# Supplementary material for: Chloroplastic protein PORC undergoes heat-induced condensation and enhances thermotolerance in Arabidopsis
Source: Plant Physiol. 2026 Apr 16;201(1):kiag220. doi: 10.1093/plphys/kiag220 (PMC13191595; doi:10.1093/plphys/kiag220)
Supplement: kiag220_Supplementary_Data [file kiag220_supplementary_data.zip]

Archive with 2 entries (2 files):
- Alquraish et al 2026 (1).xlsx
- Supplementary Data.pdf
