# Supplementary material for: Chloroplastic protein PORC undergoes heat-induced condensation and enhances thermotolerance in Arabidopsis
Source: Plant Physiol. 2026 Apr 16;201(1):kiag220. doi: 10.1093/plphys/kiag220 (PMC13191595; doi:10.1093/plphys/kiag220)
Supplement: kiag220_Supplementary_Data [file kiag220_supplementary_data.zip › Alquraish et al 2026 (1).xlsx]

## Sheet: Sheet1
Supplementary Dataset S1. Proteomics data.
S1A - Raw data from proteomics
S1B - Processed_data
S1C - ShinyGo_PORC-cpSG_plastidial

## Sheet: S1A Raw_Data
Protein IDs	Majority protein IDs	Peptide counts (all)	Peptide counts (razor+unique)	Peptide counts (unique)	Fasta headers	Number of proteins	Peptides	Razor + unique peptides	Unique peptides	Peptides H_S_RFP_1	Peptides H_S_RFP_2	Peptides H_S_RFP_3	Peptides H_S_RFP_4	Peptides S1_b	Peptides S2_b	Peptides S3_a	Peptides S4_b	Peptides SG1	Peptides SG2	Peptides SG3	Peptides SG4	Razor + unique peptides H_S_RFP_1	Razor + unique peptides H_S_RFP_2	Razor + unique peptides H_S_RFP_3	Razor + unique peptides H_S_RFP_4	Razor + unique peptides S1_b	Razor + unique peptides S2_b	Razor + unique peptides S3_a	Razor + unique peptides S4_b	Razor + unique peptides SG1	Razor + unique peptides SG2	Razor + unique peptides SG3	Razor + unique peptides SG4	Unique peptides H_S_RFP_1	Unique peptides H_S_RFP_2	Unique peptides H_S_RFP_3	Unique peptides H_S_RFP_4	Unique peptides S1_b	Unique peptides S2_b	Unique peptides S3_a	Unique peptides S4_b	Unique peptides SG1	Unique peptides SG2	Unique peptides SG3	Unique peptides SG4	Sequence coverage [%]	Unique + razor sequence coverage [%]	Unique sequence coverage [%]	Mol. weight [kDa]
AT1G01040.1;AT1G01040.2	AT1G01040.1;AT1G01040.2	1;1	1;1	1;1	AT1G01040.1 | dicer-like 1 | Chr1:23519-31079 FORWARD LENGTH=1909 | 201606;AT1G01040.2 | dicer-like 1 | Chr1:23519-31079 FORWARD LENGTH=1910 | 201606	2	1	1	1	0	0	0	0	0	0	1	1	1	0	0	0	0	0	0	0	0	0	1	1	1	0	0	0	0	0	0	0	0	0	1	1	1	0	0	0	0.9	0.9	0.9	213.57
AT1G01050.2;AT1G01050.1;AT4G01480.2;AT4G01480.1;AT3G53620.1;AT2G46860.1	AT1G01050.2;AT1G01050.1;AT4G01480.2;AT4G01480.1	5;5;3;3;2;2	5;5;3;3;2;2	3;3;1;1;0;0	AT1G01050.2 | pyrophosphorylase 1 | Chr1:31382-32670 REVERSE LENGTH=212 | 201606;AT1G01050.1 | pyrophosphorylase 1 | Chr1:31382-32670 REVERSE LENGTH=212 | 201606;AT4G01480.2 | pyrophosphorylase 5 | Chr4:626539-627758 FORWARD LENGTH=216 | 201606;AT4G01480.1	6	5	5	3	3	2	0	0	4	3	0	1	3	2	3	0	3	2	0	0	4	3	0	1	3	2	3	0	1	1	0	0	2	1	0	1	2	0	1	0	26.4	26.4	15.6	24.484
AT1G01080.2;AT1G01080.1;AT1G01080.3	AT1G01080.2;AT1G01080.1;AT1G01080.3	13;13;11	13;13;11	13;13;11	AT1G01080.2 | RNA-binding (RRM/RBD/RNP motifs) family protein | Chr1:45503-46789 REVERSE LENGTH=294 | 201606;AT1G01080.1 | RNA-binding (RRM/RBD/RNP motifs) family protein | Chr1:45503-46789 REVERSE LENGTH=293 | 201606;AT1G01080.3 | RNA-binding (RRM/RBD/RNP	3	13	13	13	6	5	5	5	6	6	9	8	8	5	4	5	6	5	5	5	6	6	9	8	8	5	4	5	6	5	5	5	6	6	9	8	8	5	4	5	46.3	46.3	46.3	32.674
AT1G01090.1	AT1G01090.1	24	24	24	AT1G01090.1 | pyruvate dehydrogenase E1 alpha | Chr1:47705-49166 REVERSE LENGTH=428 | 201606	1	24	24	24	7	9	6	10	12	10	2	3	8	9	7	7	7	9	6	10	12	10	2	3	8	9	7	7	7	9	6	10	12	10	2	3	8	9	7	7	57.7	57.7	57.7	47.173
AT1G01100.4;AT1G01100.2;AT1G01100.1;AT1G01100.3	AT1G01100.4;AT1G01100.2;AT1G01100.1;AT1G01100.3	7;7;7;5	7;7;7;5	3;3;3;1	AT1G01100.4 | 60S acidic ribosomal protein family | Chr1:50284-50954 REVERSE LENGTH=112 | 201606;AT1G01100.2 | 60S acidic ribosomal protein family | Chr1:50284-50954 REVERSE LENGTH=112 | 201606;AT1G01100.1 | 60S acidic ribosomal protein family | Chr1:50284	4	7	7	3	3	2	2	2	2	1	2	2	4	4	2	1	3	2	2	2	2	1	2	2	4	4	2	1	1	1	1	2	2	1	2	1	1	2	1	1	95.5	95.5	50	11.162
AT1G01140.1;AT1G01140.2;AT1G01140.3	AT1G01140.1;AT1G01140.2;AT1G01140.3	2;2;2	1;1;1	1;1;1	AT1G01140.1 | CBL-interacting protein kinase 9 | Chr1:64398-67512 REVERSE LENGTH=447 | 201606;AT1G01140.2 | CBL-interacting protein kinase 9 | Chr1:64398-67512 REVERSE LENGTH=449 | 201606;AT1G01140.3 | CBL-interacting protein kinase 9 | Chr1:64398-67512 RE	3	2	1	1	0	0	0	0	2	1	1	1	2	1	1	1	0	0	0	0	1	0	0	0	1	0	0	0	0	0	0	0	1	0	0	0	1	0	0	0	5.8	2.5	2.5	50.504
AT1G01170.2;AT1G01170.1	AT1G01170.2;AT1G01170.1	4;4	4;4	4;4	AT1G01170.2 | ozone-responsive stress-like protein (DUF1138) | Chr1:74105-74443 REVERSE LENGTH=83 | 201606;AT1G01170.1 | ozone-responsive stress-like protein (DUF1138) | Chr1:74105-74443 REVERSE LENGTH=83 | 201606	2	4	4	4	1	1	0	1	0	0	1	0	3	4	3	4	1	1	0	1	0	0	1	0	3	4	3	4	1	1	0	1	0	0	1	0	3	4	3	4	42.2	42.2	42.2	9.0623
AT1G01180.1	AT1G01180.1	1	1	1	AT1G01180.1 | S-adenosyl-L-methionine-dependent methyltransferases superfamily protein | Chr1:75633-76556 FORWARD LENGTH=307 | 201606	1	1	1	1	0	0	0	0	0	0	0	0	0	0	1	0	0	0	0	0	0	0	0	0	0	0	1	0	0	0	0	0	0	0	0	0	0	0	1	0	3.9	3.9	3.9	34.703
AT1G01220.7;AT1G01220.1;AT1G01220.4;AT1G01220.8;AT1G01220.3;AT1G01220.6;AT1G01220.5;AT1G01220.2	AT1G01220.7;AT1G01220.1;AT1G01220.4;AT1G01220.8;AT1G01220.3;AT1G01220.6;AT1G01220.5;AT1G01220.2	16;16;14;14;14;12;12;12	16;16;14;14;14;12;12;12	16;16;14;14;14;12;12;12	AT1G01220.7 | L-fucokinase/GDP-L-fucose pyrophosphorylase | Chr1:91750-95552 FORWARD LENGTH=1055 | 201606;AT1G01220.1 | L-fucokinase/GDP-L-fucose pyrophosphorylase | Chr1:91750-95552 FORWARD LENGTH=1055 | 201606;AT1G01220.4 | L-fucokinase/GDP-L-fucose pyro	8	16	16	16	8	6	4	7	2	3	0	1	0	0	0	0	8	6	4	7	2	3	0	1	0	0	0	0	8	6	4	7	2	3	0	1	0	0	0	0	20.6	20.6	20.6	116.35
AT1G01300.1	AT1G01300.1	14	14	13	AT1G01300.1 | Eukaryotic aspartyl protease family protein | Chr1:117065-118522 FORWARD LENGTH=485 | 201606	1	14	14	13	4	3	3	3	8	7	9	9	6	11	9	10	4	3	3	3	8	7	9	9	6	11	9	10	4	3	3	3	7	6	8	8	6	10	8	9	37.3	37.3	35.7	52.175
AT1G01320.2;AT1G01320.3;AT1G01320.1	AT1G01320.2;AT1G01320.3;AT1G01320.1	68;68;68	58;58;58	58;58;58	AT1G01320.2 | Tetratricopeptide repeat (TPR)-like superfamily protein | Chr1:121582-130099 REVERSE LENGTH=1787 | 201606;AT1G01320.3 | Tetratricopeptide repeat (TPR)-like superfamily protein | Chr1:121582-130099 REVERSE LENGTH=1789 | 201606;AT1G01320.1 | Te	3	68	58	58	29	31	24	27	37	34	25	29	37	33	28	34	23	25	18	22	29	27	17	21	29	26	22	27	23	25	18	22	29	27	17	21	29	26	22	27	39.7	34.3	34.3	197.5
AT1G01420.1;AT1G01420.2	AT1G01420.1;AT1G01420.2	3;3	3;3	3;3	AT1G01420.1 | UDP-glucosyl transferase 72B3 | Chr1:154566-156011 REVERSE LENGTH=481 | 201606;AT1G01420.2 | UDP-glucosyl transferase 72B3 | Chr1:154566-156020 REVERSE LENGTH=484 | 201606	2	3	3	3	2	2	2	0	0	0	0	0	0	0	0	0	2	2	2	0	0	0	0	0	0	0	0	0	2	2	2	0	0	0	0	0	0	0	0	0	8.9	8.9	8.9	52.784
AT1G01470.1	AT1G01470.1	17	17	17	AT1G01470.1 | Late embryogenesis abundant protein | Chr1:172295-172826 REVERSE LENGTH=151 | 201606	1	17	17	17	9	7	6	7	8	8	2	6	0	0	0	0	9	7	6	7	8	8	2	6	0	0	0	0	9	7	6	7	8	8	2	6	0	0	0	0	77.5	77.5	77.5	16.543
AT1G01490.2;AT1G01490.1;AT1G01490.4;AT1G01490.3	AT1G01490.2;AT1G01490.1;AT1G01490.4;AT1G01490.3	3;3;3;2	3;3;3;2	3;3;3;2	AT1G01490.2 | Heavy metal transport/detoxification superfamily protein | Chr1:180401-182066 REVERSE LENGTH=177 | 201606;AT1G01490.1 | Heavy metal transport/detoxification superfamily protein | Chr1:180401-182066 REVERSE LENGTH=177 | 201606;AT1G01490.4 | He	4	3	3	3	3	2	2	2	1	0	0	0	0	0	0	0	3	2	2	2	1	0	0	0	0	0	0	0	3	2	2	2	1	0	0	0	0	0	0	0	19.2	19.2	19.2	19.781
AT1G01510.1	AT1G01510.1	10	10	10	AT1G01510.1 | NAD(P)-binding Rossmann-fold superfamily protein | Chr1:187235-189836 FORWARD LENGTH=636 | 201606	1	10	10	10	5	4	3	3	2	2	2	5	5	2	4	3	5	4	3	3	2	2	2	5	5	2	4	3	5	4	3	3	2	2	2	5	5	2	4	3	20.8	20.8	20.8	70.149
AT1G01540.2;AT1G01540.1;AT3G58690.1;AT4G34500.1	AT1G01540.2;AT1G01540.1	5;4;2;2	5;4;2;2	1;1;0;0	AT1G01540.2 | Protein kinase superfamily protein | Chr1:195980-198383 FORWARD LENGTH=472 | 201606;AT1G01540.1 | Protein kinase superfamily protein | Chr1:195980-197973 FORWARD LENGTH=386 | 201606	4	5	5	1	0	0	0	0	0	0	0	0	4	3	1	2	0	0	0	0	0	0	0	0	4	3	1	2	0	0	0	0	0	0	0	0	1	1	0	1	10.2	10.2	2.5	52.324
AT1G01610.1	AT1G01610.1	26	26	12	AT1G01610.1 | glycerol-3-phosphate acyltransferase 4 | Chr1:221950-224255 REVERSE LENGTH=503 | 201606	1	26	26	12	0	0	0	2	4	3	2	2	21	24	21	24	0	0	0	2	4	3	2	2	21	24	21	24	0	0	0	0	1	1	0	1	8	11	9	12	49.7	49.7	25.8	56.261
AT1G01620.1;AT1G01620.2;AT3G54820.1	AT1G01620.1;AT1G01620.2	9;5;1	3;1;0	3;1;0	AT1G01620.1 | plasma membrane intrinsic protein 1C | Chr1:225986-227176 REVERSE LENGTH=286 | 201606;AT1G01620.2 | plasma membrane intrinsic protein 1C | Chr1:225986-226960 REVERSE LENGTH=214 | 201606	3	9	3	3	4	4	4	3	6	4	3	4	8	8	9	8	0	0	0	0	1	2	1	1	2	3	3	3	0	0	0	0	1	2	1	1	2	3	3	3	44.1	12.9	12.9	30.632
AT1G01630.1	AT1G01630.1	11	11	11	AT1G01630.1 | Sec14p-like phosphatidylinositol transfer family protein | Chr1:229206-230675 FORWARD LENGTH=255 | 201606	1	11	11	11	0	0	0	0	2	0	1	1	5	9	6	6	0	0	0	0	2	0	1	1	5	9	6	6	0	0	0	0	2	0	1	1	5	9	6	6	45.1	45.1	45.1	29.216
AT1G01710.1	AT1G01710.1	3	3	3	AT1G01710.1 | acyl-CoA thioesterase II | Chr1:262950-266029 FORWARD LENGTH=427 | 201606	1	3	3	3	2	0	0	3	1	0	0	0	1	0	2	2	2	0	0	3	1	0	0	0	1	0	2	2	2	0	0	3	1	0	0	0	1	0	2	2	9.6	9.6	9.6	48.155
AT4G00680.1;AT1G01750.1;AT1G01750.2;AT4G00680.2	AT4G00680.1;AT1G01750.1;AT1G01750.2;AT4G00680.2	2;2;2;2	2;2;2;2	2;2;2;2	AT4G00680.1 | actin depolymerizing factor 8 | Chr4:279780-280608 REVERSE LENGTH=140 | 201606;AT1G01750.1 | actin depolymerizing factor 11 | Chr1:275528-276126 FORWARD LENGTH=140 | 201606;AT1G01750.2 | actin depolymerizing factor 11 | Chr1:275614-276126 FOR	4	2	2	2	2	1	0	1	0	0	0	0	0	0	0	0	2	1	0	1	0	0	0	0	0	0	0	0	2	1	0	1	0	0	0	0	0	0	0	0	12.9	12.9	12.9	16.317
AT1G01790.2;AT1G01790.1	AT1G01790.2;AT1G01790.1	28;28	28;28	24;24	AT1G01790.2 | K+ efflux antiporter 1 | Chr1:284781-290869 FORWARD LENGTH=1193 | 201606;AT1G01790.1 | K+ efflux antiporter 1 | Chr1:284781-290869 FORWARD LENGTH=1193 | 201606	2	28	28	24	6	4	4	7	7	9	6	10	20	19	21	21	6	4	4	7	7	9	6	10	20	19	21	21	5	4	3	6	4	5	3	6	16	15	17	17	32.6	32.6	27.8	128.03
AT1G01800.1;AT1G01800.2;AT2G24190.1;AT2G24190.2	AT1G01800.1;AT1G01800.2	7;4;1;1	6;4;0;0	6;4;0;0	AT1G01800.1 | NAD(P)-binding Rossmann-fold superfamily protein | Chr1:293396-294888 FORWARD LENGTH=295 | 201606;AT1G01800.2 | NAD(P)-binding Rossmann-fold superfamily protein | Chr1:293595-294888 FORWARD LENGTH=260 | 201606	4	7	6	6	3	3	3	4	3	1	1	2	0	1	0	1	3	2	2	3	2	1	1	1	0	0	0	1	3	2	2	3	2	1	1	1	0	0	0	1	39	36.3	36.3	31.66
AT1G01820.1	AT1G01820.1	6	4	4	AT1G01820.1 | peroxin 11c | Chr1:296213-297723 REVERSE LENGTH=235 | 201606	1	6	4	4	1	1	1	1	1	1	1	1	6	5	5	6	0	0	0	0	1	1	0	0	4	4	4	4	0	0	0	0	1	1	0	0	4	4	4	4	37	24.7	24.7	25.912
AT1G01860.2;AT1G01860.3;AT1G01860.1;AT1G01860.4;AT1G01860.5;REV__AT4G39060.1	AT1G01860.2;AT1G01860.3;AT1G01860.1;AT1G01860.4;AT1G01860.5	5;5;5;5;3;1	5;5;5;5;3;1	5;5;5;5;3;1	AT1G01860.2 | Ribosomal RNA adenine dimethylase family protein | Chr1:304439-305928 REVERSE LENGTH=264 | 201606;AT1G01860.3 | Ribosomal RNA adenine dimethylase family protein | Chr1:304622-305928 REVERSE LENGTH=267 | 201606;AT1G01860.1 | Ribosomal RNA aden	6	5	5	5	1	2	0	2	3	1	0	1	0	1	1	0	1	2	0	2	3	1	0	1	0	1	1	0	1	2	0	2	3	1	0	1	0	1	1	0	21.2	21.2	21.2	29.454
AT1G01910.4;AT1G01910.2;AT1G01910.1;AT1G01910.5;AT1G01910.3	AT1G01910.4;AT1G01910.2;AT1G01910.1;AT1G01910.5;AT1G01910.3	20;20;20;16;13	20;20;20;16;13	20;20;20;16;13	AT1G01910.4 | P-loop containing nucleoside triphosphate hydrolases superfamily protein | Chr1:313595-315831 REVERSE LENGTH=353 | 201606;AT1G01910.2 | P-loop containing nucleoside triphosphate hydrolases superfamily protein | Chr1:313595-315831 REVERSE LENG	5	20	20	20	11	12	7	12	9	9	12	11	11	11	11	10	11	12	7	12	9	9	12	11	11	11	11	10	11	12	7	12	9	9	12	11	11	11	11	10	62.6	62.6	62.6	39.67
AT1G01920.3;AT1G01920.4;AT1G01920.5;AT1G01920.2;AT1G01920.1	AT1G01920.3;AT1G01920.4;AT1G01920.5;AT1G01920.2;AT1G01920.1	2;2;2;2;2	2;2;2;2;2	2;2;2;2;2	AT1G01920.3 | SET domain-containing protein | Chr1:316204-318819 FORWARD LENGTH=434 | 201606;AT1G01920.4 | SET domain-containing protein | Chr1:316438-319507 FORWARD LENGTH=503 | 201606;AT1G01920.5 | SET domain-containing protein | Chr1:316204-319342 FORWA	5	2	2	2	0	0	0	1	1	0	0	0	0	0	0	0	0	0	0	1	1	0	0	0	0	0	0	0	0	0	0	1	1	0	0	0	0	0	0	0	6.2	6.2	6.2	49.099
AT1G01930.1	AT1G01930.1	4	4	4	AT1G01930.1 | zinc finger protein-like protein | Chr1:320041-322809 REVERSE LENGTH=580 | 201606	1	4	4	4	1	0	0	0	2	1	0	0	0	0	0	0	1	0	0	0	2	1	0	0	0	0	0	0	1	0	0	0	2	1	0	0	0	0	0	0	12.6	12.6	12.6	65.259
AT1G01950.4;AT1G01950.2;AT1G01950.1;AT1G01950.3	AT1G01950.4;AT1G01950.2;AT1G01950.1;AT1G01950.3	11;11;11;11	11;11;11;11	11;11;11;11	AT1G01950.4 | armadillo repeat kinesin 2 | Chr1:326362-330403 FORWARD LENGTH=753 | 201606;AT1G01950.2 | armadillo repeat kinesin 2 | Chr1:325473-330403 FORWARD LENGTH=877 | 201606;AT1G01950.1 | armadillo repeat kinesin 2 | Chr1:325473-330403 FORWARD LENGTH	4	11	11	11	0	0	0	0	8	4	5	5	2	1	1	1	0	0	0	0	8	4	5	5	2	1	1	1	0	0	0	0	8	4	5	5	2	1	1	1	19.8	19.8	19.8	83.212
AT1G01960.1	AT1G01960.1	71	67	59	AT1G01960.1 | SEC7-like guanine nucleotide exchange family protein | Chr1:330830-337582 REVERSE LENGTH=1750 | 201606	1	71	67	59	30	33	25	29	36	33	29	28	14	12	16	11	28	30	22	27	36	31	29	28	14	12	16	11	24	26	19	24	32	27	24	24	12	10	14	9	42.9	41.9	38.4	194.94
AT1G01970.1	AT1G01970.1	7	7	7	AT1G01970.1 | Tetratricopeptide repeat (TPR)-like superfamily protein | Chr1:338538-339905 FORWARD LENGTH=409 | 201606	1	7	7	7	0	0	0	0	4	2	0	1	3	2	4	1	0	0	0	0	4	2	0	1	3	2	4	1	0	0	0	0	4	2	0	1	3	2	4	1	20	20	20	46.077
AT1G02080.2;AT1G02080.3;AT1G02080.1	AT1G02080.2;AT1G02080.3;AT1G02080.1	50;50;49	50;50;49	50;50;49	AT1G02080.2 | transcription regulator | Chr1:373694-386682 FORWARD LENGTH=2377 | 201606;AT1G02080.3 | transcription regulator | Chr1:373694-386682 FORWARD LENGTH=2378 | 201606;AT1G02080.1 | transcription regulator | Chr1:373335-386682 FORWARD LENGTH=2431 |	3	50	50	50	0	0	0	0	24	24	22	21	30	31	29	25	0	0	0	0	24	24	22	21	30	31	29	25	0	0	0	0	24	24	22	21	30	31	29	25	26.4	26.4	26.4	263.76
AT1G02090.1;AT1G02090.2;AT1G02090.3	AT1G02090.1;AT1G02090.2;AT1G02090.3	13;12;12	13;12;12	13;12;12	AT1G02090.1 | Proteasome component (PCI) domain protein | Chr1:387479-389568 REVERSE LENGTH=260 | 201606;AT1G02090.2 | Proteasome component (PCI) domain protein | Chr1:387647-389568 REVERSE LENGTH=225 | 201606;AT1G02090.3 | Proteasome component (PCI) domai	3	13	13	13	6	9	3	4	8	4	2	3	2	2	2	1	6	9	3	4	8	4	2	3	2	2	2	1	6	9	3	4	8	4	2	3	2	2	2	1	41.9	41.9	41.9	29.469
AT1G02100.2;AT1G02100.3;AT1G02100.1	AT1G02100.2;AT1G02100.3;AT1G02100.1	7;7;7	7;7;7	7;7;7	AT1G02100.2 | Leucine carboxyl methyltransferase | Chr1:389876-392293 FORWARD LENGTH=306 | 201606;AT1G02100.3 | Leucine carboxyl methyltransferase | Chr1:389876-392448 FORWARD LENGTH=332 | 201606;AT1G02100.1 | Leucine carboxyl methyltransferase | Chr1:3898	3	7	7	7	1	1	0	2	3	1	0	0	1	1	1	0	1	1	0	2	3	1	0	0	1	1	1	0	1	1	0	2	3	1	0	0	1	1	1	0	23.2	23.2	23.2	34.876
AT1G02120.1;AT1G02120.3;AT1G02120.2	AT1G02120.1;AT1G02120.3;AT1G02120.2	11;8;8	11;8;8	11;8;8	AT1G02120.1 | GRAM domain family protein | Chr1:395761-399720 FORWARD LENGTH=598 | 201606;AT1G02120.3 | GRAM domain family protein | Chr1:395761-399027 FORWARD LENGTH=419 | 201606;AT1G02120.2 | GRAM domain family protein | Chr1:395761-399083 FORWARD LENGTH	3	11	11	11	0	0	0	0	0	1	0	0	8	6	7	8	0	0	0	0	0	1	0	0	8	6	7	8	0	0	0	0	0	1	0	0	8	6	7	8	22.2	22.2	22.2	67.701
AT1G02130.1	AT1G02130.1	10	5	5	AT1G02130.1 | RAS 5 | Chr1:400350-401788 REVERSE LENGTH=203 | 201606	1	10	5	5	4	2	4	5	4	5	5	4	6	6	5	6	2	1	1	2	2	2	2	2	3	3	2	3	2	1	1	2	2	2	2	2	3	3	2	3	61.1	40.9	40.9	22.648
AT1G02140.1	AT1G02140.1	12	12	12	AT1G02140.1 | mago nashi family protein | Chr1:403467-404401 REVERSE LENGTH=150 | 201606	1	12	12	12	2	1	1	1	2	4	2	3	5	6	5	5	2	1	1	1	2	4	2	3	5	6	5	5	2	1	1	1	2	4	2	3	5	6	5	5	86.7	86.7	86.7	17.458
AT1G02150.1	AT1G02150.1	34	34	34	AT1G02150.1 | Tetratricopeptide repeat (TPR)-like superfamily protein | Chr1:408779-410433 FORWARD LENGTH=524 | 201606	1	34	34	34	0	0	0	0	16	14	12	16	29	22	26	24	0	0	0	0	16	14	12	16	29	22	26	24	0	0	0	0	16	14	12	16	29	22	26	24	68.3	68.3	68.3	59.882
AT1G02170.1	AT1G02170.1	4	4	4	AT1G02170.1 | metacaspase 1 | Chr1:411883-413426 FORWARD LENGTH=367 | 201606	1	4	4	4	2	3	3	3	2	1	2	1	1	1	2	1	2	3	3	3	2	1	2	1	1	1	2	1	2	3	3	3	2	1	2	1	1	1	2	1	16.1	16.1	16.1	39.792
AT1G02180.1	AT1G02180.1	2	2	2	AT1G02180.1 | ferredoxin-like protein | Chr1:413619-414505 REVERSE LENGTH=226 | 201606	1	2	2	2	1	1	1	2	1	1	1	1	1	1	0	0	1	1	1	2	1	1	1	1	1	1	0	0	1	1	1	2	1	1	1	1	1	1	0	0	11.1	11.1	11.1	24.787
AT1G02280.2;AT1G02280.1	AT1G02280.2;AT1G02280.1	27;27	27;27	26;26	AT1G02280.2 | translocon at the outer envelope membrane of chloroplasts 33 | Chr1:448665-450246 REVERSE LENGTH=297 | 201606;AT1G02280.1 | translocon at the outer envelope membrane of chloroplasts 33 | Chr1:448665-450246 REVERSE LENGTH=297 | 201606	2	27	27	26	7	5	6	4	6	14	11	10	17	19	24	21	7	5	6	4	6	14	11	10	17	19	24	21	7	5	6	4	6	14	11	10	17	19	23	21	83.8	83.8	81.8	32.925
AT1G02305.1;AT1G02300.1	AT1G02305.1	7;2	7;2	6;2	AT1G02305.1 | Cysteine proteinases superfamily protein | Chr1:455816-457974 FORWARD LENGTH=362 | 201606	2	7	7	6	4	3	3	0	5	3	4	3	3	2	1	1	4	3	3	0	5	3	4	3	3	2	1	1	3	3	3	0	5	3	4	3	3	2	1	1	22.4	22.4	19.6	40.033
AT1G02335.1	AT1G02335.1	2	1	1	AT1G02335.1 | germin-like protein subfamily 2 member 2 precursor | Chr1:463979-464876 REVERSE LENGTH=219 | 201606	1	2	1	1	1	2	2	1	0	0	0	0	0	0	0	0	1	1	1	1	0	0	0	0	0	0	0	0	1	1	1	1	0	0	0	0	0	0	0	0	7.3	4.1	4.1	23.441
AT1G02370.1	AT1G02370.1	6	6	6	AT1G02370.1 | Tetratricopeptide repeat (TPR)-like superfamily protein | Chr1:474516-476383 FORWARD LENGTH=537 | 201606	1	6	6	6	0	1	0	0	3	1	0	1	0	0	3	3	0	1	0	0	3	1	0	1	0	0	3	3	0	1	0	0	3	1	0	1	0	0	3	3	14	14	14	60.353
AT1G02410.3;AT1G02410.2;AT1G02410.1	AT1G02410.3;AT1G02410.2;AT1G02410.1	2;2;2	2;2;2	2;2;2	AT1G02410.3 | cytochrome c oxidase assembly protein CtaG / Cox11 family | Chr1:491300-492762 FORWARD LENGTH=287 | 201606;AT1G02410.2 | cytochrome c oxidase assembly protein CtaG / Cox11 family | Chr1:491300-492762 FORWARD LENGTH=287 | 201606;AT1G02410.1 |	3	2	2	2	0	0	0	0	0	0	0	1	1	1	2	1	0	0	0	0	0	0	0	1	1	1	2	1	0	0	0	0	0	0	0	1	1	1	2	1	11.1	11.1	11.1	32.604
AT1G02475.1	AT1G02475.1	10	9	9	AT1G02475.1 | Polyketide cyclase/dehydrase and lipid transport superfamily protein | Chr1:514110-515331 REVERSE LENGTH=219 | 201606	1	10	9	9	8	7	7	6	4	5	4	6	2	4	2	3	7	7	7	6	4	5	4	6	2	4	2	3	7	7	7	6	4	5	4	6	2	4	2	3	34.2	34.2	34.2	25.037
AT1G02500.2;AT1G02500.1	AT1G02500.2;AT1G02500.1	43;43	24;24	15;15	AT1G02500.2 | S-adenosylmethionine synthetase 1 | Chr1:519037-520218 FORWARD LENGTH=393 | 201606;AT1G02500.1 | S-adenosylmethionine synthetase 1 | Chr1:519037-520218 FORWARD LENGTH=393 | 201606	2	43	24	15	30	30	29	24	24	23	29	27	16	17	15	17	17	17	15	12	13	11	16	15	8	8	8	9	11	10	10	8	8	6	10	9	4	3	4	4	93.9	71	41	43.158
AT1G02560.1	AT1G02560.1	12	12	12	AT1G02560.1 | nuclear encoded CLP protease 5 | Chr1:538000-539805 FORWARD LENGTH=298 | 201606	1	12	12	12	11	10	8	10	7	6	7	6	9	7	4	4	11	10	8	10	7	6	7	6	9	7	4	4	11	10	8	10	7	6	7	6	9	7	4	4	45.3	45.3	45.3	32.356
AT1G02640.1	AT1G02640.1	11	11	11	AT1G02640.1 | beta-xylosidase 2 | Chr1:564293-567580 FORWARD LENGTH=768 | 201606	1	11	11	11	5	4	2	2	6	4	0	4	1	1	1	0	5	4	2	2	6	4	0	4	1	1	1	0	5	4	2	2	6	4	0	4	1	1	1	0	20.2	20.2	20.2	82.984
AT1G02690.1;AT1G02690.2	AT1G02690.1;AT1G02690.2	13;12	6;5	6;5	AT1G02690.1 | importin alpha isoform 6 | Chr1:584397-587036 FORWARD LENGTH=538 | 201606;AT1G02690.2 | importin alpha isoform 6 | Chr1:584397-587036 FORWARD LENGTH=539 | 201606	2	13	6	6	4	2	1	4	5	5	3	6	7	8	8	8	0	0	0	0	1	2	0	2	4	5	6	5	0	0	0	0	1	2	0	2	4	5	6	5	24.3	14.5	14.5	59.388
AT1G02780.1	AT1G02780.1	18	18	6	AT1G02780.1 | Ribosomal protein L19e family protein | Chr1:608120-609391 REVERSE LENGTH=214 | 201606	1	18	18	6	15	12	12	7	7	7	7	6	5	5	6	6	15	12	12	7	7	7	7	6	5	5	6	6	4	3	5	2	2	3	3	3	3	3	3	3	52.3	52.3	26.2	24.606
AT1G02816.1	AT1G02816.1	3	3	2	AT1G02816.1 | pectinesterase (Protein of unknown function%2C DUF538) | Chr1:621637-622137 FORWARD LENGTH=166 | 201606	1	3	3	2	2	2	2	1	1	1	2	1	1	1	1	1	2	2	2	1	1	1	2	1	1	1	1	1	1	1	1	0	0	0	1	0	0	0	0	0	13.9	13.9	13.9	18.496
AT1G02840.5;AT1G02840.4;AT1G02840.3;AT1G02840.2;AT1G02840.1;AT4G02430.1;AT4G02430.3;AT4G02430.2;AT4G02430.4	AT1G02840.5;AT1G02840.4;AT1G02840.3;AT1G02840.2;AT1G02840.1	12;12;12;12;12;3;3;3;3	12;12;12;12;12;3;3;3;3	8;8;8;8;8;2;2;2;2	AT1G02840.5 | RNA-binding (RRM/RBD/RNP motifs) family protein | Chr1:626918-628798 FORWARD LENGTH=272 | 201606;AT1G02840.4 | RNA-binding (RRM/RBD/RNP motifs) family protein | Chr1:626918-628798 FORWARD LENGTH=272 | 201606;AT1G02840.3 | RNA-binding (RRM/RBD	9	12	12	8	1	0	0	1	1	1	0	2	6	7	5	6	1	0	0	1	1	1	0	2	6	7	5	6	1	0	0	0	0	0	0	0	2	5	3	3	35.3	35.3	31.6	30.508
AT1G02910.1;AT1G02910.2	AT1G02910.1;AT1G02910.2	11;6	11;6	11;6	AT1G02910.1 | tetratricopeptide repeat (TPR)-containing protein | Chr1:655749-658125 REVERSE LENGTH=453 | 201606;AT1G02910.2 | tetratricopeptide repeat (TPR)-containing protein | Chr1:656293-658125 REVERSE LENGTH=370 | 201606	2	11	11	11	0	0	0	2	0	0	0	0	8	7	7	10	0	0	0	2	0	0	0	0	8	7	7	10	0	0	0	2	0	0	0	0	8	7	7	10	28.9	28.9	28.9	50.738
AT1G02920.1	AT1G02920.1	25	25	13	AT1G02920.1 | glutathione S-transferase 7 | Chr1:658886-659705 REVERSE LENGTH=209 | 201606	1	25	25	13	12	15	14	9	14	8	6	9	10	11	10	11	12	15	14	9	14	8	6	9	10	11	10	11	6	8	9	6	4	1	0	1	2	2	3	3	93.8	93.8	66.5	23.598
AT1G02930.2;AT1G02930.1	AT1G02930.2;AT1G02930.1	21;21	9;9	9;9	AT1G02930.2 | glutathione S-transferase 6 | Chr1:661363-662191 REVERSE LENGTH=208 | 201606;AT1G02930.1 | glutathione S-transferase 6 | Chr1:661363-662191 REVERSE LENGTH=208 | 201606	2	21	9	9	10	12	10	5	19	15	11	15	13	14	13	13	4	5	5	2	9	8	5	7	5	5	6	5	4	5	5	2	9	8	5	7	5	5	6	5	89.4	57.2	57.2	23.486
AT1G03000.1	AT1G03000.1	13	13	13	AT1G03000.1 | peroxin 6 | Chr1:688057-692453 REVERSE LENGTH=941 | 201606	1	13	13	13	2	4	4	2	5	4	0	2	6	3	4	6	2	4	4	2	5	4	0	2	6	3	4	6	2	4	4	2	5	4	0	2	6	3	4	6	15.3	15.3	15.3	103.04
AT1G03030.2;AT1G03030.1	AT1G03030.2;AT1G03030.1	2;2	2;2	2;2	AT1G03030.2 | P-loop containing nucleoside triphosphate hydrolases superfamily protein | Chr1:701621-703447 FORWARD LENGTH=294 | 201606;AT1G03030.1 | P-loop containing nucleoside triphosphate hydrolases superfamily protein | Chr1:701621-703568 FORWARD LENG	2	2	2	2	1	0	0	0	2	0	0	0	0	0	0	0	1	0	0	0	2	0	0	0	0	0	0	0	1	0	0	0	2	0	0	0	0	0	0	0	8.8	8.8	8.8	33.247
AT1G03060.3;AT1G03060.4;AT1G03060.2;AT1G03060.1	AT1G03060.3;AT1G03060.4;AT1G03060.2;AT1G03060.1	20;20;20;20	20;20;20;20	17;17;17;17	AT1G03060.3 | BEACH-DOMAIN HOMOLOG A1 | Chr1:712971-726891 REVERSE LENGTH=3571 | 201606;AT1G03060.4 | BEACH-DOMAIN HOMOLOG A1 | Chr1:712971-726891 REVERSE LENGTH=3572 | 201606;AT1G03060.2 | BEACH-DOMAIN HOMOLOG A1 | Chr1:712971-726891 REVERSE LENGTH=3600 |	4	20	20	17	1	0	0	0	12	4	0	6	2	1	1	1	1	0	0	0	12	4	0	6	2	1	1	1	1	0	0	0	9	4	0	5	2	1	1	1	7.7	7.7	6.6	397.66
AT1G03090.2;AT1G03090.1	AT1G03090.2;AT1G03090.1	11;10	11;10	11;10	AT1G03090.2 | methylcrotonyl-CoA carboxylase alpha chain | Chr1:739715-743819 FORWARD LENGTH=734 | 201606;AT1G03090.1 | methylcrotonyl-CoA carboxylase alpha chain | Chr1:739715-743819 FORWARD LENGTH=714 | 201606	2	11	11	11	4	3	1	0	5	1	0	0	0	0	0	0	4	3	1	0	5	1	0	0	0	0	0	0	4	3	1	0	5	1	0	0	0	0	0	0	21.5	21.5	21.5	80.45
AT1G03110.1	AT1G03110.1	7	7	7	AT1G03110.1 | Transducin/WD40 repeat-like superfamily protein | Chr1:749359-751796 FORWARD LENGTH=427 | 201606	1	7	7	7	4	2	1	5	0	0	0	0	0	0	0	0	4	2	1	5	0	0	0	0	0	0	0	0	4	2	1	5	0	0	0	0	0	0	0	0	23	23	23	46.443
AT1G03130.1	AT1G03130.1	22	1	1	AT1G03130.1 | photosystem I subunit D-2 | Chr1:753528-754142 REVERSE LENGTH=204 | 201606	1	22	1	1	15	14	14	11	6	8	12	10	14	15	16	15	0	0	0	0	0	0	1	1	1	1	1	1	0	0	0	0	0	0	1	1	1	1	1	1	76.5	5.4	5.4	22.306
AT1G03140.1	AT1G03140.1	7	7	7	AT1G03140.1 | splicing factor Prp18 family protein | Chr1:754471-756223 REVERSE LENGTH=420 | 201606	1	7	7	7	0	0	0	0	5	2	4	3	0	0	0	0	0	0	0	0	5	2	4	3	0	0	0	0	0	0	0	0	5	2	4	3	0	0	0	0	24	24	24	47.881
AT1G03150.1	AT1G03150.1	4	4	4	AT1G03150.1 | Acyl-CoA N-acyltransferases (NAT) superfamily protein | Chr1:756461-758441 FORWARD LENGTH=174 | 201606	1	4	4	4	2	3	1	1	1	2	0	0	0	0	1	0	2	3	1	1	1	2	0	0	0	0	1	0	2	3	1	1	1	2	0	0	0	0	1	0	12.1	12.1	12.1	20.395
AT1G03160.1;AT1G03160.4;AT1G03160.2;AT1G03160.3	AT1G03160.1;AT1G03160.4;AT1G03160.2;AT1G03160.3	44;40;35;34	44;40;35;34	44;40;35;34	AT1G03160.1 | FZO-like protein | Chr1:761321-766053 FORWARD LENGTH=912 | 201606;AT1G03160.4 | FZO-like protein | Chr1:761321-766053 FORWARD LENGTH=883 | 201606;AT1G03160.2 | FZO-like protein | Chr1:761321-765091 FORWARD LENGTH=740 | 201606;AT1G03160.3 | FZ	4	44	44	44	2	1	0	1	8	13	12	17	30	30	33	34	2	1	0	1	8	13	12	17	30	30	33	34	2	1	0	1	8	13	12	17	30	30	33	34	57.6	57.6	57.6	100.73
AT1G03220.1	AT1G03220.1	26	19	19	AT1G03220.1 | Eukaryotic aspartyl protease family protein | Chr1:787143-788444 FORWARD LENGTH=433 | 201606	1	26	19	19	20	22	21	18	18	17	18	20	9	8	8	9	15	16	17	13	12	11	12	14	5	4	4	5	15	16	17	13	12	11	12	14	5	4	4	5	67.9	54.3	54.3	45.717
AT1G03230.1	AT1G03230.1	27	27	20	AT1G03230.1 | Eukaryotic aspartyl protease family protein | Chr1:790110-791414 FORWARD LENGTH=434 | 201606	1	27	27	20	18	17	14	17	14	16	18	18	11	10	12	11	18	17	14	17	14	16	18	18	11	10	12	11	13	11	10	12	8	10	12	12	7	6	8	7	57.8	57.8	44.2	46.148
AT1G03280.3;AT1G03280.2;AT1G03280.1	AT1G03280.3;AT1G03280.2;AT1G03280.1	1;1;1	1;1;1	1;1;1	AT1G03280.3 | Transcription factor TFIIE%2C alpha subunit | Chr1:803635-806758 FORWARD LENGTH=479 | 201606;AT1G03280.2 | Transcription factor TFIIE%2C alpha subunit | Chr1:803635-806758 FORWARD LENGTH=479 | 201606;AT1G03280.1 | Transcription factor TFIIE%2	3	1	1	1	0	0	0	0	1	1	1	0	0	0	0	0	0	0	0	0	1	1	1	0	0	0	0	0	0	0	0	0	1	1	1	0	0	0	0	0	2.5	2.5	2.5	54.123
AT1G03310.2;AT1G03310.1	AT1G03310.2;AT1G03310.1	2;2	2;2	2;2	AT1G03310.2 | debranching enzyme 1 | Chr1:813975-816623 FORWARD LENGTH=882 | 201606;AT1G03310.1 | debranching enzyme 1 | Chr1:813975-816623 FORWARD LENGTH=882 | 201606	2	2	2	2	0	0	0	0	1	0	0	1	0	0	0	0	0	0	0	0	1	0	0	1	0	0	0	0	0	0	0	0	1	0	0	1	0	0	0	0	3.6	3.6	3.6	98.883
AT1G03330.1	AT1G03330.1	6	6	6	AT1G03330.1 | Small nuclear ribonucleoprotein family protein | Chr1:818161-819297 REVERSE LENGTH=93 | 201606	1	6	6	6	6	4	4	3	3	1	0	2	0	0	0	0	6	4	4	3	3	1	0	2	0	0	0	0	6	4	4	3	3	1	0	2	0	0	0	0	69.9	69.9	69.9	10.694
AT1G03350.1	AT1G03350.1	5	5	5	AT1G03350.1 | BSD domain-containing protein | Chr1:822834-824246 REVERSE LENGTH=470 | 201606	1	5	5	5	1	3	1	4	0	0	0	1	0	0	0	0	1	3	1	4	0	0	0	1	0	0	0	0	1	3	1	4	0	0	0	1	0	0	0	0	13.6	13.6	13.6	51.895
AT1G03370.1;AT1G03370.2	AT1G03370.1	3;1	3;1	3;1	AT1G03370.1 | C2 calcium/lipid-binding and GRAM domain containing protein | Chr1:830968-834996 FORWARD LENGTH=1020 | 201606	2	3	3	3	0	0	0	1	0	1	0	0	3	0	0	0	0	0	0	1	0	1	0	0	3	0	0	0	0	0	0	1	0	1	0	0	3	0	0	0	3.8	3.8	3.8	114.2
AT1G03380.1	AT1G03380.1	1	1	1	AT1G03380.1 | yeast autophagy 18 G-like protein | Chr1:836155-840362 FORWARD LENGTH=959 | 201606	1	1	1	1	0	0	0	0	0	0	0	1	0	0	0	0	0	0	0	0	0	0	0	1	0	0	0	0	0	0	0	0	0	0	0	1	0	0	0	0	1.9	1.9	1.9	104.58
AT1G03430.1	AT1G03430.1	1	1	1	AT1G03430.1 | histidine-containing phosphotransfer factor 5 | Chr1:848159-849235 FORWARD LENGTH=157 | 201606	1	1	1	1	0	0	0	0	0	1	0	1	0	0	0	0	0	0	0	0	0	1	0	1	0	0	0	0	0	0	0	0	0	1	0	1	0	0	0	0	5.7	5.7	5.7	17.925
AT1G03440.1;AT4G03010.1	AT1G03440.1;AT4G03010.1	2;1	2;1	2;1	AT1G03440.1 | Leucine-rich repeat (LRR) family protein | Chr1:852681-853874 FORWARD LENGTH=397 | 201606;AT4G03010.1 | RNI-like superfamily protein | Chr4:1329952-1331139 FORWARD LENGTH=395 | 201606	2	2	2	2	1	1	1	1	0	0	0	0	0	0	0	0	1	1	1	1	0	0	0	0	0	0	0	0	1	1	1	1	0	0	0	0	0	0	0	0	6.5	6.5	6.5	43.594
AT1G03457.2;AT1G03457.1;AT1G03457.3	AT1G03457.2;AT1G03457.1;AT1G03457.3	2;2;1	2;2;1	1;1;1	AT1G03457.2 | RNA-binding (RRM/RBD/RNP motifs) family protein | Chr1:861109-864019 REVERSE LENGTH=438 | 201606;AT1G03457.1 | RNA-binding (RRM/RBD/RNP motifs) family protein | Chr1:861109-864019 REVERSE LENGTH=429 | 201606;AT1G03457.3 | RNA-binding (RRM/RBD	3	2	2	1	0	0	0	0	0	1	1	0	2	1	0	0	0	0	0	0	0	1	1	0	2	1	0	0	0	0	0	0	0	0	0	0	1	0	0	0	5.9	5.9	4.1	48.57
AT1G03475.1;AT4G03205.1;AT4G03205.2	AT1G03475.1	23;3;3	23;3;3	23;3;3	AT1G03475.1 | Coproporphyrinogen III oxidase | Chr1:869302-871175 REVERSE LENGTH=386 | 201606	3	23	23	23	10	11	9	6	8	7	7	9	6	8	11	7	10	11	9	6	8	7	7	9	6	8	11	7	10	11	9	6	8	7	7	9	6	8	11	7	66.6	66.6	66.6	43.796
AT1G03600.1	AT1G03600.1	4	4	4	AT1G03600.1 | photosystem II family protein | Chr1:898916-899440 FORWARD LENGTH=174 | 201606	1	4	4	4	1	2	1	1	1	1	1	0	3	3	3	2	1	2	1	1	1	1	1	0	3	3	3	2	1	2	1	1	1	1	1	0	3	3	3	2	32.8	32.8	32.8	18.834
AT1G03630.2;AT1G03630.1	AT1G03630.2;AT1G03630.1	31;31	31;31	25;25	AT1G03630.2 | protochlorophyllide oxidoreductase C | Chr1:907699-909245 FORWARD LENGTH=399 | 201606;AT1G03630.1 | protochlorophyllide oxidoreductase C | Chr1:907699-909245 FORWARD LENGTH=401 | 201606	2	31	31	25	10	11	12	10	24	26	25	22	29	26	26	25	10	11	12	10	24	26	25	22	29	26	26	25	7	9	9	8	21	21	19	19	24	22	21	22	74.4	74.4	65.4	43.625
AT1G03680.1	AT1G03680.1	12	12	12	AT1G03680.1 | thioredoxin M-type 1 | Chr1:916990-917865 REVERSE LENGTH=179 | 201606	1	12	12	12	9	10	10	9	5	4	6	5	2	2	0	3	9	10	10	9	5	4	6	5	2	2	0	3	9	10	10	9	5	4	6	5	2	2	0	3	46.4	46.4	46.4	19.664
AT1G03860.1;AT1G03860.3;AT1G03860.2	AT1G03860.1;AT1G03860.3;AT1G03860.2	21;21;16	21;21;16	14;14;9	AT1G03860.1 | prohibitin 2 | Chr1:979611-981157 REVERSE LENGTH=286 | 201606;AT1G03860.3 | prohibitin 2 | Chr1:979611-981157 REVERSE LENGTH=286 | 201606;AT1G03860.2 | prohibitin 2 | Chr1:979611-980870 REVERSE LENGTH=221 | 201606	3	21	21	14	6	6	6	4	7	7	9	9	17	17	16	16	6	6	6	4	7	7	9	9	17	17	16	16	4	3	4	2	5	5	5	6	11	10	10	10	78	78	61.9	31.81
AT1G03870.1	AT1G03870.1	4	4	3	AT1G03870.1 | FASCICLIN-like arabinoogalactan 9 | Chr1:982625-983368 REVERSE LENGTH=247 | 201606	1	4	4	3	2	2	1	2	2	1	1	2	3	3	3	3	2	2	1	2	2	1	1	2	3	3	3	3	1	1	0	2	1	0	0	1	2	2	2	2	24.3	24.3	20.6	26.115
AT1G03880.1	AT1G03880.1	13	12	12	AT1G03880.1 | cruciferin 2 | Chr1:985786-987916 FORWARD LENGTH=455 | 201606	1	13	12	12	1	0	1	1	4	6	4	6	6	9	8	9	1	0	1	0	3	5	3	5	5	8	7	8	1	0	1	0	3	5	3	5	5	8	7	8	36	33.4	33.4	50.558
AT1G03890.1	AT1G03890.1	1	1	1	AT1G03890.1 | RmlC-like cupins superfamily protein | Chr1:989250-990908 FORWARD LENGTH=451 | 201606	1	1	1	1	0	0	0	0	0	1	0	1	0	0	0	0	0	0	0	0	0	1	0	1	0	0	0	0	0	0	0	0	0	1	0	1	0	0	0	0	4	4	4	49.674
AT1G03900.1	AT1G03900.1	5	5	5	AT1G03900.1 | non-intrinsic ABC protein 4 | Chr1:991252-992852 FORWARD LENGTH=272 | 201606	1	5	5	5	3	2	2	3	4	1	0	0	1	1	1	1	3	2	2	3	4	1	0	0	1	1	1	1	3	2	2	3	4	1	0	0	1	1	1	1	22.8	22.8	22.8	29.795
AT1G03910.1;AT1G03910.2	AT1G03910.1;AT1G03910.2	3;3	3;3	3;3	AT1G03910.1 | cactus-binding carboxy-terminal%2C cactin | Chr1:996432-1000231 FORWARD LENGTH=672 | 201606;AT1G03910.2 | cactus-binding carboxy-terminal%2C cactin | Chr1:996432-1000231 FORWARD LENGTH=716 | 201606	2	3	3	3	1	0	0	0	0	0	0	0	2	1	1	0	1	0	0	0	0	0	0	0	2	1	1	0	1	0	0	0	0	0	0	0	2	1	1	0	4.3	4.3	4.3	78.285
AT1G03940.1;AT1G03495.1	AT1G03940.1;AT1G03495.1	6;3	5;2	5;2	AT1G03940.1 | HXXXD-type acyl-transferase family protein | Chr1:1009542-1010951 REVERSE LENGTH=469 | 201606;AT1G03495.1 | HXXXD-type acyl-transferase family protein | Chr1:873436-874476 FORWARD LENGTH=346 | 201606	2	6	5	5	0	0	0	0	6	1	0	0	0	0	0	0	0	0	0	0	5	1	0	0	0	0	0	0	0	0	0	0	5	1	0	0	0	0	0	0	14.9	13.4	13.4	51.925
AT1G03960.6;AT1G03960.1;AT1G03960.4;AT1G03960.3;AT1G03960.2;AT1G03960.7;AT1G03960.5	AT1G03960.6;AT1G03960.1;AT1G03960.4;AT1G03960.3;AT1G03960.2;AT1G03960.7;AT1G03960.5	9;9;8;8;8;7;7	2;2;1;1;1;0;2	2;2;1;1;1;0;2	AT1G03960.6 | Calcium-binding EF hand family protein | Chr1:1014191-1017472 FORWARD LENGTH=467 | 201606;AT1G03960.1 | Calcium-binding EF hand family protein | Chr1:1014085-1017472 FORWARD LENGTH=529 | 201606;AT1G03960.4 | Calcium-binding EF hand family pro	7	9	2	2	7	7	4	4	2	2	1	1	1	0	0	0	0	0	0	0	2	0	0	0	0	0	0	0	0	0	0	0	2	0	0	0	0	0	0	0	13.3	3.9	3.9	54.549
AT1G04040.1	AT1G04040.1	14	9	9	AT1G04040.1 | HAD superfamily%2C subfamily IIIB acid phosphatase | Chr1:1042564-1043819 REVERSE LENGTH=271 | 201606	1	14	9	9	6	7	4	5	3	2	2	3	8	7	8	4	2	3	2	3	3	1	1	2	7	5	7	4	2	3	2	3	3	1	1	2	7	5	7	4	50.2	41	41	31.096
AT1G04080.4;AT1G04080.1;AT1G04080.3;AT1G04080.2;AT1G04080.5	AT1G04080.4;AT1G04080.1;AT1G04080.3;AT1G04080.2;AT1G04080.5	29;29;28;24;23	29;29;28;24;23	29;29;28;24;23	AT1G04080.4 | Tetratricopeptide repeat (TPR)-like superfamily protein | Chr1:1051803-1056550 FORWARD LENGTH=768 | 201606;AT1G04080.1 | Tetratricopeptide repeat (TPR)-like superfamily protein | Chr1:1051803-1056550 FORWARD LENGTH=768 | 201606;AT1G04080.3 |	5	29	29	29	16	14	7	12	15	12	5	6	0	0	0	0	16	14	7	12	15	12	5	6	0	0	0	0	16	14	7	12	15	12	5	6	0	0	0	0	48	48	48	85.241
AT1G04110.1	AT1G04110.1	8	8	8	AT1G04110.1 | Subtilase family protein | Chr1:1061457-1063784 REVERSE LENGTH=775 | 201606	1	8	8	8	3	2	1	3	0	1	1	1	0	0	0	0	3	2	1	3	0	1	1	1	0	0	0	0	3	2	1	3	0	1	1	1	0	0	0	0	14.1	14.1	14.1	83.775
AT1G04120.3;AT1G04120.2;AT1G04120.1;AT3G60970.1	AT1G04120.3;AT1G04120.2;AT1G04120.1	4;4;4;1	3;3;3;1	2;2;2;0	AT1G04120.3 | multidrug resistance-associated protein 5 | Chr1:1064848-1070396 REVERSE LENGTH=1479 | 201606;AT1G04120.2 | multidrug resistance-associated protein 5 | Chr1:1064848-1070396 REVERSE LENGTH=1509 | 201606;AT1G04120.1 | multidrug resistance-assoc	4	4	3	2	0	0	0	0	0	0	0	0	3	3	3	2	0	0	0	0	0	0	0	0	2	2	2	2	0	0	0	0	0	0	0	0	1	1	1	1	4	2.6	2	164.6
AT1G04130.1;AT1G04130.2	AT1G04130.1;AT1G04130.2	10;5	10;5	10;5	AT1G04130.1 | Tetratricopeptide repeat (TPR)-like superfamily protein | Chr1:1073465-1075374 FORWARD LENGTH=360 | 201606;AT1G04130.2 | Tetratricopeptide repeat (TPR)-like superfamily protein | Chr1:1073835-1075374 FORWARD LENGTH=263 | 201606	2	10	10	10	1	0	0	1	8	5	1	1	0	1	0	0	1	0	0	1	8	5	1	1	0	1	0	0	1	0	0	1	8	5	1	1	0	1	0	0	39.7	39.7	39.7	40.51
AT1G04170.2;AT1G04170.1;AT4G18330.1;AT4G18330.2;AT2G18720.2;AT2G18720.1	AT1G04170.2;AT1G04170.1	29;29;5;5;2;2	29;29;5;5;2;2	29;29;5;5;2;2	AT1G04170.2 | eukaryotic translation initiation factor 2 gamma subunit | Chr1:1097423-1099702 FORWARD LENGTH=465 | 201606;AT1G04170.1 | eukaryotic translation initiation factor 2 gamma subunit | Chr1:1097423-1099702 FORWARD LENGTH=465 | 201606	6	29	29	29	23	21	19	12	18	19	13	18	12	12	9	14	23	21	19	12	18	19	13	18	12	12	9	14	23	21	19	12	18	19	13	18	12	12	9	14	60.4	60.4	60.4	50.853
AT1G04190.1	AT1G04190.1	22	22	22	AT1G04190.1 | Tetratricopeptide repeat (TPR)-like superfamily protein | Chr1:1106617-1108557 REVERSE LENGTH=328 | 201606	1	22	22	22	13	12	6	5	6	6	6	5	5	6	3	6	13	12	6	5	6	6	6	5	5	6	3	6	13	12	6	5	6	6	6	5	5	6	3	6	63.1	63.1	63.1	37.18
AT1G04200.1;AT1G04200.3;AT1G04200.2	AT1G04200.1;AT1G04200.3;AT1G04200.2	18;16;15	18;16;15	18;16;15	AT1G04200.1 | dyggve-melchior-clausen syndrome protein | Chr1:1109676-1113875 FORWARD LENGTH=732 | 201606;AT1G04200.3 | dyggve-melchior-clausen syndrome protein | Chr1:1109676-1113576 FORWARD LENGTH=706 | 201606;AT1G04200.2 | dyggve-melchior-clausen syndro	3	18	18	18	6	5	3	4	10	10	10	10	0	0	1	0	6	5	3	4	10	10	10	10	0	0	1	0	6	5	3	4	10	10	10	10	0	0	1	0	29.2	29.2	29.2	82.642
AT1G04260.1	AT1G04260.1	2	2	2	AT1G04260.1 | CAMV movement protein interacting protein 7 | Chr1:1140749-1141297 REVERSE LENGTH=182 | 201606	1	2	2	2	0	0	0	0	0	0	0	0	1	0	1	1	0	0	0	0	0	0	0	0	1	0	1	1	0	0	0	0	0	0	0	0	1	0	1	1	18.7	18.7	18.7	19.325
AT1G04270.2;AT1G04270.1;AT5G43640.1;AT5G09500.1;AT1G33850.1;AT5G09490.1	AT1G04270.2;AT1G04270.1	12;12;4;4;2;2	12;12;4;4;2;2	2;2;0;0;0;0	AT1G04270.2 | cytosolic ribosomal protein S15 | Chr1:1141852-1142960 REVERSE LENGTH=151 | 201606;AT1G04270.1 | cytosolic ribosomal protein S15 | Chr1:1141852-1142960 REVERSE LENGTH=152 | 201606	6	12	12	2	7	7	8	6	8	9	7	8	8	7	7	8	7	7	8	6	8	9	7	8	8	7	7	8	1	2	1	1	2	2	2	2	2	1	2	2	80.1	80.1	8.6	17.058
AT1G04280.2;AT1G04280.1;AT1G06750.3;AT1G06750.1;AT1G06750.2	AT1G04280.2;AT1G04280.1	14;14;1;1;1	14;14;1;1;1	14;14;1;1;1	AT1G04280.2 | P-loop containing nucleoside triphosphate hydrolases superfamily protein | Chr1:1143643-1146231 REVERSE LENGTH=480 | 201606;AT1G04280.1 | P-loop containing nucleoside triphosphate hydrolases superfamily protein | Chr1:1143643-1146541 REVERSE	5	14	14	14	0	0	0	0	1	0	0	0	4	9	9	5	0	0	0	0	1	0	0	0	4	9	9	5	0	0	0	0	1	0	0	0	4	9	9	5	33.1	33.1	33.1	54.511
AT1G04290.1;AT1G04290.2	AT1G04290.1;AT1G04290.2	6;5	6;5	6;5	AT1G04290.1 | Thioesterase superfamily protein | Chr1:1147721-1148352 REVERSE LENGTH=155 | 201606;AT1G04290.2 | Thioesterase superfamily protein | Chr1:1147888-1148352 REVERSE LENGTH=127 | 201606	2	6	6	6	2	3	2	3	4	2	0	3	0	0	0	1	2	3	2	3	4	2	0	3	0	0	0	1	2	3	2	3	4	2	0	3	0	0	0	1	32.9	32.9	32.9	16.886
AT1G04350.1	AT1G04350.1	4	4	4	AT1G04350.1 | 2-oxoglutarate (2OG) and Fe(II)-dependent oxygenase superfamily protein | Chr1:1165296-1166538 FORWARD LENGTH=360 | 201606	1	4	4	4	0	0	0	0	4	2	0	1	2	1	0	1	0	0	0	0	4	2	0	1	2	1	0	1	0	0	0	0	4	2	0	1	2	1	0	1	14.4	14.4	14.4	40.796
AT1G04400.2;AT1G04400.1	AT1G04400.2;AT1G04400.1	12;12	11;11	11;11	AT1G04400.2 | cryptochrome 2 | Chr1:1185719-1187901 REVERSE LENGTH=612 | 201606;AT1G04400.1 | cryptochrome 2 | Chr1:1185719-1187901 REVERSE LENGTH=612 | 201606	2	12	11	11	4	4	1	4	7	2	0	0	0	0	0	0	4	4	1	4	6	2	0	0	0	0	0	0	4	4	1	4	6	2	0	0	0	0	0	0	22.9	21.1	21.1	69.456
AT1G04410.1;AT5G56720.1	AT1G04410.1	22;1	22;1	13;0	AT1G04410.1 | Lactate/malate dehydrogenase family protein | Chr1:1189418-1191267 REVERSE LENGTH=332 | 201606	2	22	22	13	16	14	11	11	13	10	11	8	11	11	11	13	16	14	11	11	13	10	11	8	11	11	11	13	10	9	6	7	7	5	5	4	5	4	5	6	71.1	71.1	47.3	35.571
AT1G04420.1	AT1G04420.1	3	3	3	AT1G04420.1 | NAD(P)-linked oxidoreductase superfamily protein | Chr1:1191634-1193699 FORWARD LENGTH=412 | 201606	1	3	3	3	1	2	1	2	0	0	0	0	0	0	0	0	1	2	1	2	0	0	0	0	0	0	0	0	1	2	1	2	0	0	0	0	0	0	0	0	10.9	10.9	10.9	46.427
AT1G04430.3;AT1G04430.2;AT1G04430.1	AT1G04430.3;AT1G04430.2;AT1G04430.1	32;32;32	23;23;23	22;22;22	AT1G04430.3 | S-adenosyl-L-methionine-dependent methyltransferases superfamily protein | Chr1:1198860-1201301 FORWARD LENGTH=623 | 201606;AT1G04430.2 | S-adenosyl-L-methionine-dependent methyltransferases superfamily protein | Chr1:1198860-1201301 FORWARD	3	32	23	22	3	3	2	2	7	4	2	6	22	26	21	24	1	1	0	1	4	2	0	2	16	19	15	18	1	1	0	1	4	2	0	2	15	18	14	17	53.6	44.3	43	70.507
AT3G04400.2;AT2G33370.2;AT3G04400.1;AT2G33370.1;AT1G04480.1	AT3G04400.2;AT2G33370.2;AT3G04400.1;AT2G33370.1;AT1G04480.1	12;12;12;12;12	12;12;12;12;12	12;12;12;12;12	AT3G04400.2 | Ribosomal protein L14p/L23e family protein | Chr3:1167611-1168308 FORWARD LENGTH=125 | 201606;AT2G33370.2 | Ribosomal protein L14p/L23e family protein | Chr2:14143718-14144270 REVERSE LENGTH=125 | 201606;AT3G04400.1 | Ribosomal protein L14p/L	5	12	12	12	5	6	4	2	7	5	6	7	7	8	8	8	5	6	4	2	7	5	6	7	7	8	8	8	5	6	4	2	7	5	6	7	7	8	8	8	76	76	76	13.406
AT1G04510.2;AT1G04510.1	AT1G04510.2;AT1G04510.1	17;17	17;17	15;15	AT1G04510.2 | MOS4-associated complex 3A | Chr1:1226749-1230592 FORWARD LENGTH=523 | 201606;AT1G04510.1 | MOS4-associated complex 3A | Chr1:1226749-1230592 FORWARD LENGTH=523 | 201606	2	17	17	15	4	5	5	5	5	4	6	7	2	1	3	3	4	5	5	5	5	4	6	7	2	1	3	3	3	4	4	4	4	3	5	6	1	1	2	3	40	40	38	56.881
AT1G04530.1	AT1G04530.1	9	9	9	AT1G04530.1 | Tetratricopeptide repeat (TPR)-like superfamily protein | Chr1:1234456-1235895 REVERSE LENGTH=310 | 201606	1	9	9	9	3	2	1	1	3	4	3	1	3	4	2	0	3	2	1	1	3	4	3	1	3	4	2	0	3	2	1	1	3	4	3	1	3	4	2	0	34.2	34.2	34.2	34.553
AT1G04540.1;AT2G33320.1	AT1G04540.1;AT2G33320.1	1;1	1;1	1;1	AT1G04540.1 | Calcium-dependent lipid-binding (CaLB domain) family protein | Chr1:1237256-1239061 FORWARD LENGTH=601 | 201606;AT2G33320.1 | Calcium-dependent lipid-binding (CaLB domain) family protein | Chr2:14119526-14121334 REVERSE LENGTH=602 | 201606	2	1	1	1	0	1	0	0	0	0	0	0	0	0	0	0	0	1	0	0	0	0	0	0	0	0	0	0	0	1	0	0	0	0	0	0	0	0	0	0	1.8	1.8	1.8	66.815
AT1G04620.1	AT1G04620.1	9	9	9	AT1G04620.1 | coenzyme F420 hydrogenase family / dehydrogenase%2C beta subunit family | Chr1:1282869-1286492 REVERSE LENGTH=462 | 201606	1	9	9	9	0	1	0	1	0	1	1	0	7	4	4	2	0	1	0	1	0	1	1	0	7	4	4	2	0	1	0	1	0	1	1	0	7	4	4	2	26.8	26.8	26.8	51.661
AT1G04630.1	AT1G04630.1	11	3	3	AT1G04630.1 | GRIM-19 protein | Chr1:1289921-1290986 REVERSE LENGTH=143 | 201606	1	11	3	3	2	1	1	1	1	5	3	3	9	9	9	8	0	0	0	0	0	0	0	0	2	1	2	1	0	0	0	0	0	0	0	0	2	1	2	1	54.5	14	14	16.125
AT1G04640.2;AT1G04640.1	AT1G04640.2;AT1G04640.1	16;16	16;16	16;16	AT1G04640.2 | lipoyltransferase 2 | Chr1:1292541-1293248 FORWARD LENGTH=235 | 201606;AT1G04640.1 | lipoyltransferase 2 | Chr1:1292541-1293248 FORWARD LENGTH=235 | 201606	2	16	16	16	4	5	1	4	5	7	5	3	1	1	1	0	4	5	1	4	5	7	5	3	1	1	1	0	4	5	1	4	5	7	5	3	1	1	1	0	87.2	87.2	87.2	26.421
AT1G04680.1	AT1G04680.1	3	3	2	AT1G04680.1 | Pectin lyase-like superfamily protein | Chr1:1304052-1307780 REVERSE LENGTH=431 | 201606	1	3	3	2	2	1	2	2	1	2	1	2	0	0	0	0	2	1	2	2	1	2	1	2	0	0	0	0	1	1	2	1	1	2	0	2	0	0	0	0	9.5	9.5	6.3	47.77
AT1G04690.1	AT1G04690.1	24	24	24	AT1G04690.1 | potassium channel beta subunit 1 | Chr1:1313662-1315420 FORWARD LENGTH=328 | 201606	1	24	24	24	15	18	12	12	13	9	10	8	7	4	5	4	15	18	12	12	13	9	10	8	7	4	5	4	15	18	12	12	13	9	10	8	7	4	5	4	65.9	65.9	65.9	36.538
AT1G04710.1	AT1G04710.1	5	1	1	AT1G04710.1 | peroxisomal 3-ketoacyl-CoA thiolase 4 | Chr1:1321941-1324556 FORWARD LENGTH=443 | 201606	1	5	1	1	3	2	1	1	2	3	3	4	2	0	3	2	0	0	0	0	0	0	0	1	0	0	0	0	0	0	0	0	0	0	0	1	0	0	0	0	14.2	5.2	5.2	46.611
AT1G04750.1;AT1G04750.4;AT1G04750.3;AT1G04750.2;AT2G33110.2;AT2G33110.1;AT3G24890.5;AT3G24890.4;AT3G24890.3;AT3G24890.1;AT3G24890.2	AT1G04750.1;AT1G04750.4;AT1G04750.3;AT1G04750.2	16;11;11;11;2;2;1;1;1;1;1	1;0;0;0;0;0;0;0;0;0;0	1;0;0;0;0;0;0;0;0;0;0	AT1G04750.1 | vesicle-associated membrane protein 721 | Chr1:1331857-1333426 REVERSE LENGTH=219 | 201606;AT1G04750.4 | vesicle-associated membrane protein 721 | Chr1:1331857-1332686 REVERSE LENGTH=141 | 201606;AT1G04750.3 | vesicle-associated membrane prot	11	16	1	1	4	6	6	2	5	6	8	6	12	11	9	7	0	0	0	1	0	0	0	0	1	0	1	1	0	0	0	1	0	0	0	0	1	0	1	1	55.3	4.1	4.1	24.765
AT1G04760.2;AT1G04760.1	AT1G04760.2;AT1G04760.1	9;9	1;1	1;1	AT1G04760.2 | vesicle-associated membrane protein 726 | Chr1:1334760-1336070 FORWARD LENGTH=220 | 201606;AT1G04760.1 | vesicle-associated membrane protein 726 | Chr1:1334760-1336070 FORWARD LENGTH=220 | 201606	2	9	1	1	1	4	4	2	2	3	6	2	6	6	6	4	0	1	1	1	1	0	1	1	0	0	0	0	0	1	1	1	1	0	1	1	0	0	0	0	32.7	5.9	5.9	24.873
AT1G04780.1	AT1G04780.1	3	3	3	AT1G04780.1 | Ankyrin repeat family protein | Chr1:1340891-1342965 REVERSE LENGTH=664 | 201606	1	3	3	3	0	0	0	1	1	2	1	1	2	3	2	2	0	0	0	1	1	2	1	1	2	3	2	2	0	0	0	1	1	2	1	1	2	3	2	2	5	5	5	74.359
AT1G04800.1	AT1G04800.1	1	1	1	AT1G04800.1 | glycine-rich protein | Chr1:1348635-1349237 REVERSE LENGTH=200 | 201606	1	1	1	1	1	1	1	0	0	0	0	0	0	0	0	0	1	1	1	0	0	0	0	0	0	0	0	0	1	1	1	0	0	0	0	0	0	0	0	0	16	16	16	18.045
AT1G04810.1	AT1G04810.1	45	15	15	AT1G04810.1 | 26S proteasome regulatory complex%2C non-ATPase subcomplex%2C Rpn2/Psmd1 subunit | Chr1:1350304-1355261 FORWARD LENGTH=1001 | 201606	1	45	15	15	27	30	22	20	20	19	19	19	9	10	7	11	9	8	6	9	4	3	4	5	2	3	3	2	9	8	6	9	4	3	4	5	2	3	3	2	49.5	17.4	17.4	108.86
AT1G50010.1;AT1G04820.1	AT1G50010.1;AT1G04820.1	47;47	3;3	3;3	AT1G50010.1 | tubulin alpha-2 chain | Chr1:18517737-18519729 FORWARD LENGTH=450 | 201606;AT1G04820.1 | tubulin alpha-4 chain | Chr1:1356421-1358266 REVERSE LENGTH=450 | 201606	2	47	3	3	37	38	38	32	25	25	28	29	19	22	21	23	1	2	3	2	2	2	2	1	1	1	0	1	1	2	3	2	2	2	2	1	1	1	0	1	77.8	6.4	6.4	49.54
AT1G04850.2;AT1G04850.1	AT1G04850.2;AT1G04850.1	2;2	2;2	2;2	AT1G04850.2 | ubiquitin-associated (UBA)/TS-N domain-containing protein | Chr1:1365311-1367835 REVERSE LENGTH=324 | 201606;AT1G04850.1 | ubiquitin-associated (UBA)/TS-N domain-containing protein | Chr1:1365311-1368706 REVERSE LENGTH=413 | 201606	2	2	2	2	1	2	1	1	0	0	0	0	0	1	0	0	1	2	1	1	0	0	0	0	0	1	0	0	1	2	1	1	0	0	0	0	0	1	0	0	6.2	6.2	6.2	37.004
AT1G04860.1;AT2G32780.1	AT1G04860.1	12;1	12;1	12;1	AT1G04860.1 | ubiquitin-specific protease 2 | Chr1:1369306-1372290 REVERSE LENGTH=961 | 201606	2	12	12	12	1	0	0	0	6	6	2	4	2	1	0	0	1	0	0	0	6	6	2	4	2	1	0	0	1	0	0	0	6	6	2	4	2	1	0	0	15.9	15.9	15.9	105.15
AT1G04870.1;AT1G04870.2	AT1G04870.1;AT1G04870.2	3;3	3;3	3;3	AT1G04870.1 | protein arginine methyltransferase 10 | Chr1:1373485-1375128 REVERSE LENGTH=280 | 201606;AT1G04870.2 | protein arginine methyltransferase 10 | Chr1:1373485-1375598 REVERSE LENGTH=383 | 201606	2	3	3	3	0	0	0	0	3	1	0	1	0	0	1	1	0	0	0	0	3	1	0	1	0	0	1	1	0	0	0	0	3	1	0	1	0	0	1	1	16.8	16.8	16.8	32.074
AT1G04900.1	AT1G04900.1	5	5	5	AT1G04900.1 | NADH dehydrogenase ubiquinone complex I%2C assembly factor-like protein (DUF185) | Chr1:1383912-1387561 FORWARD LENGTH=442 | 201606	1	5	5	5	0	0	0	0	0	1	0	0	1	2	4	3	0	0	0	0	0	1	0	0	1	2	4	3	0	0	0	0	0	1	0	0	1	2	4	3	15.4	15.4	15.4	50.604
AT1G04910.1	AT1G04910.1	7	7	7	AT1G04910.1 | O-fucosyltransferase family protein | Chr1:1388101-1391074 REVERSE LENGTH=519 | 201606	1	7	7	7	0	0	0	0	0	0	0	0	6	6	3	4	0	0	0	0	0	0	0	0	6	6	3	4	0	0	0	0	0	0	0	0	6	6	3	4	16.4	16.4	16.4	59.042
AT1G04950.3;AT1G04950.2;AT1G04950.1	AT1G04950.3;AT1G04950.2;AT1G04950.1	5;5;5	5;5;5	5;5;5	AT1G04950.3 | TATA BOX ASSOCIATED FACTOR II 59 | Chr1:1403606-1407184 REVERSE LENGTH=549 | 201606;AT1G04950.2 | TATA BOX ASSOCIATED FACTOR II 59 | Chr1:1403606-1407184 REVERSE LENGTH=549 | 201606;AT1G04950.1 | TATA BOX ASSOCIATED FACTOR II 59 | Chr1:140360	3	5	5	5	0	0	0	0	5	1	0	1	0	0	0	0	0	0	0	0	5	1	0	1	0	0	0	0	0	0	0	0	5	1	0	1	0	0	0	0	12.9	12.9	12.9	61.364
AT1G04970.1;AT1G04970.3;AT1G04970.2	AT1G04970.1;AT1G04970.3;AT1G04970.2	3;2;2	3;2;2	3;2;2	AT1G04970.1 | lipid-binding serum glycoprotein family protein | Chr1:1411216-1413431 FORWARD LENGTH=488 | 201606;AT1G04970.3 | lipid-binding serum glycoprotein family protein | Chr1:1411885-1413431 FORWARD LENGTH=362 | 201606;AT1G04970.2 | lipid-binding se	3	3	3	3	1	1	1	1	0	0	1	1	3	2	2	1	1	1	1	1	0	0	1	1	3	2	2	1	1	1	1	1	0	0	1	1	3	2	2	1	8.2	8.2	8.2	53.493
AT1G04980.1	AT1G04980.1	9	8	8	AT1G04980.1 | PDI-like 2-2 | Chr1:1413869-1416120 REVERSE LENGTH=447 | 201606	1	9	8	8	3	2	1	2	1	1	0	0	5	5	3	5	3	2	1	2	1	1	0	0	5	5	2	5	3	2	1	2	1	1	0	0	5	5	2	5	21.5	19.9	19.9	48.403
AT1G05010.1	AT1G05010.1	16	15	14	AT1G05010.1 | ethylene-forming enzyme | Chr1:1431419-1432695 REVERSE LENGTH=323 | 201606	1	16	15	14	1	1	0	0	7	5	6	8	12	14	12	9	1	1	0	0	7	5	5	7	11	13	11	9	1	0	0	0	7	5	5	7	11	13	11	9	64.1	61.6	59.4	36.676
AT1G05070.1	AT1G05070.1	1	1	1	AT1G05070.1 | transmembrane protein%2C putative (DUF1068) | Chr1:1457172-1458531 REVERSE LENGTH=184 | 201606	1	1	1	1	0	0	0	0	0	0	0	0	1	0	1	1	0	0	0	0	0	0	0	0	1	0	1	1	0	0	0	0	0	0	0	0	1	0	1	1	5.4	5.4	5.4	20.264
AT1G05150.1	AT1G05150.1	12	5	5	AT1G05150.1 | Calcium-binding tetratricopeptide family protein | Chr1:1484280-1486706 REVERSE LENGTH=808 | 201606	1	12	5	5	1	1	1	0	2	0	0	1	8	7	5	6	0	1	0	0	0	0	0	0	4	2	0	3	0	1	0	0	0	0	0	0	4	2	0	3	19.1	9	9	90.168
AT1G05180.1;AT1G05180.3;AT1G05180.2	AT1G05180.1;AT1G05180.3;AT1G05180.2	5;3;3	5;3;3	4;2;2	AT1G05180.1 | NAD(P)-binding Rossmann-fold superfamily protein | Chr1:1498357-1501775 REVERSE LENGTH=540 | 201606;AT1G05180.3 | NAD(P)-binding Rossmann-fold superfamily protein | Chr1:1498524-1501469 REVERSE LENGTH=422 | 201606;AT1G05180.2 | NAD(P)-binding	3	5	5	4	2	1	0	0	4	1	0	0	0	0	0	0	2	1	0	0	4	1	0	0	0	0	0	0	2	0	0	0	4	0	0	0	0	0	0	0	13.5	13.5	11.7	60.034
AT1G05190.1	AT1G05190.1	28	28	28	AT1G05190.1 | Ribosomal protein L6 family | Chr1:1502515-1503738 REVERSE LENGTH=223 | 201606	1	28	28	28	23	24	24	16	16	15	12	18	14	16	9	15	23	24	24	16	16	15	12	18	14	16	9	15	23	24	24	16	16	15	12	18	14	16	9	15	71.7	71.7	71.7	24.705
AT1G05230.12;AT1G05230.3;AT1G05230.9;AT1G05230.8;AT1G05230.7;AT1G05230.6;AT1G05230.5;AT1G05230.4;AT1G05230.2;AT1G05230.11;AT1G05230.10;AT1G05230.1	AT1G05230.12;AT1G05230.3;AT1G05230.9;AT1G05230.8;AT1G05230.7;AT1G05230.6;AT1G05230.5;AT1G05230.4;AT1G05230.2;AT1G05230.11;AT1G05230.10;AT1G05230.1	2;2;2;2;2;2;2;2;2;2;2;2	2;2;2;2;2;2;2;2;2;2;2;2	2;2;2;2;2;2;2;2;2;2;2;2	AT1G05230.12 | homeodomain GLABROUS 2 | Chr1:1513804-1517024 REVERSE LENGTH=609 | 201606;AT1G05230.3 | homeodomain GLABROUS 2 | Chr1:1513388-1517024 REVERSE LENGTH=719 | 201606;AT1G05230.9 | homeodomain GLABROUS 2 | Chr1:1513388-1517024 REVERSE LENGTH=721	12	2	2	2	0	0	0	0	2	0	0	0	0	0	0	0	0	0	0	0	2	0	0	0	0	0	0	0	0	0	0	0	2	0	0	0	0	0	0	0	3.6	3.6	3.6	68.178
AT1G05250.1;AT1G05240.1;AT5G42180.1;AT3G21770.1	AT1G05250.1;AT1G05240.1	3;3;1;1	2;2;0;0	2;2;0;0	AT1G05250.1 | Peroxidase superfamily protein | Chr1:1525924-1527169 REVERSE LENGTH=325 | 201606;AT1G05240.1 | Peroxidase superfamily protein | Chr1:1521202-1522447 FORWARD LENGTH=325 | 201606	4	3	2	2	2	1	1	2	1	1	0	2	2	1	2	2	1	1	1	2	1	1	0	2	2	1	2	2	1	1	1	2	1	1	0	2	2	1	2	2	10.8	8	8	35.624
AT1G05260.1	AT1G05260.1	7	7	6	AT1G05260.1 | Peroxidase superfamily protein | Chr1:1529827-1531271 FORWARD LENGTH=326 | 201606	1	7	7	6	4	2	1	1	2	3	3	3	1	2	1	2	4	2	1	1	2	3	3	3	1	2	1	2	3	2	1	1	2	3	3	3	1	2	1	2	34.4	34.4	31.6	34.905
AT1G05270.1	AT1G05270.1	10	10	10	AT1G05270.1 | TraB family protein | Chr1:1531806-1534305 REVERSE LENGTH=371 | 201606	1	10	10	10	1	0	0	0	2	2	0	0	6	6	7	9	1	0	0	0	2	2	0	0	6	6	7	9	1	0	0	0	2	2	0	0	6	6	7	9	30.5	30.5	30.5	40.741
AT1G05320.9;AT1G05320.8;AT1G05320.7;AT1G05320.4;AT1G05320.3;AT1G05320.2;AT1G05320.1;AT1G05320.6;AT1G05320.5	AT1G05320.9;AT1G05320.8;AT1G05320.7;AT1G05320.4;AT1G05320.3;AT1G05320.2;AT1G05320.1;AT1G05320.6;AT1G05320.5	18;18;18;18;18;18;18;15;15	18;18;18;18;18;18;18;15;15	18;18;18;18;18;18;18;15;15	AT1G05320.9 | myosin heavy chain%2C embryonic smooth protein | Chr1:1554856-1557658 FORWARD LENGTH=790 | 201606;AT1G05320.8 | myosin heavy chain%2C embryonic smooth protein | Chr1:1554856-1557658 FORWARD LENGTH=790 | 201606;AT1G05320.7 | myosin heavy chain	9	18	18	18	0	0	0	0	3	1	0	0	11	11	13	8	0	0	0	0	3	1	0	0	11	11	13	8	0	0	0	0	3	1	0	0	11	11	13	8	29.5	29.5	29.5	89.45
AT1G05350.1	AT1G05350.1	25	25	25	AT1G05350.1 | NAD(P)-binding Rossmann-fold superfamily protein | Chr1:1560891-1564005 REVERSE LENGTH=431 | 201606	1	25	25	25	18	14	15	14	17	15	15	13	3	2	2	3	18	14	15	14	17	15	15	13	3	2	2	3	18	14	15	14	17	15	15	13	3	2	2	3	59.4	59.4	59.4	47.02
AT1G05430.1	AT1G05430.1	2	2	2	AT1G05430.1 | hypothetical protein | Chr1:1594227-1595731 REVERSE LENGTH=269 | 201606	1	2	2	2	0	0	0	0	0	0	0	0	1	2	1	1	0	0	0	0	0	0	0	0	1	2	1	1	0	0	0	0	0	0	0	0	1	2	1	1	13.8	13.8	13.8	29.861
AT1G05500.1;AT1G05500.2;AT5G11100.1	AT1G05500.1;AT1G05500.2	17;12;1	17;12;1	17;12;1	AT1G05500.1 | Calcium-dependent lipid-binding (CaLB domain) family protein | Chr1:1625098-1628940 FORWARD LENGTH=560 | 201606;AT1G05500.2 | Calcium-dependent lipid-binding (CaLB domain) family protein | Chr1:1626281-1628940 FORWARD LENGTH=416 | 201606	3	17	17	17	0	0	0	0	1	0	0	1	10	12	12	9	0	0	0	0	1	0	0	1	10	12	12	9	0	0	0	0	1	0	0	1	10	12	12	9	45.5	45.5	45.5	62.928
AT1G05520.1	AT1G05520.1	21	15	15	AT1G05520.1 | Sec23/Sec24 protein transport family protein | Chr1:1631126-1635703 REVERSE LENGTH=783 | 201606	1	21	15	15	10	13	7	8	10	6	4	4	3	2	3	2	4	8	2	5	7	4	2	1	0	0	0	0	4	8	2	5	7	4	2	1	0	0	0	0	32.8	27.5	27.5	86.356
AT1G05560.1;AT1G05560.2;AT1G05530.1	AT1G05560.1;AT1G05560.2	21;20;1	21;20;1	20;19;1	AT1G05560.1 | UDP-glucosyltransferase 75B1 | Chr1:1645674-1647083 REVERSE LENGTH=469 | 201606;AT1G05560.2 | UDP-glucosyltransferase 75B1 | Chr1:1645674-1647233 REVERSE LENGTH=519 | 201606	3	21	21	20	11	12	11	12	8	6	4	8	1	1	1	0	11	12	11	12	8	6	4	8	1	1	1	0	10	11	10	11	7	5	3	7	0	0	0	0	45.6	45.6	45.6	52.813
AT1G05680.1	AT1G05680.1	2	2	2	AT1G05680.1 | Uridine diphosphate glycosyltransferase 74E2 | Chr1:1703196-1704639 REVERSE LENGTH=453 | 201606	1	2	2	2	0	1	1	0	1	0	0	1	0	0	1	0	0	1	1	0	1	0	0	1	0	0	1	0	0	1	1	0	1	0	0	1	0	0	1	0	5.5	5.5	5.5	51.05
AT1G05720.1	AT1G05720.1	3	3	3	AT1G05720.1 | selenoprotein family protein | Chr1:1717677-1718849 REVERSE LENGTH=163 | 201606	1	3	3	3	2	1	0	1	1	1	0	0	0	1	1	0	2	1	0	1	1	1	0	0	0	1	1	0	2	1	0	1	1	1	0	0	0	1	1	0	22.1	22.1	22.1	18.573
AT1G05790.4;AT1G05790.2;AT1G05790.1;AT1G05790.3	AT1G05790.4;AT1G05790.2;AT1G05790.1;AT1G05790.3	1;1;1;1	1;1;1;1	1;1;1;1	AT1G05790.4 | lipase class 3 family protein | Chr1:1733039-1736596 FORWARD LENGTH=509 | 201606;AT1G05790.2 | lipase class 3 family protein | Chr1:1733996-1737365 FORWARD LENGTH=516 | 201606;AT1G05790.1 | lipase class 3 family protein | Chr1:1733039-1737365	4	1	1	1	0	1	0	0	0	1	0	1	0	0	0	0	0	1	0	0	0	1	0	1	0	0	0	0	0	1	0	0	0	1	0	1	0	0	0	0	1.8	1.8	1.8	56.951
AT1G05805.1	AT1G05805.1	2	2	2	AT1G05805.1 | basic helix-loop-helix (bHLH) DNA-binding superfamily protein | Chr1:1744843-1747427 FORWARD LENGTH=362 | 201606	1	2	2	2	1	0	0	0	1	1	0	1	0	0	0	0	1	0	0	0	1	1	0	1	0	0	0	0	1	0	0	0	1	1	0	1	0	0	0	0	9.1	9.1	9.1	38.951
AT1G05850.2;AT1G05850.1	AT1G05850.2;AT1G05850.1	3;3	3;3	3;3	AT1G05850.2 | Chitinase family protein | Chr1:1766833-1768117 REVERSE LENGTH=321 | 201606;AT1G05850.1 | Chitinase family protein | Chr1:1766833-1768117 REVERSE LENGTH=321 | 201606	2	3	3	3	0	0	0	1	1	2	1	1	1	1	1	0	0	0	0	1	1	2	1	1	1	1	1	0	0	0	0	1	1	2	1	1	1	1	1	0	11.8	11.8	11.8	35.579
AT1G05910.1	AT1G05910.1	2	2	2	AT1G05910.1 | cell division cycle protein 48-related / CDC48-like protein | Chr1:1790796-1796503 FORWARD LENGTH=1210 | 201606	1	2	2	2	0	1	0	0	0	1	0	0	0	0	1	0	0	1	0	0	0	1	0	0	0	0	1	0	0	1	0	0	0	1	0	0	0	0	1	0	2.1	2.1	2.1	133.78
AT1G05940.4;AT1G05940.3;AT1G05940.1;AT1G05940.2	AT1G05940.4;AT1G05940.3;AT1G05940.1	3;3;3;1	3;3;3;1	3;3;3;1	AT1G05940.4 | cationic amino acid transporter 9 | Chr1:1801997-1803942 REVERSE LENGTH=500 | 201606;AT1G05940.3 | cationic amino acid transporter 9 | Chr1:1801561-1803942 REVERSE LENGTH=529 | 201606;AT1G05940.1 | cationic amino acid transporter 9 | Chr1:180	4	3	3	3	0	0	0	0	0	0	0	0	2	2	2	3	0	0	0	0	0	0	0	0	2	2	2	3	0	0	0	0	0	0	0	0	2	2	2	3	6	6	6	52.591
AT1G05960.4;AT1G05960.3;AT1G05960.1;AT1G05960.2	AT1G05960.4;AT1G05960.3;AT1G05960.1;AT1G05960.2	4;4;4;4	4;4;4;4	4;4;4;4	AT1G05960.4 | ARM repeat superfamily protein | Chr1:1808478-1815060 REVERSE LENGTH=982 | 201606;AT1G05960.3 | ARM repeat superfamily protein | Chr1:1808478-1815060 REVERSE LENGTH=982 | 201606;AT1G05960.1 | ARM repeat superfamily protein | Chr1:1808478-1815	4	4	4	4	0	0	0	0	1	0	0	0	2	2	0	1	0	0	0	0	1	0	0	0	2	2	0	1	0	0	0	0	1	0	0	0	2	2	0	1	5.5	5.5	5.5	108.94
AT1G06000.1	AT1G06000.1	6	6	6	AT1G06000.1 | UDP-Glycosyltransferase superfamily protein | Chr1:1820495-1821802 REVERSE LENGTH=435 | 201606	1	6	6	6	3	4	2	2	3	1	1	1	2	2	3	2	3	4	2	2	3	1	1	1	2	2	3	2	3	4	2	2	3	1	1	1	2	2	3	2	17.2	17.2	17.2	48.122
AT1G06060.2;AT1G06060.1	AT1G06060.2;AT1G06060.1	1;1	1;1	1;1	AT1G06060.2 | LisH and RanBPM domains containing protein | Chr1:1833071-1834405 FORWARD LENGTH=211 | 201606;AT1G06060.1 | LisH and RanBPM domains containing protein | Chr1:1833071-1834516 FORWARD LENGTH=213 | 201606	2	1	1	1	0	0	0	0	1	0	1	0	0	0	0	0	0	0	0	0	1	0	1	0	0	0	0	0	0	0	0	0	1	0	1	0	0	0	0	0	7.1	7.1	7.1	24.575
AT1G06190.2;AT1G06190.4;AT1G06190.3;AT1G06190.1;AT1G06190.5	AT1G06190.2;AT1G06190.4;AT1G06190.3;AT1G06190.1;AT1G06190.5	4;4;4;4;4	4;4;4;4;4	4;4;4;4;4	AT1G06190.2 | Rho termination factor | Chr1:1892589-1894078 REVERSE LENGTH=292 | 201606;AT1G06190.4 | Rho termination factor | Chr1:1892467-1893366 REVERSE LENGTH=299 | 201606;AT1G06190.3 | Rho termination factor | Chr1:1892467-1893366 REVERSE LENGTH=299 |	5	4	4	4	0	0	0	1	2	1	0	1	0	3	3	2	0	0	0	1	2	1	0	1	0	3	3	2	0	0	0	1	2	1	0	1	0	3	3	2	12.3	12.3	12.3	32.596
AT1G06200.1;AT1G06200.2	AT1G06200.1;AT1G06200.2	4;4	4;4	4;4	AT1G06200.1 | Peptidase S24/S26A/S26B/S26C family protein | Chr1:1894604-1896852 REVERSE LENGTH=206 | 201606;AT1G06200.2 | Peptidase S24/S26A/S26B/S26C family protein | Chr1:1894604-1896963 REVERSE LENGTH=243 | 201606	2	4	4	4	0	0	0	0	0	0	0	0	4	4	2	3	0	0	0	0	0	0	0	0	4	4	2	3	0	0	0	0	0	0	0	0	4	4	2	3	28.6	28.6	28.6	23.249
AT1G06210.2;AT1G06210.1	AT1G06210.2;AT1G06210.1	4;4	4;4	4;4	AT1G06210.2 | ENTH/VHS/GAT family protein | Chr1:1897567-1898494 FORWARD LENGTH=279 | 201606;AT1G06210.1 | ENTH/VHS/GAT family protein | Chr1:1897567-1898986 FORWARD LENGTH=383 | 201606	2	4	4	4	2	3	1	2	1	0	0	0	0	0	0	0	2	3	1	2	1	0	0	0	0	0	0	0	2	3	1	2	1	0	0	0	0	0	0	0	16.1	16.1	16.1	31.38
AT1G06220.3;AT1G06220.2;AT1G06220.1	AT1G06220.3;AT1G06220.2;AT1G06220.1	38;38;38	38;38;38	8;8;8	AT1G06220.3 | Ribosomal protein S5/Elongation factor G/III/V family protein | Chr1:1900524-1904583 FORWARD LENGTH=987 | 201606;AT1G06220.2 | Ribosomal protein S5/Elongation factor G/III/V family protein | Chr1:1900524-1904583 FORWARD LENGTH=987 | 201606;AT	3	38	38	8	9	6	7	9	20	24	24	25	20	17	22	23	9	6	7	9	20	24	24	25	20	17	22	23	3	0	2	3	5	8	7	6	4	4	6	5	49.2	49.2	11.8	110.44
AT1G06290.1;AT3G06690.1	AT1G06290.1	7;1	7;1	5;1	AT1G06290.1 | acyl-CoA oxidase 3 | Chr1:1922423-1926002 FORWARD LENGTH=675 | 201606	2	7	7	5	0	1	0	1	3	2	0	1	2	2	1	1	0	1	0	1	3	2	0	1	2	2	1	1	0	0	0	1	3	1	0	0	2	2	1	1	16.4	16.4	11.3	75.675
AT1G06400.1	AT1G06400.1	13	10	10	AT1G06400.1 | Ras-related small GTP-binding family protein | Chr1:1951089-1952686 REVERSE LENGTH=216 | 201606	1	13	10	10	2	5	5	3	2	5	7	4	7	10	7	8	2	4	3	3	2	4	5	3	6	7	6	6	2	4	3	3	2	4	5	3	6	7	6	6	63.4	54.6	54.6	23.927
AT1G06410.3;AT1G06410.2;AT1G06410.1	AT1G06410.3;AT1G06410.2;AT1G06410.1	47;47;47	47;47;47	44;44;44	AT1G06410.3 | trehalose-phosphatase/synthase 7 | Chr1:1955413-1958153 FORWARD LENGTH=851 | 201606;AT1G06410.2 | trehalose-phosphatase/synthase 7 | Chr1:1955413-1958153 FORWARD LENGTH=851 | 201606;AT1G06410.1 | trehalose-phosphatase/synthase 7 | Chr1:195541	3	47	47	44	34	27	27	24	21	16	12	16	8	6	7	9	34	27	27	24	21	16	12	16	8	6	7	9	31	24	25	24	19	14	9	14	6	5	4	7	62.3	62.3	58	96.687
AT1G06430.3;AT1G06430.2;AT1G06430.1	AT1G06430.3;AT1G06430.2;AT1G06430.1	38;38;38	11;11;11	10;10;10	AT1G06430.3 | FTSH protease 8 | Chr1:1960214-1962525 REVERSE LENGTH=685 | 201606;AT1G06430.2 | FTSH protease 8 | Chr1:1960214-1962525 REVERSE LENGTH=685 | 201606;AT1G06430.1 | FTSH protease 8 | Chr1:1960214-1962525 REVERSE LENGTH=685 | 201606	3	38	11	10	8	9	3	13	9	9	13	11	26	25	28	23	2	1	0	3	0	0	1	2	6	5	5	6	2	0	0	3	0	0	1	1	5	4	4	5	54.2	18	16.2	73.198
AT1G06460.1	AT1G06460.1	6	6	6	AT1G06460.1 | alpha-crystallin domain 32.1 | Chr1:1967308-1969414 REVERSE LENGTH=285 | 201606	1	6	6	6	0	0	0	0	0	0	0	0	3	2	4	3	0	0	0	0	0	0	0	0	3	2	4	3	0	0	0	0	0	0	0	0	3	2	4	3	24.6	24.6	24.6	31.222
AT1G06470.4;AT1G06470.3;AT1G06470.2;AT1G06470.1	AT1G06470.4;AT1G06470.3;AT1G06470.2;AT1G06470.1	1;1;1;1	1;1;1;1	1;1;1;1	AT1G06470.4 | Nucleotide/sugar transporter family protein | Chr1:1970726-1973540 FORWARD LENGTH=414 | 201606;AT1G06470.3 | Nucleotide/sugar transporter family protein | Chr1:1970726-1973540 FORWARD LENGTH=414 | 201606;AT1G06470.2 | Nucleotide/sugar transpo	4	1	1	1	0	0	0	0	0	0	0	0	1	0	1	1	0	0	0	0	0	0	0	0	1	0	1	1	0	0	0	0	0	0	0	0	1	0	1	1	4.1	4.1	4.1	46.452
AT1G06510.1	AT1G06510.1	3	3	3	AT1G06510.1 | forkhead-associated domain protein | Chr1:1992389-1993583 FORWARD LENGTH=277 | 201606	1	3	3	3	2	2	1	2	0	0	0	0	0	0	0	0	2	2	1	2	0	0	0	0	0	0	0	0	2	2	1	2	0	0	0	0	0	0	0	0	18.4	18.4	18.4	30.807
AT1G06530.1	AT1G06530.1	26	26	26	AT1G06530.1 | Tropomyosin-like protein | Chr1:2001625-2002596 FORWARD LENGTH=323 | 201606	1	26	26	26	6	6	5	3	7	8	5	6	19	17	19	18	6	6	5	3	7	8	5	6	19	17	19	18	6	6	5	3	7	8	5	6	19	17	19	18	57.6	57.6	57.6	36.119
AT1G06560.1	AT1G06560.1	5	5	5	AT1G06560.1 | NOL1/NOP2/sun family protein | Chr1:2007660-2011824 FORWARD LENGTH=599 | 201606	1	5	5	5	2	2	0	2	2	0	0	0	0	0	0	0	2	2	0	2	2	0	0	0	0	0	0	0	2	2	0	2	2	0	0	0	0	0	0	0	10	10	10	65.512
AT1G06620.2;AT1G06620.1	AT1G06620.2;AT1G06620.1	2;2	2;2	2;2	AT1G06620.2 | 2-oxoglutarate (2OG) and Fe(II)-dependent oxygenase superfamily protein | Chr1:2025618-2026764 FORWARD LENGTH=284 | 201606;AT1G06620.1 | 2-oxoglutarate (2OG) and Fe(II)-dependent oxygenase superfamily protein | Chr1:2025618-2027094 FORWARD LE	2	2	2	2	0	0	0	0	2	0	0	0	0	0	0	0	0	0	0	0	2	0	0	0	0	0	0	0	0	0	0	0	2	0	0	0	0	0	0	0	10.2	10.2	10.2	31.145
AT1G06640.1	AT1G06640.1	3	1	1	AT1G06640.1 | 2-oxoglutarate (2OG) and Fe(II)-dependent oxygenase superfamily protein | Chr1:2032366-2033775 FORWARD LENGTH=369 | 201606	1	3	1	1	0	0	0	1	0	1	0	0	2	2	2	2	0	0	0	0	0	0	0	0	1	1	1	1	0	0	0	0	0	0	0	0	1	1	1	1	11.1	3.5	3.5	41.745
AT1G06650.2;AT1G06650.1	AT1G06650.2;AT1G06650.1	14;9	14;9	10;8	AT1G06650.2 | 2-oxoglutarate (2OG) and Fe(II)-dependent oxygenase superfamily protein | Chr1:2035909-2037186 FORWARD LENGTH=369 | 201606;AT1G06650.1 | 2-oxoglutarate (2OG) and Fe(II)-dependent oxygenase superfamily protein | Chr1:2035909-2037047 FORWARD LE	2	14	14	10	0	1	0	2	8	9	0	2	5	3	3	3	0	1	0	2	8	9	0	2	5	3	3	3	0	1	0	1	6	6	0	1	4	2	2	2	39.3	39.3	28.2	42.02
AT1G06680.2;AT1G06680.1	AT1G06680.2;AT1G06680.1	15;15	15;15	13;13	AT1G06680.2 | photosystem II subunit P-1 | Chr1:2048076-2049186 FORWARD LENGTH=219 | 201606;AT1G06680.1 | photosystem II subunit P-1 | Chr1:2047940-2049186 FORWARD LENGTH=263 | 201606	2	15	15	13	14	13	12	11	8	8	6	7	6	6	7	7	14	13	12	11	8	8	6	7	6	6	7	7	12	11	10	9	6	7	5	5	5	5	6	6	55.3	55.3	45.7	23.759
AT1G06690.1	AT1G06690.1	27	27	27	AT1G06690.1 | NAD(P)-linked oxidoreductase superfamily protein | Chr1:2049742-2052039 REVERSE LENGTH=377 | 201606	1	27	27	27	15	18	8	9	5	5	7	5	12	13	12	10	15	18	8	9	5	5	7	5	12	13	12	10	15	18	8	9	5	5	7	5	12	13	12	10	66	66	66	41.497
AT1G06700.3;AT1G06700.2;AT1G06700.1;AT2G41970.1	AT1G06700.3;AT1G06700.2;AT1G06700.1	16;16;16;2	9;9;9;0	9;9;9;0	AT1G06700.3 | Protein kinase superfamily protein | Chr1:2052750-2054552 REVERSE LENGTH=361 | 201606;AT1G06700.2 | Protein kinase superfamily protein | Chr1:2052750-2054552 REVERSE LENGTH=361 | 201606;AT1G06700.1 | Protein kinase superfamily protein | Chr1:	4	16	9	9	5	3	3	3	7	4	2	2	10	12	11	10	2	1	1	1	2	2	0	1	7	7	7	6	2	1	1	1	2	2	0	1	7	7	7	6	54.8	31	31	39.819
AT1G06730.1	AT1G06730.1	5	5	5	AT1G06730.1 | pfkB-like carbohydrate kinase family protein | Chr1:2067633-2070049 FORWARD LENGTH=488 | 201606	1	5	5	5	0	0	1	0	1	1	1	0	0	1	0	0	0	0	1	0	1	1	1	0	0	1	0	0	0	0	1	0	1	1	1	0	0	1	0	0	13.5	13.5	13.5	52.762
AT1G06760.1	AT1G06760.1	11	10	10	AT1G06760.1 | winged-helix DNA-binding transcription factor family protein | Chr1:2076687-2077616 REVERSE LENGTH=274 | 201606	1	11	10	10	5	4	2	4	3	1	1	3	3	2	1	2	4	3	2	3	2	1	1	2	2	1	0	1	4	3	2	3	2	1	1	2	2	1	0	1	39.1	35.4	35.4	28.946
AT1G06780.1;AT1G06780.2	AT1G06780.1;AT1G06780.2	2;2	2;2	2;2	AT1G06780.1 | galacturonosyltransferase 6 | Chr1:2083689-2086853 FORWARD LENGTH=589 | 201606;AT1G06780.2 | galacturonosyltransferase 6 | Chr1:2083689-2086853 FORWARD LENGTH=602 | 201606	2	2	2	2	0	0	0	0	0	0	0	0	0	1	2	1	0	0	0	0	0	0	0	0	0	1	2	1	0	0	0	0	0	0	0	0	0	1	2	1	3.9	3.9	3.9	67.536
AT1G06820.1;AT1G06820.3;AT1G06820.4;AT1G06820.2	AT1G06820.1;AT1G06820.3;AT1G06820.4;AT1G06820.2	19;18;17;16	19;18;17;16	19;18;17;16	AT1G06820.1 | carotenoid isomerase | Chr1:2093145-2096220 REVERSE LENGTH=595 | 201606;AT1G06820.3 | carotenoid isomerase | Chr1:2093265-2096220 REVERSE LENGTH=586 | 201606;AT1G06820.4 | carotenoid isomerase | Chr1:2093145-2095856 REVERSE LENGTH=476 | 20160	4	19	19	19	7	9	5	2	3	5	3	4	6	9	11	7	7	9	5	2	3	5	3	4	6	9	11	7	7	9	5	2	3	5	3	4	6	9	11	7	31.8	31.8	31.8	65.428
AT1G06840.1	AT1G06840.1	7	7	6	AT1G06840.1 | Leucine-rich repeat protein kinase family protein | Chr1:2097854-2103208 REVERSE LENGTH=953 | 201606	1	7	7	6	1	0	0	0	0	1	0	0	3	4	3	2	1	0	0	0	0	1	0	0	3	4	3	2	0	0	0	0	0	0	0	0	3	4	3	2	8.3	8.3	7.5	105.62
AT1G06890.4;AT1G06890.3;AT1G06890.2;AT1G06890.1	AT1G06890.4;AT1G06890.3;AT1G06890.2;AT1G06890.1	2;2;2;2	2;2;2;2	2;2;2;2	AT1G06890.4 | nodulin MtN21 /EamA-like transporter family protein | Chr1:2111585-2114038 REVERSE LENGTH=352 | 201606;AT1G06890.3 | nodulin MtN21 /EamA-like transporter family protein | Chr1:2111585-2114038 REVERSE LENGTH=353 | 201606;AT1G06890.2 | nodulin	4	2	2	2	0	0	0	0	0	0	0	0	1	2	1	0	0	0	0	0	0	0	0	0	1	2	1	0	0	0	0	0	0	0	0	0	1	2	1	0	11.1	11.1	11.1	38.419
AT1G06950.1	AT1G06950.1	88	88	88	AT1G06950.1 | translocon at the inner envelope membrane of chloroplasts 110 | Chr1:2130303-2135563 REVERSE LENGTH=1016 | 201606	1	88	88	88	58	52	48	41	38	48	43	39	59	56	57	57	58	52	48	41	38	48	43	39	59	56	57	57	58	52	48	41	38	48	43	39	59	56	57	57	67.6	67.6	67.6	112.12
AT1G07025.1	AT1G07025.1	1	1	1	AT1G07025.1 | Mitochondrial substrate carrier family protein | Chr1:2157658-2158158 REVERSE LENGTH=166 | 201606	1	1	1	1	0	0	0	0	0	0	0	0	0	0	1	0	0	0	0	0	0	0	0	0	0	0	1	0	0	0	0	0	0	0	0	0	0	0	1	0	13.3	13.3	13.3	18.888
AT1G74270.1;AT1G07070.1	AT1G74270.1;AT1G07070.1	5;5	2;2	2;2	AT1G74270.1 | Ribosomal protein L35Ae family protein | Chr1:27928415-27929466 REVERSE LENGTH=112 | 201606;AT1G07070.1 | Ribosomal protein L35Ae family protein | Chr1:2168652-2169703 FORWARD LENGTH=112 | 201606	2	5	2	2	2	2	4	3	1	1	0	1	2	1	1	0	1	1	2	0	0	0	0	1	0	0	0	0	1	1	2	0	0	0	0	1	0	0	0	0	40.2	13.4	13.4	12.916
AT1G07080.1	AT1G07080.1	2	2	2	AT1G07080.1 | Thioredoxin superfamily protein | Chr1:2170069-2171861 FORWARD LENGTH=265 | 201606	1	2	2	2	2	0	0	0	2	2	2	2	0	0	0	0	2	0	0	0	2	2	2	2	0	0	0	0	2	0	0	0	2	2	2	2	0	0	0	0	11.7	11.7	11.7	29.698
AT1G07110.1;AT3G30200.1	AT1G07110.1	36;3	36;3	36;3	AT1G07110.1 | fructose-2%2C6-bisphosphatase | Chr1:2178363-2183980 REVERSE LENGTH=744 | 201606	2	36	36	36	19	20	14	13	12	12	6	6	1	2	5	4	19	20	14	13	12	12	6	6	1	2	5	4	19	20	14	13	12	12	6	6	1	2	5	4	53.1	53.1	53.1	82.558
AT1G07140.1	AT1G07140.1	9	9	7	AT1G07140.1 | Pleckstrin homology (PH) domain superfamily protein | Chr1:2192360-2193688 REVERSE LENGTH=228 | 201606	1	9	9	7	6	5	4	3	5	2	1	0	0	1	2	0	6	5	4	3	5	2	1	0	0	1	2	0	5	3	3	3	5	2	1	0	0	1	2	0	44.3	44.3	32.5	25.601
AT1G07210.1	AT1G07210.1	2	2	2	AT1G07210.1 | Ribosomal protein S18 | Chr1:2215320-2216668 FORWARD LENGTH=261 | 201606	1	2	2	2	2	2	2	0	0	0	0	0	0	1	0	0	2	2	2	0	0	0	0	0	0	1	0	0	2	2	2	0	0	0	0	0	0	1	0	0	11.1	11.1	11.1	29.619
AT1G07240.1	AT1G07240.1	1	1	1	AT1G07240.1 | UDP-glucosyl transferase 71C5 | Chr1:2223889-2225331 FORWARD LENGTH=480 | 201606	1	1	1	1	0	0	0	0	1	1	0	1	0	0	0	0	0	0	0	0	1	1	0	1	0	0	0	0	0	0	0	0	1	1	0	1	0	0	0	0	3.3	3.3	3.3	52.646
AT1G07310.1	AT1G07310.1	4	4	4	AT1G07310.1 | Calcium-dependent lipid-binding (CaLB domain) family protein | Chr1:2247775-2248833 REVERSE LENGTH=352 | 201606	1	4	4	4	3	2	1	1	1	1	1	1	1	1	2	1	3	2	1	1	1	1	1	1	1	1	2	1	3	2	1	1	1	1	1	1	1	1	2	1	19.9	19.9	19.9	39.013
AT1G07320.1;AT1G07320.4;AT1G07320.3;AT1G07320.2	AT1G07320.1;AT1G07320.4;AT1G07320.3;AT1G07320.2	23;22;22;22	23;22;22;22	23;22;22;22	AT1G07320.1 | ribosomal protein L4 | Chr1:2249190-2250189 FORWARD LENGTH=282 | 201606;AT1G07320.4 | ribosomal protein L4 | Chr1:2249190-2250173 FORWARD LENGTH=278 | 201606;AT1G07320.3 | ribosomal protein L4 | Chr1:2249190-2250026 FORWARD LENGTH=278 | 20160	4	23	23	23	15	15	8	8	8	11	12	11	10	9	9	8	15	15	8	8	8	11	12	11	10	9	9	8	15	15	8	8	8	11	12	11	10	9	9	8	66.3	66.3	66.3	30.558
AT1G07360.1;AT2G29580.1;AT5G07060.2;AT5G07060.1	AT1G07360.1	5;2;1;1	5;2;1;1	5;2;1;1	AT1G07360.1 | CCCH-type zinc fingerfamily protein with RNA-binding domain-containing protein | Chr1:2260562-2262795 REVERSE LENGTH=481 | 201606	4	5	5	5	1	2	0	2	3	4	2	3	2	0	2	3	1	2	0	2	3	4	2	3	2	0	2	3	1	2	0	2	3	4	2	3	2	0	2	3	12.3	12.3	12.3	53.587
AT1G07370.1;AT2G29570.1	AT1G07370.1;AT2G29570.1	8;6	8;6	8;6	AT1G07370.1 | proliferating cellular nuclear antigen 1 | Chr1:2263204-2264382 FORWARD LENGTH=263 | 201606;AT2G29570.1 | proliferating cell nuclear antigen 2 | Chr2:12650139-12651598 REVERSE LENGTH=264 | 201606	2	8	8	8	6	2	5	3	1	1	0	2	0	0	0	0	6	2	5	3	1	1	0	2	0	0	0	0	6	2	5	3	1	1	0	2	0	0	0	0	38.8	38.8	38.8	29.122
AT1G07400.1	AT1G07400.1	13	13	4	AT1G07400.1 | HSP20-like chaperones superfamily protein | Chr1:2275148-2275621 FORWARD LENGTH=157 | 201606	1	13	13	4	3	3	3	2	5	6	6	5	7	7	8	6	3	3	3	2	5	6	6	5	7	7	8	6	0	0	1	0	2	2	1	2	2	2	3	2	67.5	67.5	28.7	17.828
AT1G07410.1	AT1G07410.1	10	2	2	AT1G07410.1 | RAB GTPase homolog A2B | Chr1:2276270-2277154 FORWARD LENGTH=214 | 201606	1	10	2	2	3	3	5	5	3	3	4	4	4	5	6	6	0	0	0	1	0	0	0	0	0	0	1	0	0	0	0	1	0	0	0	0	0	0	1	0	47.7	15.9	15.9	23.688
AT1G07440.1;AT1G07440.2;AT2G29330.1;AT1G07450.1	AT1G07440.1;AT1G07440.2	4;2;1;1	4;2;1;1	3;2;0;0	AT1G07440.1 | NAD(P)-binding Rossmann-fold superfamily protein | Chr1:2286436-2287665 REVERSE LENGTH=266 | 201606;AT1G07440.2 | NAD(P)-binding Rossmann-fold superfamily protein | Chr1:2286991-2287665 REVERSE LENGTH=174 | 201606	4	4	4	3	0	1	0	2	2	0	0	0	0	0	0	0	0	1	0	2	2	0	0	0	0	0	0	0	0	0	0	2	2	0	0	0	0	0	0	0	21.1	21.1	18	28.332
AT1G07510.1	AT1G07510.1	18	8	8	AT1G07510.1 | FTSH protease 10 | Chr1:2305689-2309380 FORWARD LENGTH=813 | 201606	1	18	8	8	1	0	1	0	3	3	2	3	14	10	12	12	0	0	0	0	0	0	0	0	6	2	3	4	0	0	0	0	0	0	0	0	6	2	3	4	31.6	12.5	12.5	89.554
AT1G07650.4;AT1G07650.3;AT1G07650.1;AT1G07650.2	AT1G07650.4;AT1G07650.3;AT1G07650.1;AT1G07650.2	3;3;3;3	2;2;2;2	2;2;2;2	AT1G07650.4 | Leucine-rich repeat transmembrane protein kinase | Chr1:2359817-2363859 REVERSE LENGTH=801 | 201606;AT1G07650.3 | Leucine-rich repeat transmembrane protein kinase | Chr1:2359817-2366423 REVERSE LENGTH=988 | 201606;AT1G07650.1 | Leucine-rich r	4	3	2	2	0	1	1	0	1	1	0	0	1	2	1	1	0	0	0	0	0	0	0	0	0	1	0	1	0	0	0	0	0	0	0	0	0	1	0	1	5.6	3.7	3.7	88.911
AT5G59970.2;AT5G59970.1;AT5G59690.1;AT3G53730.1;AT3G46320.1;AT3G45930.1;AT2G28740.1;AT1G07820.2;AT1G07820.1;AT1G07660.1;AT1G07660.2	AT5G59970.2;AT5G59970.1;AT5G59690.1;AT3G53730.1;AT3G46320.1;AT3G45930.1;AT2G28740.1;AT1G07820.2;AT1G07820.1;AT1G07660.1;AT1G07660.2	13;13;13;13;13;13;13;13;13;13;10	13;13;13;13;13;13;13;13;13;13;10	13;13;13;13;13;13;13;13;13;13;10	AT5G59970.2 | Histone superfamily protein | Chr5:24146352-24146663 REVERSE LENGTH=103 | 201606;AT5G59970.1 | Histone superfamily protein | Chr5:24146352-24146663 REVERSE LENGTH=103 | 201606;AT5G59690.1 | Histone superfamily protein | Chr5:24051649-24051960	11	13	13	13	12	10	12	9	7	5	6	5	10	9	7	8	12	10	12	9	7	5	6	5	10	9	7	8	12	10	12	9	7	5	6	5	10	9	7	8	61.2	61.2	61.2	11.409
AT1G07670.2;AT1G07670.1	AT1G07670.2;AT1G07670.1	34;34	34;34	10;10	AT1G07670.2 | endomembrane-type CA-ATPase 4 | Chr1:2370305-2374196 REVERSE LENGTH=1061 | 201606;AT1G07670.1 | endomembrane-type CA-ATPase 4 | Chr1:2370305-2374196 REVERSE LENGTH=1061 | 201606	2	34	34	10	1	1	1	3	4	2	4	5	21	25	25	24	1	1	1	3	4	2	4	5	21	25	25	24	0	0	0	0	2	0	0	1	3	7	7	7	34	34	11.2	116.18
AT1G07700.4;AT1G07700.2;AT1G07700.1;AT1G07700.3	AT1G07700.4;AT1G07700.2;AT1G07700.1;AT1G07700.3	4;4;4;4	4;4;4;4	4;4;4;4	AT1G07700.4 | Thioredoxin superfamily protein | Chr1:2380214-2381127 FORWARD LENGTH=204 | 201606;AT1G07700.2 | Thioredoxin superfamily protein | Chr1:2380214-2381127 FORWARD LENGTH=204 | 201606;AT1G07700.1 | Thioredoxin superfamily protein | Chr1:2380214-2	4	4	4	4	2	3	0	0	0	0	0	0	0	0	0	0	2	3	0	0	0	0	0	0	0	0	0	0	2	3	0	0	0	0	0	0	0	0	0	0	23	23	23	23.011
AT1G07705.1;AT1G07705.2	AT1G07705.1;AT1G07705.2	1;1	1;1	1;1	AT1G07705.1 | NOT2 / NOT3 / NOT5 family | Chr1:2382090-2385282 FORWARD LENGTH=546 | 201606;AT1G07705.2 | NOT2 / NOT3 / NOT5 family | Chr1:2382090-2385856 FORWARD LENGTH=614 | 201606	2	1	1	1	0	0	0	0	1	1	0	1	1	1	1	1	0	0	0	0	1	1	0	1	1	1	1	1	0	0	0	0	1	1	0	1	1	1	1	1	2	2	2	57.405
AT1G07710.2;AT1G07710.1	AT1G07710.2;AT1G07710.1	1;1	1;1	1;1	AT1G07710.2 | Ankyrin repeat family protein | Chr1:2386275-2387986 REVERSE LENGTH=543 | 201606;AT1G07710.1 | Ankyrin repeat family protein | Chr1:2386275-2387986 REVERSE LENGTH=543 | 201606	2	1	1	1	0	0	0	0	0	0	1	0	0	0	0	0	0	0	0	0	0	0	1	0	0	0	0	0	0	0	0	0	0	0	1	0	0	0	0	0	5.7	5.7	5.7	58.911
AT1G07750.1;AT2G28680.1	AT1G07750.1;AT2G28680.1	2;1	2;1	2;1	AT1G07750.1 | RmlC-like cupins superfamily protein | Chr1:2404300-2405863 REVERSE LENGTH=356 | 201606;AT2G28680.1 | RmlC-like cupins superfamily protein | Chr2:12303118-12304747 REVERSE LENGTH=356 | 201606	2	2	2	2	0	0	0	0	0	0	0	0	0	1	1	1	0	0	0	0	0	0	0	0	0	1	1	1	0	0	0	0	0	0	0	0	0	1	1	1	7	7	7	38.31
AT5G59850.1;AT1G07770.3;AT1G07770.2;AT1G07770.1;AT2G39590.1	AT5G59850.1;AT1G07770.3;AT1G07770.2;AT1G07770.1	17;17;17;17;5	17;17;17;17;5	6;6;6;6;2	AT5G59850.1 | Ribosomal protein S8 family protein | Chr5:24112499-24113084 REVERSE LENGTH=130 | 201606;AT1G07770.3 | ribosomal protein S15A | Chr1:2408413-2409065 REVERSE LENGTH=130 | 201606;AT1G07770.2 | ribosomal protein S15A | Chr1:2408413-2409065 REVER	5	17	17	6	10	9	8	6	9	8	11	7	8	8	9	10	10	9	8	6	9	8	11	7	8	8	9	10	4	2	4	2	2	2	2	2	2	2	2	2	83.8	83.8	29.2	14.804
AT1G07780.1;AT1G07780.9;AT1G07780.10;AT1G07780.12;AT1G07780.13;AT1G07780.2;AT1G07780.7;AT1G07780.3;AT1G07780.5;AT1G07780.11;AT1G07780.4;AT1G07780.8;AT1G07780.6;AT5G05590.1;AT5G05590.3;AT5G05590.4;AT1G29410.7;AT5G05590.2;AT1G29410.4;AT1G29410.3;AT1G29410.5;AT1G29410.1;AT1G29410.6;AT1G29410.2	AT1G07780.1;AT1G07780.9;AT1G07780.10;AT1G07780.12;AT1G07780.13;AT1G07780.2;AT1G07780.7;AT1G07780.3;AT1G07780.5;AT1G07780.11;AT1G07780.4;AT1G07780.8;AT1G07780.6;AT5G05590.1;AT5G05590.3;AT5G05590.4	5;5;5;5;5;5;5;5;5;4;4;4;4;4;3;3;2;2;2;2;2;2;2;2	5;5;5;5;5;5;5;5;5;4;4;4;4;4;3;3;2;2;2;2;2;2;2;2	5;5;5;5;5;5;5;5;5;4;4;4;4;4;3;3;2;2;2;2;2;2;2;2	AT1G07780.1 | phosphoribosylanthranilate isomerase 1 | Chr1:2410352-2411833 REVERSE LENGTH=275 | 201606;AT1G07780.9 | phosphoribosylanthranilate isomerase 1 | Chr1:2410352-2411833 REVERSE LENGTH=275 | 201606;AT1G07780.10 | phosphoribosylanthranilate isomer	24	5	5	5	3	3	3	3	3	2	1	1	0	0	0	0	3	3	3	3	3	2	1	1	0	0	0	0	3	3	3	3	3	2	1	1	0	0	0	0	24.7	24.7	24.7	29.633
AT1G07790.1	AT1G07790.1	11	2	2	AT1G07790.1 | Histone superfamily protein | Chr1:2413049-2413495 FORWARD LENGTH=148 | 201606	1	11	2	2	6	6	5	5	5	3	4	4	3	6	6	5	0	0	0	1	1	0	0	0	0	1	1	0	0	0	0	1	1	0	0	0	0	1	1	0	60.8	8.1	8.1	16.402
AT1G07810.1	AT1G07810.1	32	8	8	AT1G07810.1 | ER-type Ca2+-ATPase 1 | Chr1:2416681-2420572 FORWARD LENGTH=1061 | 201606	1	32	8	8	1	1	1	3	2	2	4	4	22	22	25	23	0	0	0	0	0	0	0	0	4	4	7	6	0	0	0	0	0	0	0	0	4	4	7	6	31.6	8.8	8.8	116.36
AT1G07830.1	AT1G07830.1	2	2	2	AT1G07830.1 | ribosomal protein L29 family protein | Chr1:2422549-2423392 FORWARD LENGTH=144 | 201606	1	2	2	2	0	0	0	0	1	0	1	0	1	1	0	0	0	0	0	0	1	0	1	0	1	1	0	0	0	0	0	0	1	0	1	0	1	1	0	0	18.1	18.1	18.1	16.886
AT1G07840.3;AT1G07840.2;AT1G07840.1	AT1G07840.3;AT1G07840.2;AT1G07840.1	1;1;1	1;1;1	1;1;1	AT1G07840.3 | Sas10/Utp3/C1D family | Chr1:2424603-2426131 FORWARD LENGTH=279 | 201606;AT1G07840.2 | Sas10/Utp3/C1D family | Chr1:2424603-2426425 FORWARD LENGTH=312 | 201606;AT1G07840.1 | Sas10/Utp3/C1D family | Chr1:2424603-2426425 FORWARD LENGTH=312 | 20	3	1	1	1	0	0	0	0	1	0	0	0	1	1	1	1	0	0	0	0	1	0	0	0	1	1	1	1	0	0	0	0	1	0	0	0	1	1	1	1	5	5	5	31.995
AT1G07890.6;AT1G07890.8;AT1G07890.7;AT1G07890.5;AT1G07890.4;AT1G07890.3;AT1G07890.2;AT1G07890.1	AT1G07890.6;AT1G07890.8;AT1G07890.7;AT1G07890.5;AT1G07890.4;AT1G07890.3;AT1G07890.2;AT1G07890.1	30;30;30;30;30;30;30;30	30;30;30;30;30;30;30;30	28;28;28;28;28;28;28;28	AT1G07890.6 | ascorbate peroxidase 1 | Chr1:2438005-2439349 FORWARD LENGTH=249 | 201606;AT1G07890.8 | ascorbate peroxidase 1 | Chr1:2438005-2439435 FORWARD LENGTH=250 | 201606;AT1G07890.7 | ascorbate peroxidase 1 | Chr1:2438005-2439435 FORWARD LENGTH=250 |	8	30	30	28	23	20	19	18	20	17	16	16	12	12	13	13	23	20	19	18	20	17	16	16	12	12	13	13	21	18	18	17	19	16	15	15	12	12	13	13	92	92	92	27.52
AT1G07910.1;AT1G07910.2	AT1G07910.1;AT1G07910.2	10;10	10;10	10;10	AT1G07910.1 | RNAligase | Chr1:2446712-2454386 FORWARD LENGTH=1104 | 201606;AT1G07910.2 | RNAligase | Chr1:2446185-2454386 FORWARD LENGTH=1177 | 201606	2	10	10	10	0	0	1	0	8	3	2	3	0	1	0	0	0	0	1	0	8	3	2	3	0	1	0	0	0	0	1	0	8	3	2	3	0	1	0	0	12.2	12.2	12.2	123.2
AT5G60390.3;AT5G60390.2;AT5G60390.1;AT1G07940.4;AT1G07940.3;AT1G07940.2;AT1G07940.1;AT1G07930.1;AT1G07920.1;AT1G07930.2;AT1G35550.1	AT5G60390.3;AT5G60390.2;AT5G60390.1;AT1G07940.4;AT1G07940.3;AT1G07940.2;AT1G07940.1;AT1G07930.1;AT1G07920.1;AT1G07930.2	61;61;61;61;61;61;61;61;61;49;1	61;61;61;61;61;61;61;61;61;49;1	61;61;61;61;61;61;61;61;61;49;1	AT5G60390.3 | GTP binding Elongation factor Tu family protein | Chr5:24289226-24290675 FORWARD LENGTH=449 | 201606;AT5G60390.2 | GTP binding Elongation factor Tu family protein | Chr5:24289226-24290675 FORWARD LENGTH=449 | 201606;AT5G60390.1 | GTP binding	11	61	61	61	47	43	43	37	38	39	39	39	26	26	29	26	47	43	43	37	38	39	39	39	26	26	29	26	47	43	43	37	38	39	39	39	26	26	29	26	86.4	86.4	86.4	49.502
AT1G07960.4;AT1G07960.3;AT1G07960.2;AT1G07960.1	AT1G07960.4;AT1G07960.3;AT1G07960.2;AT1G07960.1	3;3;3;3	3;3;3;3	3;3;3;3	AT1G07960.4 | PDI-like 5-1 | Chr1:2467681-2468831 FORWARD LENGTH=146 | 201606;AT1G07960.3 | PDI-like 5-1 | Chr1:2467681-2468831 FORWARD LENGTH=146 | 201606;AT1G07960.2 | PDI-like 5-1 | Chr1:2467681-2468831 FORWARD LENGTH=146 | 201606;AT1G07960.1 | PDI-like	4	3	3	3	0	0	1	0	1	0	0	0	1	1	2	0	0	0	1	0	1	0	0	0	1	1	2	0	0	0	1	0	1	0	0	0	1	1	2	0	20.5	20.5	20.5	16.565
AT1G07990.1;AT1G07990.2	AT1G07990.1;AT1G07990.2	16;15	13;12	12;11	AT1G07990.1 | SIT4 phosphatase-associated family protein | Chr1:2477413-2482898 FORWARD LENGTH=802 | 201606;AT1G07990.2 | SIT4 phosphatase-associated family protein | Chr1:2477413-2481942 FORWARD LENGTH=588 | 201606	2	16	13	12	11	10	7	7	7	7	3	2	1	1	0	1	8	7	5	6	5	5	1	0	0	0	0	0	7	6	5	6	5	5	1	0	0	0	0	0	19.7	18.2	17.1	89.588
AT1G08130.1;AT1G49250.1	AT1G08130.1	32;1	32;1	32;1	AT1G08130.1 | DNA ligase 1 | Chr1:2542913-2547815 REVERSE LENGTH=790 | 201606	2	32	32	32	11	12	10	6	16	17	14	13	2	2	2	1	11	12	10	6	16	17	14	13	2	2	2	1	11	12	10	6	16	17	14	13	2	2	2	1	48.7	48.7	48.7	87.739
AT1G08160.1	AT1G08160.1	1	1	1	AT1G08160.1 | Late embryogenesis abundant (LEA) hydroxyproline-rich glycoprotein family | Chr1:2559672-2560337 REVERSE LENGTH=221 | 201606	1	1	1	1	0	0	0	0	1	0	0	1	1	1	1	1	0	0	0	0	1	0	0	1	1	1	1	1	0	0	0	0	1	0	0	1	1	1	1	1	6.3	6.3	6.3	25.158
AT1G08190.1	AT1G08190.1	31	31	31	AT1G08190.1 | vacuolar protein sorting 41 | Chr1:2567652-2573142 FORWARD LENGTH=980 | 201606	1	31	31	31	15	19	12	6	14	11	5	12	6	6	8	9	15	19	12	6	14	11	5	12	6	6	8	9	15	19	12	6	14	11	5	12	6	6	8	9	34.8	34.8	34.8	110.28
AT1G08200.1	AT1G08200.1	12	4	4	AT1G08200.1 | UDP-D-apiose/UDP-D-xylose synthase 2 | Chr1:2574259-2576609 REVERSE LENGTH=389 | 201606	1	12	4	4	4	4	5	7	9	6	0	4	3	3	2	3	0	0	1	1	4	3	0	3	1	1	1	0	0	0	1	1	4	3	0	3	1	1	1	0	35.5	13.6	13.6	43.79
AT1G08210.1;AT1G08210.4;AT1G08210.3	AT1G08210.1;AT1G08210.4;AT1G08210.3	1;1;1	1;1;1	1;1;1	AT1G08210.1 | Eukaryotic aspartyl protease family protein | Chr1:2577119-2580581 REVERSE LENGTH=492 | 201606;AT1G08210.4 | Eukaryotic aspartyl protease family protein | Chr1:2577119-2580683 REVERSE LENGTH=526 | 201606;AT1G08210.3 | Eukaryotic aspartyl prot	3	1	1	1	1	1	1	0	0	0	0	0	0	0	0	0	1	1	1	0	0	0	0	0	0	0	0	0	1	1	1	0	0	0	0	0	0	0	0	0	2.4	2.4	2.4	52.988
AT1G08220.2;AT1G08220.1	AT1G08220.2;AT1G08220.1	5;5	5;5	5;5	AT1G08220.2 | ATPase complex subunit | Chr1:2581574-2582850 REVERSE LENGTH=202 | 201606;AT1G08220.1 | ATPase complex subunit | Chr1:2581574-2583288 REVERSE LENGTH=274 | 201606	2	5	5	5	0	0	0	0	1	0	0	0	4	2	3	2	0	0	0	0	1	0	0	0	4	2	3	2	0	0	0	0	1	0	0	0	4	2	3	2	29.7	29.7	29.7	22.671
AT1G08250.1	AT1G08250.1	9	3	3	AT1G08250.1 | arogenate dehydratase 6 | Chr1:2588994-2590235 REVERSE LENGTH=413 | 201606	1	9	3	3	5	4	1	3	4	3	4	5	4	4	4	4	0	1	0	0	0	0	0	0	2	2	1	1	0	1	0	0	0	0	0	0	2	2	1	1	30.5	12.8	12.8	44.801
AT1G08260.2;AT1G08260.1	AT1G08260.2;AT1G08260.1	1;1	1;1	1;1	AT1G08260.2 | DNA polymerase epsilon catalytic subunit | Chr1:2590944-2606414 FORWARD LENGTH=2114 | 201606;AT1G08260.1 | DNA polymerase epsilon catalytic subunit | Chr1:2590944-2606892 FORWARD LENGTH=2161 | 201606	2	1	1	1	0	0	0	0	1	0	0	0	0	0	0	0	0	0	0	0	1	0	0	0	0	0	0	0	0	0	0	0	1	0	0	0	0	0	0	0	0.9	0.9	0.9	243.37
AT1G08360.1	AT1G08360.1	16	9	7	AT1G08360.1 | Ribosomal protein L1p/L10e family | Chr1:2636231-2637694 FORWARD LENGTH=216 | 201606	1	16	9	7	11	11	7	6	7	9	9	8	9	7	7	6	6	6	5	4	4	5	5	5	6	4	3	2	5	5	4	3	2	3	3	4	4	3	3	1	49.5	28.2	20.4	24.469
AT1G08370.1	AT1G08370.1	13	13	13	AT1G08370.1 | decapping 1 | Chr1:2638355-2640367 FORWARD LENGTH=367 | 201606	1	13	13	13	7	6	5	8	4	4	3	3	5	5	2	5	7	6	5	8	4	4	3	3	5	5	2	5	7	6	5	8	4	4	3	3	5	5	2	5	30.8	30.8	30.8	40.61
AT1G08380.1	AT1G08380.1	2	2	2	AT1G08380.1 | photosystem I subunit O | Chr1:2641004-2641739 REVERSE LENGTH=140 | 201606	1	2	2	2	0	0	0	1	0	0	0	0	2	2	2	2	0	0	0	1	0	0	0	0	2	2	2	2	0	0	0	1	0	0	0	0	2	2	2	2	17.9	17.9	17.9	15.143
AT1G08410.1	AT1G08410.1	10	10	8	AT1G08410.1 | P-loop containing nucleoside triphosphate hydrolases superfamily protein | Chr1:2646307-2649106 FORWARD LENGTH=589 | 201606	1	10	10	8	0	0	0	0	5	6	2	3	2	2	2	2	0	0	0	0	5	6	2	3	2	2	2	2	0	0	0	0	5	5	1	2	1	1	1	1	20.5	20.5	17.3	66.742
AT1G08420.2;AT1G08420.1;AT2G27210.2;AT2G27210.1	AT1G08420.2;AT1G08420.1;AT2G27210.2;AT2G27210.1	11;11;10;10	11;11;10;10	9;9;8;8	AT1G08420.2 | BRI1 suppressor 1 (BSU1)-like 2 | Chr1:2649959-2656564 FORWARD LENGTH=1013 | 201606;AT1G08420.1 | BRI1 suppressor 1 (BSU1)-like 2 | Chr1:2649959-2656564 FORWARD LENGTH=1018 | 201606;AT2G27210.2 | BRI1 suppressor 1 (BSU1)-like 3 | Chr2:1163018	4	11	11	9	3	2	0	3	2	1	0	1	1	1	0	1	3	2	0	3	2	1	0	1	1	1	0	1	3	2	0	2	2	1	0	1	0	1	0	0	13.2	13.2	10.7	108.08
AT1G08450.2;AT1G08450.3;AT1G08450.1	AT1G08450.2;AT1G08450.3;AT1G08450.1	10;10;10	10;10;10	10;10;10	AT1G08450.2 | calreticulin 3 | Chr1:2668008-2671800 REVERSE LENGTH=370 | 201606;AT1G08450.3 | calreticulin 3 | Chr1:2668008-2671800 REVERSE LENGTH=399 | 201606;AT1G08450.1 | calreticulin 3 | Chr1:2668008-2671800 REVERSE LENGTH=424 | 201606	3	10	10	10	3	3	2	2	3	1	0	3	4	4	4	5	3	3	2	2	3	1	0	3	4	4	4	5	3	3	2	2	3	1	0	3	4	4	4	5	24.3	24.3	24.3	43.594
AT1G08470.1	AT1G08470.1	9	9	9	AT1G08470.1 | strictosidine synthase-like 3 | Chr1:2682262-2683977 REVERSE LENGTH=390 | 201606	1	9	9	9	0	0	0	0	0	0	1	0	7	6	8	4	0	0	0	0	0	0	1	0	7	6	8	4	0	0	0	0	0	0	1	0	7	6	8	4	33.3	33.3	33.3	44.036
AT1G08480.1	AT1G08480.1	7	7	7	AT1G08480.1 | succinate dehydrogenase subunit | Chr1:2684340-2685395 FORWARD LENGTH=142 | 201606	1	7	7	7	3	1	1	0	2	4	4	3	6	6	7	7	3	1	1	0	2	4	4	3	6	6	7	7	3	1	1	0	2	4	4	3	6	6	7	7	62	62	62	15.812
AT1G08490.1	AT1G08490.1	11	11	11	AT1G08490.1 | chloroplastic NIFS-like cysteine desulfurase | Chr1:2685980-2688547 REVERSE LENGTH=463 | 201606	1	11	11	11	7	5	7	2	1	2	0	1	0	0	0	0	7	5	7	2	1	2	0	1	0	0	0	0	7	5	7	2	1	2	0	1	0	0	0	0	29.2	29.2	29.2	50.485
AT1G08510.1	AT1G08510.1	1	1	1	AT1G08510.1 | fatty acyl-ACP thioesterases B | Chr1:2691546-2693409 REVERSE LENGTH=412 | 201606	1	1	1	1	0	0	0	0	0	1	0	0	0	0	0	0	0	0	0	0	0	1	0	0	0	0	0	0	0	0	0	0	0	1	0	0	0	0	0	0	4.9	4.9	4.9	45.687
AT1G08520.1	AT1G08520.1	52	52	52	AT1G08520.1 | ALBINA 1 | Chr1:2696538-2700819 FORWARD LENGTH=760 | 201606	1	52	52	52	18	16	16	12	33	31	37	37	34	30	32	36	18	16	16	12	33	31	37	37	34	30	32	36	18	16	16	12	33	31	37	37	34	30	32	36	54.7	54.7	54.7	83.283
AT1G08530.1;AT1G08530.2;AT1G08530.3	AT1G08530.1	3;1;1	3;1;1	3;1;1	AT1G08530.1 | chitinase-like protein | Chr1:2701252-2702952 FORWARD LENGTH=257 | 201606	3	3	3	3	0	0	0	0	0	0	0	0	2	3	2	2	0	0	0	0	0	0	0	0	2	3	2	2	0	0	0	0	0	0	0	0	2	3	2	2	20.2	20.2	20.2	27.015
AT1G08550.3;AT1G08550.2;AT1G08550.1	AT1G08550.3;AT1G08550.2;AT1G08550.1	18;18;18	18;18;18	18;18;18	AT1G08550.3 | non-photochemical quenching 1 | Chr1:2707462-2709387 FORWARD LENGTH=462 | 201606;AT1G08550.2 | non-photochemical quenching 1 | Chr1:2707462-2709387 FORWARD LENGTH=462 | 201606;AT1G08550.1 | non-photochemical quenching 1 | Chr1:2707462-2709387	3	18	18	18	10	13	11	10	5	7	5	6	6	7	5	7	10	13	11	10	5	7	5	6	6	7	5	7	10	13	11	10	5	7	5	6	6	7	5	7	41.6	41.6	41.6	52.017
AT1G08640.1	AT1G08640.1	11	11	11	AT1G08640.1 | Chloroplast J-like domain 1 | Chr1:2748714-2751209 REVERSE LENGTH=294 | 201606	1	11	11	11	6	4	4	3	2	4	4	4	7	7	6	7	6	4	4	3	2	4	4	4	7	7	6	7	6	4	4	3	2	4	4	4	7	7	6	7	28.6	28.6	28.6	32.902
AT1G08660.1;AT1G08660.3;AT1G08660.2	AT1G08660.1;AT1G08660.3;AT1G08660.2	6;5;5	6;5;5	6;5;5	AT1G08660.1 | MALE GAMETOPHYTE DEFECTIVE 2 | Chr1:2757116-2759677 REVERSE LENGTH=474 | 201606;AT1G08660.3 | MALE GAMETOPHYTE DEFECTIVE 2 | Chr1:2757584-2759278 REVERSE LENGTH=296 | 201606;AT1G08660.2 | MALE GAMETOPHYTE DEFECTIVE 2 | Chr1:2757584-2759677 RE	3	6	6	6	0	0	0	0	0	0	0	0	4	2	2	2	0	0	0	0	0	0	0	0	4	2	2	2	0	0	0	0	0	0	0	0	4	2	2	2	16.5	16.5	16.5	54.216
AT1G08720.2;AT1G08720.1	AT1G08720.2;AT1G08720.1	4;4	4;4	3;3	AT1G08720.2 | Protein kinase superfamily protein | Chr1:2774089-2778917 FORWARD LENGTH=906 | 201606;AT1G08720.1 | Protein kinase superfamily protein | Chr1:2774089-2779077 FORWARD LENGTH=933 | 201606	2	4	4	3	0	0	0	0	3	1	0	0	0	0	0	0	0	0	0	0	3	1	0	0	0	0	0	0	0	0	0	0	2	1	0	0	0	0	0	0	6.4	6.4	5.5	100.55
AT1G08750.3;AT1G08750.2;AT1G08750.1	AT1G08750.3;AT1G08750.2;AT1G08750.1	7;7;7	7;7;7	7;7;7	AT1G08750.3 | Peptidase C13 family | Chr1:2801283-2804392 FORWARD LENGTH=388 | 201606;AT1G08750.2 | Peptidase C13 family | Chr1:2801283-2804392 FORWARD LENGTH=388 | 201606;AT1G08750.1 | Peptidase C13 family | Chr1:2801283-2804392 FORWARD LENGTH=388 | 20160	3	7	7	7	0	0	0	0	0	0	0	0	4	2	6	2	0	0	0	0	0	0	0	0	4	2	6	2	0	0	0	0	0	0	0	0	4	2	6	2	20.1	20.1	20.1	44.542
AT1G08770.1	AT1G08770.1	1	1	1	AT1G08770.1 | prenylated RAB acceptor 1.E | Chr1:2808933-2809562 FORWARD LENGTH=209 | 201606	1	1	1	1	0	0	0	0	0	0	0	0	0	0	0	1	0	0	0	0	0	0	0	0	0	0	0	1	0	0	0	0	0	0	0	0	0	0	0	1	5.7	5.7	5.7	22.415
AT1G08820.5;AT1G08820.4;AT1G08820.3;AT1G08820.2;AT1G08820.1	AT1G08820.5;AT1G08820.4;AT1G08820.3;AT1G08820.2;AT1G08820.1	3;3;3;3;3	3;3;3;3;3	3;3;3;3;3	AT1G08820.5 | vamp/synaptobrevin-associated protein 27-2 | Chr1:2821810-2824412 REVERSE LENGTH=386 | 201606;AT1G08820.4 | vamp/synaptobrevin-associated protein 27-2 | Chr1:2821810-2824412 REVERSE LENGTH=386 | 201606;AT1G08820.3 | vamp/synaptobrevin-associa	5	3	3	3	0	0	0	0	0	0	0	0	2	2	2	1	0	0	0	0	0	0	0	0	2	2	2	1	0	0	0	0	0	0	0	0	2	2	2	1	9.3	9.3	9.3	43.269
AT1G08880.1;AT1G54690.1;AT3G20670.1	AT1G08880.1;AT1G54690.1;AT3G20670.1	5;5;3	4;4;2	2;2;0	AT1G08880.1 | Histone superfamily protein | Chr1:2847144-2847676 REVERSE LENGTH=142 | 201606;AT1G54690.1 | gamma histone variant H2AX | Chr1:20414607-20415206 REVERSE LENGTH=142 | 201606;AT3G20670.1 | histone H2A 13 | Chr3:7229472-7229963 FORWARD LENGTH=13	3	5	4	2	3	3	3	3	3	2	1	2	3	3	3	3	2	2	2	2	2	1	1	1	2	2	2	2	0	0	0	1	1	0	0	0	1	1	1	1	41.5	35.2	25.4	14.813
AT1G08930.2;AT1G08930.1	AT1G08930.2;AT1G08930.1	4;4	4;4	4;4	AT1G08930.2 | Major facilitator superfamily protein | Chr1:2873604-2876979 FORWARD LENGTH=496 | 201606;AT1G08930.1 | Major facilitator superfamily protein | Chr1:2873604-2876979 FORWARD LENGTH=496 | 201606	2	4	4	4	0	0	0	0	0	0	0	0	2	4	2	4	0	0	0	0	0	0	0	0	2	4	2	4	0	0	0	0	0	0	0	0	2	4	2	4	9.1	9.1	9.1	54.354
AT1G08970.4;AT1G08970.3;AT1G08970.2;AT1G08970.1;AT1G54830.3;AT1G54830.2;AT1G54830.1;AT1G56170.2;AT1G56170.1	AT1G08970.4;AT1G08970.3;AT1G08970.2;AT1G08970.1;AT1G54830.3;AT1G54830.2;AT1G54830.1	8;8;8;8;7;7;7;2;2	6;6;6;6;5;5;5;1;1	6;6;6;6;5;5;5;1;1	AT1G08970.4 | nuclear factor Y%2C subunit C9 | Chr1:2883144-2883839 FORWARD LENGTH=231 | 201606;AT1G08970.3 | nuclear factor Y%2C subunit C9 | Chr1:2883144-2883839 FORWARD LENGTH=231 | 201606;AT1G08970.2 | nuclear factor Y%2C subunit C9 | Chr1:2883144-2883	9	8	6	6	4	3	2	3	4	3	1	3	0	1	1	0	3	1	0	2	3	2	0	2	0	0	0	0	3	1	0	2	3	2	0	2	0	0	0	0	33.3	23.8	23.8	25.639
AT1G09010.1	AT1G09010.1	2	2	2	AT1G09010.1 | glycoside hydrolase family 2 protein | Chr1:2895259-2899287 REVERSE LENGTH=944 | 201606	1	2	2	2	0	0	1	1	0	0	0	0	0	0	0	0	0	0	1	1	0	0	0	0	0	0	0	0	0	0	1	1	0	0	0	0	0	0	0	0	3.4	3.4	3.4	107.66
AT1G09020.1	AT1G09020.1	24	24	24	AT1G09020.1 | sucrose nonfermenting-like protein | Chr1:2900149-2904212 REVERSE LENGTH=487 | 201606	1	24	24	24	12	12	9	13	12	11	9	8	3	3	4	5	12	12	9	13	12	11	9	8	3	3	4	5	12	12	9	13	12	11	9	8	3	3	4	5	47.8	47.8	47.8	53.466
AT1G09060.2;AT1G09060.1;AT1G09060.4;AT1G09060.3	AT1G09060.2;AT1G09060.1;AT1G09060.4;AT1G09060.3	5;5;5;5	5;5;5;5	5;5;5;5	AT1G09060.2 | JmjC domain protein JMJ24 | Chr1:2921235-2925212 REVERSE LENGTH=930 | 201606;AT1G09060.1 | JmjC domain protein JMJ24 | Chr1:2921235-2925212 REVERSE LENGTH=930 | 201606;AT1G09060.4 | JmjC domain protein JMJ24 | Chr1:2921235-2925254 REVERSE LEN	4	5	5	5	0	0	0	0	4	0	1	0	1	1	0	0	0	0	0	0	4	0	1	0	1	1	0	0	0	0	0	0	4	0	1	0	1	1	0	0	5.2	5.2	5.2	105.59
AT1G09070.1	AT1G09070.1	5	5	5	AT1G09070.1 | soybean gene regulated by cold-2 | Chr1:2927767-2928741 FORWARD LENGTH=324 | 201606	1	5	5	5	2	2	0	0	2	1	0	1	2	2	1	3	2	2	0	0	2	1	0	1	2	2	1	3	2	2	0	0	2	1	0	1	2	2	1	3	13.6	13.6	13.6	34.189
AT1G09100.1	AT1G09100.1	35	8	8	AT1G09100.1 | 26S proteasome AAA-ATPase subunit RPT5B | Chr1:2936675-2939258 REVERSE LENGTH=423 | 201606	1	35	8	8	25	25	24	15	20	18	16	16	9	11	12	11	4	3	2	0	4	2	0	0	0	0	0	0	4	3	2	0	4	2	0	0	0	0	0	0	69.7	20.8	20.8	47.037
AT1G09130.1;AT1G09130.2;AT1G09130.3	AT1G09130.1;AT1G09130.2;AT1G09130.3	20;20;20	20;20;20	20;20;20	AT1G09130.1 | ATP-dependent caseinolytic (Clp) protease/crotonase family protein | Chr1:2940063-2942217 REVERSE LENGTH=330 | 201606;AT1G09130.2 | ATP-dependent caseinolytic (Clp) protease/crotonase family protein | Chr1:2940063-2942217 REVERSE LENGTH=330 |	3	20	20	20	13	12	12	11	12	7	12	10	6	4	5	5	13	12	12	11	12	7	12	10	6	4	5	5	13	12	12	11	12	7	12	10	6	4	5	5	55.8	55.8	55.8	36.307
AT1G09150.1	AT1G09150.1	7	7	7	AT1G09150.1 | pseudouridine synthase and archaeosine transglycosylase (PUA) domain-containing protein | Chr1:2946599-2948908 FORWARD LENGTH=181 | 201606	1	7	7	7	5	5	3	1	4	4	0	0	0	1	0	0	5	5	3	1	4	4	0	0	0	1	0	0	5	5	3	1	4	4	0	0	0	1	0	0	40.9	40.9	40.9	20.457
AT1G09160.2;AT1G09160.1	AT1G09160.2;AT1G09160.1	4;4	4;4	4;4	AT1G09160.2 | Protein phosphatase 2C family protein | Chr1:2953199-2955059 REVERSE LENGTH=428 | 201606;AT1G09160.1 | Protein phosphatase 2C family protein | Chr1:2953199-2955059 REVERSE LENGTH=428 | 201606	2	4	4	4	0	0	0	0	2	3	1	1	1	1	0	1	0	0	0	0	2	3	1	1	1	1	0	1	0	0	0	0	2	3	1	1	1	1	0	1	14	14	14	45.78
AT1G09170.7;AT1G09170.3;AT1G09170.4;AT1G09170.2;AT1G09170.1;AT1G09170.5	AT1G09170.7;AT1G09170.3;AT1G09170.4;AT1G09170.2;AT1G09170.1;AT1G09170.5	1;1;1;1;1;1	1;1;1;1;1;1	1;1;1;1;1;1	AT1G09170.7 | P-loop nucleoside triphosphate hydrolases superfamily protein with CH (Calponin Homology) domain-containing protein | Chr1:2957559-2962207 REVERSE LENGTH=815 | 201606;AT1G09170.3 | P-loop nucleoside triphosphate hydrolases superfamily protein	6	1	1	1	0	0	0	1	0	0	0	0	0	0	0	0	0	0	0	1	0	0	0	0	0	0	0	0	0	0	0	1	0	0	0	0	0	0	0	0	2.1	2.1	2.1	90.568
AT5G65360.1;AT5G10400.1;AT5G10390.1;AT3G27360.1;AT1G09200.1;AT1G13370.1;AT1G19890.1;AT5G65350.1;AT5G12910.1	AT5G65360.1;AT5G10400.1;AT5G10390.1;AT3G27360.1;AT1G09200.1;AT1G13370.1;AT1G19890.1;AT5G65350.1	10;10;10;10;10;8;6;6;2	10;10;10;10;10;8;6;6;2	2;2;2;2;2;2;2;1;0	AT5G65360.1 | Histone superfamily protein | Chr5:26120099-26120509 REVERSE LENGTH=136 | 201606;AT5G10400.1 | Histone superfamily protein | Chr5:3270478-3270888 REVERSE LENGTH=136 | 201606;AT5G10390.1 | Histone superfamily protein | Chr5:3269065-3269475 REV	9	10	10	2	4	4	3	1	2	1	2	4	5	4	3	4	4	4	3	1	2	1	2	4	5	4	3	4	1	1	2	0	1	1	0	1	1	1	1	1	35.3	35.3	8.8	15.268
AT1G09210.1	AT1G09210.1	20	20	10	AT1G09210.1 | calreticulin 1b | Chr1:2973217-2976655 REVERSE LENGTH=424 | 201606	1	20	20	10	7	6	6	3	3	1	0	2	14	11	10	7	7	6	6	3	3	1	0	2	14	11	10	7	3	4	2	2	2	0	0	0	7	5	3	3	46.7	46.7	26.2	48.156
AT1G09270.1;AT1G09270.2;AT1G09270.3	AT1G09270.1;AT1G09270.2;AT1G09270.3	27;27;17	23;23;13	19;19;13	AT1G09270.1 | importin alpha isoform 4 | Chr1:2994506-2997833 FORWARD LENGTH=538 | 201606;AT1G09270.2 | importin alpha isoform 4 | Chr1:2994506-2997833 FORWARD LENGTH=538 | 201606;AT1G09270.3 | importin alpha isoform 4 | Chr1:2995162-2997833 FORWARD LENGTH	3	27	23	19	7	6	2	5	18	14	11	13	8	7	9	12	5	4	2	4	16	13	10	11	8	6	8	10	5	4	2	4	13	11	10	10	8	6	8	10	58.7	52.8	50.7	59.445
AT1G09290.1	AT1G09290.1	7	7	7	AT1G09290.1 | hypothetical protein | Chr1:3001682-3003715 REVERSE LENGTH=348 | 201606	1	7	7	7	1	1	1	1	5	3	2	2	0	0	0	0	1	1	1	1	5	3	2	2	0	0	0	0	1	1	1	1	5	3	2	2	0	0	0	0	29.9	29.9	29.9	38.497
AT1G09310.1	AT1G09310.1	11	11	11	AT1G09310.1 | plant/protein (Protein of unknown function%2C DUF538) | Chr1:3009109-3009648 FORWARD LENGTH=179 | 201606	1	11	11	11	6	3	5	1	0	3	1	3	5	4	4	2	6	3	5	1	0	3	1	3	5	4	4	2	6	3	5	1	0	3	1	3	5	4	4	2	66.5	66.5	66.5	19.947
AT1G09330.1;AT1G09330.2	AT1G09330.1;AT1G09330.2	5;3	5;3	5;3	AT1G09330.1 | golgi apparatus membrane protein-like protein ECHIDNA protein | Chr1:3013003-3014903 REVERSE LENGTH=186 | 201606;AT1G09330.2 | golgi apparatus membrane protein-like protein ECHIDNA protein | Chr1:3013993-3014903 REVERSE LENGTH=131 | 201606	2	5	5	5	1	0	0	1	1	2	2	1	3	4	5	4	1	0	0	1	1	2	2	1	3	4	5	4	1	0	0	1	1	2	2	1	3	4	5	4	30.6	30.6	30.6	21.238
AT1G09340.1;AT1G09340.2	AT1G09340.1;AT1G09340.2	39;39	39;39	39;39	AT1G09340.1 | chloroplast RNA binding protein | Chr1:3015473-3018035 FORWARD LENGTH=378 | 201606;AT1G09340.2 | chloroplast RNA binding protein | Chr1:3015806-3018035 FORWARD LENGTH=379 | 201606	2	39	39	39	33	35	28	28	18	16	18	15	18	16	15	14	33	35	28	28	18	16	18	15	18	16	15	14	33	35	28	28	18	16	18	15	18	16	15	14	81.2	81.2	81.2	42.619
AT1G09390.1	AT1G09390.1	8	8	8	AT1G09390.1 | GDSL-like Lipase/Acylhydrolase superfamily protein | Chr1:3031264-3033415 FORWARD LENGTH=370 | 201606	1	8	8	8	0	0	0	2	4	5	2	3	0	0	0	0	0	0	0	2	4	5	2	3	0	0	0	0	0	0	0	2	4	5	2	3	0	0	0	0	32.2	32.2	32.2	40.476
AT1G09430.1	AT1G09430.1	28	22	22	AT1G09430.1 | ATP-citrate lyase A-3 | Chr1:3042135-3044978 FORWARD LENGTH=424 | 201606	1	28	22	22	18	17	10	12	19	16	13	16	7	9	11	8	13	12	7	9	15	11	9	12	6	6	8	5	13	12	7	9	15	11	9	12	6	6	8	5	66.3	57.8	57.8	46.945
AT1G09490.1;AT1G09490.2;AT1G09480.2;AT1G09480.1;AT1G09510.1	AT1G09490.1;AT1G09490.2	8;7;2;2;1	8;7;2;2;1	8;7;2;2;1	AT1G09490.1 | NAD(P)-binding Rossmann-fold superfamily protein | Chr1:3064172-3065815 FORWARD LENGTH=322 | 201606;AT1G09490.2 | NAD(P)-binding Rossmann-fold superfamily protein | Chr1:3064680-3065815 FORWARD LENGTH=291 | 201606	5	8	8	8	0	0	0	0	3	2	1	1	6	5	3	3	0	0	0	0	3	2	1	1	6	5	3	3	0	0	0	0	3	2	1	1	6	5	3	3	26.7	26.7	26.7	35.622
AT1G09560.1	AT1G09560.1	3	3	2	AT1G09560.1 | germin-like protein 5 | Chr1:3093896-3094639 FORWARD LENGTH=219 | 201606	1	3	3	2	1	2	1	1	0	0	0	0	0	0	0	0	1	2	1	1	0	0	0	0	0	0	0	0	1	1	0	1	0	0	0	0	0	0	0	0	10.5	10.5	7.3	22.868
AT1G09690.1;AT1G09590.1	AT1G09690.1;AT1G09590.1	22;22	1;1	1;1	AT1G09690.1 | Translation protein SH3-like family protein | Chr1:3136407-3137430 REVERSE LENGTH=164 | 201606;AT1G09590.1 | Translation protein SH3-like family protein | Chr1:3106549-3107606 FORWARD LENGTH=164 | 201606	2	22	1	1	15	16	13	12	6	7	8	6	5	4	4	4	0	0	0	0	0	0	0	0	1	0	0	0	0	0	0	0	0	0	0	0	1	0	0	0	79.3	5.5	5.5	18.653
AT1G09620.1	AT1G09620.1	75	75	75	AT1G09620.1 | ATP binding/leucine-tRNA ligases/aminoacyl-tRNA ligase | Chr1:3113077-3116455 REVERSE LENGTH=1091 | 201606	1	75	75	75	44	44	41	41	30	24	22	23	17	18	15	18	44	44	41	41	30	24	22	23	17	18	15	18	44	44	41	41	30	24	22	23	17	18	15	18	62.7	62.7	62.7	123.45
AT1G09630.1	AT1G09630.1	16	11	11	AT1G09630.1 | RAB GTPase 11C | Chr1:3118350-3119571 REVERSE LENGTH=217 | 201606	1	16	11	11	6	7	5	6	7	6	9	7	10	11	8	11	3	4	2	4	7	5	7	5	7	8	6	8	3	4	2	4	7	5	7	5	7	8	6	8	78.8	57.6	57.6	24.108
AT1G09640.1;AT1G09640.2	AT1G09640.1;AT1G09640.2	32;16	17;10	17;10	AT1G09640.1 | Translation elongation factor EF1B%2C gamma chain | Chr1:3120162-3122152 FORWARD LENGTH=414 | 201606;AT1G09640.2 | Translation elongation factor EF1B%2C gamma chain | Chr1:3120162-3122152 FORWARD LENGTH=265 | 201606	2	32	17	17	23	20	18	11	22	19	19	18	21	21	20	20	14	10	10	5	11	10	9	9	10	11	10	10	14	10	10	5	11	10	9	9	10	11	10	10	68.4	37.4	37.4	46.66
AT1G09740.2;AT1G09740.1	AT1G09740.2;AT1G09740.1	9;9	9;9	9;9	AT1G09740.2 | Adenine nucleotide alpha hydrolases-like superfamily protein | Chr1:3154603-3155834 FORWARD LENGTH=171 | 201606;AT1G09740.1 | Adenine nucleotide alpha hydrolases-like superfamily protein | Chr1:3154603-3155834 FORWARD LENGTH=171 | 201606	2	9	9	9	6	4	4	3	5	5	5	5	2	5	5	2	6	4	4	3	5	5	5	5	2	5	5	2	6	4	4	3	5	5	5	5	2	5	5	2	45.6	45.6	45.6	18.15
AT1G09750.1	AT1G09750.1	20	20	20	AT1G09750.1 | Eukaryotic aspartyl protease family protein | Chr1:3157541-3158960 FORWARD LENGTH=449 | 201606	1	20	20	20	14	15	12	13	13	12	11	14	5	5	6	5	14	15	12	13	13	12	11	14	5	5	6	5	14	15	12	13	13	12	11	14	5	5	6	5	44.8	44.8	44.8	47.661
AT1G09760.1	AT1G09760.1	20	20	20	AT1G09760.1 | U2 small nuclear ribonucleoprotein A | Chr1:3159476-3161603 REVERSE LENGTH=249 | 201606	1	20	20	20	12	11	13	9	9	9	7	9	3	3	6	4	12	11	13	9	9	9	7	9	3	3	6	4	12	11	13	9	9	9	7	9	3	3	6	4	62.7	62.7	62.7	28.041
AT1G09770.1	AT1G09770.1	11	11	11	AT1G09770.1 | cell division cycle 5 | Chr1:3162002-3165122 FORWARD LENGTH=844 | 201606	1	11	11	11	0	1	0	0	5	2	3	7	2	0	0	4	0	1	0	0	5	2	3	7	2	0	0	4	0	1	0	0	5	2	3	7	2	0	0	4	16.1	16.1	16.1	95.766
AT1G09780.1	AT1G09780.1	29	29	20	AT1G09780.1 | Phosphoglycerate mutase%2C 2%2C3-bisphosphoglycerate-independent | Chr1:3165550-3167812 REVERSE LENGTH=557 | 201606	1	29	29	20	9	10	10	10	12	15	8	15	19	16	16	18	9	10	10	10	12	15	8	15	19	16	16	18	7	8	7	6	10	10	6	9	12	9	12	12	58.7	58.7	42.9	60.579
AT1G09795.1	AT1G09795.1	26	26	22	AT1G09795.1 | ATP phosphoribosyl transferase 2 | Chr1:3173588-3176690 FORWARD LENGTH=413 | 201606	1	26	26	22	18	18	12	10	12	12	13	11	6	4	7	8	18	18	12	10	12	12	13	11	6	4	7	8	15	15	11	9	11	11	12	10	5	4	7	7	66.3	66.3	53.8	44.756
AT1G09830.1	AT1G09830.1	6	6	6	AT1G09830.1 | Glycinamide ribonucleotide (GAR) synthetase | Chr1:3192783-3194936 REVERSE LENGTH=532 | 201606	1	6	6	6	3	2	4	2	3	1	0	1	0	0	0	0	3	2	4	2	3	1	0	1	0	0	0	0	3	2	4	2	3	1	0	1	0	0	0	0	16	16	16	56.473
AT1G09840.9;AT1G09840.8;AT1G09840.7;AT1G09840.6;AT1G09840.5;AT1G09840.4;AT1G09840.3;AT1G09840.2;AT1G09840.10;AT1G09840.1;AT1G09840.11;AT1G57870.4;AT1G57870.2;AT1G57870.1;AT1G57870.3	AT1G09840.9;AT1G09840.8;AT1G09840.7;AT1G09840.6;AT1G09840.5;AT1G09840.4;AT1G09840.3;AT1G09840.2;AT1G09840.10;AT1G09840.1;AT1G09840.11;AT1G57870.4;AT1G57870.2;AT1G57870.1;AT1G57870.3	5;5;5;5;5;5;5;5;5;5;4;4;4;4;4	2;2;2;2;2;2;2;2;2;2;1;1;1;1;1	2;2;2;2;2;2;2;2;2;2;1;1;1;1;1	AT1G09840.9 | shaggy-like protein kinase 41 | Chr1:3196114-3199524 REVERSE LENGTH=421 | 201606;AT1G09840.8 | shaggy-like protein kinase 41 | Chr1:3196114-3199524 REVERSE LENGTH=421 | 201606;AT1G09840.7 | shaggy-like protein kinase 41 | Chr1:3196114-3199524	15	5	2	2	1	1	1	0	3	1	0	0	1	3	1	2	0	0	0	0	1	0	0	0	0	1	0	1	0	0	0	0	1	0	0	0	0	1	0	1	13.8	6.2	6.2	47.668
AT1G09850.1	AT1G09850.1	9	9	9	AT1G09850.1 | xylem bark cysteine peptidase 3 | Chr1:3201848-3203875 FORWARD LENGTH=437 | 201606	1	9	9	9	1	2	2	2	1	1	1	1	4	4	5	3	1	2	2	2	1	1	1	1	4	4	5	3	1	2	2	2	1	1	1	1	4	4	5	3	26.5	26.5	26.5	48.073
AT1G09870.1	AT1G09870.1	18	18	18	AT1G09870.1 | histidine acid phosphatase family protein | Chr1:3205817-3208444 FORWARD LENGTH=487 | 201606	1	18	18	18	4	4	2	5	5	2	2	2	11	12	11	9	4	4	2	5	5	2	2	2	11	12	11	9	4	4	2	5	5	2	2	2	11	12	11	9	45	45	45	54.854
AT1G09900.1	AT1G09900.1	3	3	3	AT1G09900.1 | Pentatricopeptide repeat (PPR-like) superfamily protein | Chr1:3218133-3219929 FORWARD LENGTH=598 | 201606	1	3	3	3	0	0	0	0	1	0	1	0	1	0	0	0	0	0	0	0	1	0	1	0	1	0	0	0	0	0	0	0	1	0	1	0	1	0	0	0	6.4	6.4	6.4	66.255
AT1G09970.1;AT1G09970.2	AT1G09970.1;AT1G09970.2	2;2	2;2	2;2	AT1G09970.1 | Leucine-rich receptor-like protein kinase family protein | Chr1:3252408-3255428 FORWARD LENGTH=976 | 201606;AT1G09970.2 | Leucine-rich receptor-like protein kinase family protein | Chr1:3252408-3255428 FORWARD LENGTH=977 | 201606	2	2	2	2	0	0	0	0	1	0	0	0	1	2	1	2	0	0	0	0	1	0	0	0	1	2	1	2	0	0	0	0	1	0	0	0	1	2	1	2	2.4	2.4	2.4	107.38
AT1G10130.1	AT1G10130.1	9	9	9	AT1G10130.1 | endoplasmic reticulum-type calcium-transporting ATPase 3 | Chr1:3311139-3321941 FORWARD LENGTH=998 | 201606	1	9	9	9	0	0	0	1	0	0	0	0	5	4	2	6	0	0	0	1	0	0	0	0	5	4	2	6	0	0	0	1	0	0	0	0	5	4	2	6	11.2	11.2	11.2	109.06
AT1G10180.1	AT1G10180.1	2	2	2	AT1G10180.1 | LOW protein: exocyst complex component-like protein | Chr1:3338381-3341494 REVERSE LENGTH=769 | 201606	1	2	2	2	0	0	0	0	1	0	0	0	1	0	0	0	0	0	0	0	1	0	0	0	1	0	0	0	0	0	0	0	1	0	0	0	1	0	0	0	3	3	3	86.682
AT1G10200.2;AT1G10200.1	AT1G10200.2;AT1G10200.1	7;7	7;7	7;7	AT1G10200.2 | GATA type zinc finger transcription factor family protein | Chr1:3346677-3347446 REVERSE LENGTH=148 | 201606;AT1G10200.1 | GATA type zinc finger transcription factor family protein | Chr1:3346677-3347763 REVERSE LENGTH=190 | 201606	2	7	7	7	7	3	6	1	0	0	0	0	0	0	0	0	7	3	6	1	0	0	0	0	0	0	0	0	7	3	6	1	0	0	0	0	0	0	0	0	32.4	32.4	32.4	16.295
AT1G10270.1	AT1G10270.1	13	13	13	AT1G10270.1 | glutamine-rich protein 23 | Chr1:3363535-3366276 FORWARD LENGTH=913 | 201606	1	13	13	13	0	0	0	0	1	1	0	0	6	6	5	4	0	0	0	0	1	1	0	0	6	6	5	4	0	0	0	0	1	1	0	0	6	6	5	4	13.5	13.5	13.5	102.09
AT1G10290.1	AT1G10290.1	54	20	20	AT1G10290.1 | dynamin-like protein 6 | Chr1:3370774-3377120 FORWARD LENGTH=914 | 201606	1	54	20	20	4	3	2	6	9	14	14	16	39	42	40	44	1	1	0	2	3	3	5	5	14	12	12	16	1	1	0	2	3	3	5	5	14	12	12	16	59	27.4	27.4	99.165
AT1G10310.1	AT1G10310.1	6	6	6	AT1G10310.1 | NAD(P)-binding Rossmann-fold superfamily protein | Chr1:3381733-3383874 REVERSE LENGTH=242 | 201606	1	6	6	6	4	6	2	4	4	0	0	0	0	0	0	0	4	6	2	4	4	0	0	0	0	0	0	0	4	6	2	4	4	0	0	0	0	0	0	0	36	36	36	25.318
AT1G10370.1	AT1G10370.1	3	3	3	AT1G10370.1 | Glutathione S-transferase family protein | Chr1:3397274-3398273 REVERSE LENGTH=227 | 201606	1	3	3	3	1	1	0	0	0	1	0	0	0	1	0	1	1	1	0	0	0	1	0	0	0	1	0	1	1	1	0	0	0	1	0	0	0	1	0	1	18.9	18.9	18.9	25.307
AT1G10390.3;AT1G10390.2;AT1G10390.1;AT1G59660.3;AT1G59660.2;AT1G59660.1	AT1G10390.3;AT1G10390.2;AT1G10390.1	6;6;6;1;1;1	6;6;6;1;1;1	6;6;6;1;1;1	AT1G10390.3 | Nucleoporin autopeptidase | Chr1:3407265-3412045 REVERSE LENGTH=1041 | 201606;AT1G10390.2 | Nucleoporin autopeptidase | Chr1:3407265-3412045 REVERSE LENGTH=1041 | 201606;AT1G10390.1 | Nucleoporin autopeptidase | Chr1:3407265-3412045 REVERSE L	6	6	6	6	2	0	0	1	1	0	0	0	1	3	1	1	2	0	0	1	1	0	0	0	1	3	1	1	2	0	0	1	1	0	0	0	1	3	1	1	7.3	7.3	7.3	106.31
AT1G10430.2;AT1G10430.1	AT1G10430.2;AT1G10430.1	9;9	1;1	1;1	AT1G10430.2 | protein phosphatase 2A-2 | Chr1:3428705-3430437 REVERSE LENGTH=306 | 201606;AT1G10430.1 | protein phosphatase 2A-2 | Chr1:3428705-3430437 REVERSE LENGTH=306 | 201606	2	9	1	1	4	5	5	6	9	4	3	2	2	2	1	1	0	0	0	0	1	0	0	0	0	0	0	0	0	0	0	0	1	0	0	0	0	0	0	0	36.9	4.9	4.9	34.934
AT1G10490.2;AT1G10490.1	AT1G10490.2;AT1G10490.1	12;12	12;12	6;6	AT1G10490.2 | GNAT acetyltransferase (DUF699) | Chr1:3453589-3459925 FORWARD LENGTH=1028 | 201606;AT1G10490.1 | GNAT acetyltransferase (DUF699) | Chr1:3453589-3459925 FORWARD LENGTH=1028 | 201606	2	12	12	6	0	0	0	0	7	8	3	5	4	3	3	3	0	0	0	0	7	8	3	5	4	3	3	3	0	0	0	0	3	3	1	1	1	1	1	1	15	15	7.7	115.62
AT1G10510.1	AT1G10510.1	28	28	28	AT1G10510.1 | RNI-like superfamily protein | Chr1:3461771-3465590 FORWARD LENGTH=605 | 201606	1	28	28	28	10	11	11	7	11	14	10	10	20	18	18	20	10	11	11	7	11	14	10	10	20	18	18	20	10	11	11	7	11	14	10	10	20	18	18	20	59	59	59	64.722
AT1G10580.1	AT1G10580.1	5	5	5	AT1G10580.1 | Transducin/WD40 repeat-like superfamily protein | Chr1:3491560-3493665 REVERSE LENGTH=573 | 201606	1	5	5	5	0	1	0	1	2	2	3	2	0	1	1	0	0	1	0	1	2	2	3	2	0	1	1	0	0	1	0	1	2	2	3	2	0	1	1	0	12.7	12.7	12.7	65.127
AT1G10590.2;AT1G10590.1;AT1G10590.3;AT1G23750.2;AT1G23750.1	AT1G10590.2;AT1G10590.1;AT1G10590.3	7;7;6;1;1	7;7;6;1;1	7;7;6;1;1	AT1G10590.2 | Nucleic acid-binding%2C OB-fold-like protein | Chr1:3502324-3502991 REVERSE LENGTH=139 | 201606;AT1G10590.1 | Nucleic acid-binding%2C OB-fold-like protein | Chr1:3502324-3502991 REVERSE LENGTH=139 | 201606;AT1G10590.3 | Nucleic acid-binding%2	5	7	7	7	3	2	2	3	2	2	2	0	1	2	1	0	3	2	2	3	2	2	2	0	1	2	1	0	3	2	2	3	2	2	2	0	1	2	1	0	47.5	47.5	47.5	15.455
AT1G10620.1	AT1G10620.1	1	1	1	AT1G10620.1 | Protein kinase superfamily protein | Chr1:3509001-3511975 REVERSE LENGTH=718 | 201606	1	1	1	1	0	0	0	0	0	0	1	0	0	0	0	0	0	0	0	0	0	0	1	0	0	0	0	0	0	0	0	0	0	0	1	0	0	0	0	0	1.7	1.7	1.7	77.548
AT2G47170.3;AT2G47170.2;AT2G47170.1;AT1G10630.2;AT1G10630.1;AT5G14670.3;AT5G14670.2;AT5G14670.1;AT2G15310.1	AT2G47170.3;AT2G47170.2;AT2G47170.1;AT1G10630.2;AT1G10630.1;AT5G14670.3;AT5G14670.2;AT5G14670.1	22;22;22;22;22;21;21;21;1	1;1;1;1;1;0;0;0;0	1;1;1;1;1;0;0;0;0	AT2G47170.3 | Ras-related small GTP-binding family protein | Chr2:19367264-19368518 FORWARD LENGTH=181 | 201606;AT2G47170.2 | Ras-related small GTP-binding family protein | Chr2:19367264-19368518 FORWARD LENGTH=181 | 201606;AT2G47170.1 | Ras-related small	9	22	1	1	18	19	19	17	13	13	10	12	14	13	12	13	0	0	0	0	1	0	0	0	0	0	0	0	0	0	0	0	1	0	0	0	0	0	0	0	87.8	16	16	20.608
AT1G10670.4;AT1G10670.2;AT1G10670.1;AT1G10670.3	AT1G10670.4;AT1G10670.2;AT1G10670.1;AT1G10670.3	29;29;29;28	29;29;29;28	14;14;14;13	AT1G10670.4 | ATP-citrate lyase A-1 | Chr1:3535787-3538098 FORWARD LENGTH=423 | 201606;AT1G10670.2 | ATP-citrate lyase A-1 | Chr1:3535787-3538098 FORWARD LENGTH=423 | 201606;AT1G10670.1 | ATP-citrate lyase A-1 | Chr1:3535787-3538098 FORWARD LENGTH=423 | 20	4	29	29	14	18	16	12	11	14	14	13	12	5	8	7	8	18	16	12	11	14	14	13	12	5	8	7	8	10	10	7	6	7	6	6	6	3	4	4	4	68.6	68.6	40.9	46.678
AT1G10700.1;AT1G10700.2	AT1G10700.1;AT1G10700.2	18;11	18;11	18;11	AT1G10700.1 | phosphoribosyl pyrophosphate (PRPP) synthase 3 | Chr1:3554157-3556274 FORWARD LENGTH=411 | 201606;AT1G10700.2 | phosphoribosyl pyrophosphate (PRPP) synthase 3 | Chr1:3554157-3555594 FORWARD LENGTH=297 | 201606	2	18	18	18	6	5	4	6	8	12	10	8	0	0	0	0	6	5	4	6	8	12	10	8	0	0	0	0	6	5	4	6	8	12	10	8	0	0	0	0	65.9	65.9	65.9	44.696
AT1G10730.1	AT1G10730.1	9	1	1	AT1G10730.1 | Clathrin adaptor complexes medium subunit family protein | Chr1:3565463-3567779 FORWARD LENGTH=428 | 201606	1	9	1	1	4	2	1	2	5	5	5	3	3	3	5	4	0	0	0	0	1	1	0	0	0	0	1	0	0	0	0	0	1	1	0	0	0	0	1	0	21.3	4.2	4.2	49.224
AT1G10760.3;AT1G10760.2;AT1G10760.1	AT1G10760.3;AT1G10760.2;AT1G10760.1	84;84;84	84;84;84	81;81;81	AT1G10760.3 | Pyruvate phosphate dikinase%2C PEP/pyruvate binding domain-containing protein | Chr1:3581210-3590043 REVERSE LENGTH=1399 | 201606;AT1G10760.2 | Pyruvate phosphate dikinase%2C PEP/pyruvate binding domain-containing protein | Chr1:3581210-35900	3	84	84	81	47	49	44	41	43	40	26	31	18	17	11	16	47	49	44	41	43	40	26	31	18	17	11	16	44	46	42	40	40	37	23	29	17	16	9	15	57.2	57.2	55.8	156.58
AT1G10840.1;AT1G10840.2	AT1G10840.1;AT1G10840.2	15;10	15;10	15;10	AT1G10840.1 | translation initiation factor 3 subunit H1 | Chr1:3607885-3610299 REVERSE LENGTH=337 | 201606;AT1G10840.2 | translation initiation factor 3 subunit H1 | Chr1:3607885-3609657 REVERSE LENGTH=250 | 201606	2	15	15	15	8	7	6	8	7	6	7	7	8	8	9	8	8	7	6	8	7	6	7	7	8	8	9	8	8	7	6	8	7	6	7	7	8	8	9	8	41.8	41.8	41.8	38.372
AT1G10850.1	AT1G10850.1	3	3	2	AT1G10850.1 | Leucine-rich repeat protein kinase family protein | Chr1:3612228-3614343 FORWARD LENGTH=663 | 201606	1	3	3	2	0	0	0	0	0	0	0	0	1	0	1	1	0	0	0	0	0	0	0	0	1	0	1	1	0	0	0	0	0	0	0	0	1	0	1	0	5	5	3.6	72.737
AT1G10870.1;AT1G10870.2;AT1G60860.3;AT1G60860.2;AT1G60860.1	AT1G10870.1;AT1G10870.2	5;5;1;1;1	5;5;1;1;1	5;5;1;1;1	AT1G10870.1 | ARF-GAP domain 4 | Chr1:3616905-3623612 REVERSE LENGTH=775 | 201606;AT1G10870.2 | ARF-GAP domain 4 | Chr1:3616905-3623612 REVERSE LENGTH=780 | 201606	5	5	5	5	0	0	0	0	1	0	0	1	2	2	3	2	0	0	0	0	1	0	0	1	2	2	3	2	0	0	0	0	1	0	0	1	2	2	3	2	8.4	8.4	8.4	86.977
AT1G10940.1;AT1G10940.2;AT2G23030.1	AT1G10940.1;AT1G10940.2	23;22;4	23;22;4	11;11;0	AT1G10940.1 | Protein kinase superfamily protein | Chr1:3656050-3658170 REVERSE LENGTH=363 | 201606;AT1G10940.2 | Protein kinase superfamily protein | Chr1:3656050-3658170 REVERSE LENGTH=371 | 201606	3	23	23	11	4	7	2	3	15	13	6	5	4	4	3	4	4	7	2	3	15	13	6	5	4	4	3	4	2	2	1	2	7	6	4	2	0	0	0	0	51.5	51.5	22	41.168
AT1G10950.1	AT1G10950.1	14	13	13	AT1G10950.1 | transmembrane nine 1 | Chr1:3659322-3663622 FORWARD LENGTH=589 | 201606	1	14	13	13	2	1	1	0	4	2	2	0	8	10	9	10	2	1	1	0	4	2	2	0	7	10	8	9	2	1	1	0	4	2	2	0	7	10	8	9	19.4	18	18	66.892
AT1G11090.1	AT1G11090.1	6	6	6	AT1G11090.1 | alpha/beta-Hydrolases superfamily protein | Chr1:3702655-3703629 FORWARD LENGTH=324 | 201606	1	6	6	6	1	1	1	1	1	0	0	0	5	1	2	4	1	1	1	1	1	0	0	0	5	1	2	4	1	1	1	1	1	0	0	0	5	1	2	4	24.7	24.7	24.7	36.561
AT1G11260.1	AT1G11260.1	8	8	8	AT1G11260.1 | sugar transporter 1 | Chr1:3777460-3780133 FORWARD LENGTH=522 | 201606	1	8	8	8	1	1	1	0	0	3	1	3	6	7	6	4	1	1	1	0	0	3	1	3	6	7	6	4	1	1	1	0	0	3	1	3	6	7	6	4	15.9	15.9	15.9	57.61
AT1G11310.1;AT1G11310.3;AT1G11310.2	AT1G11310.1;AT1G11310.3;AT1G11310.2	4;4;2	4;4;2	4;4;2	AT1G11310.1 | Seven transmembrane MLO family protein | Chr1:3800899-3803870 REVERSE LENGTH=573 | 201606;AT1G11310.3 | Seven transmembrane MLO family protein | Chr1:3800899-3803381 REVERSE LENGTH=511 | 201606;AT1G11310.2 | Seven transmembrane MLO family pro	3	4	4	4	0	0	0	0	1	1	0	0	3	3	1	2	0	0	0	0	1	1	0	0	3	3	1	2	0	0	0	0	1	1	0	0	3	3	1	2	8.4	8.4	8.4	65.543
AT1G11360.4;AT1G11360.3;AT1G11360.2;AT1G11360.1	AT1G11360.4;AT1G11360.3;AT1G11360.2;AT1G11360.1	15;15;15;15	15;15;15;15	15;15;15;15	AT1G11360.4 | Adenine nucleotide alpha hydrolases-like superfamily protein | Chr1:3822171-3822899 REVERSE LENGTH=242 | 201606;AT1G11360.3 | Adenine nucleotide alpha hydrolases-like superfamily protein | Chr1:3822171-3822899 REVERSE LENGTH=242 | 201606;AT1G	4	15	15	15	9	9	6	8	7	5	2	2	0	0	0	0	9	9	6	8	7	5	2	2	0	0	0	0	9	9	6	8	7	5	2	2	0	0	0	0	50	50	50	26.508
AT1G11430.1	AT1G11430.1	4	4	4	AT1G11430.1 | plastid developmental protein DAG | Chr1:3847273-3848938 FORWARD LENGTH=232 | 201606	1	4	4	4	2	2	1	2	2	3	2	2	2	1	2	2	2	2	1	2	2	3	2	2	2	1	2	2	2	2	1	2	2	3	2	2	2	1	2	2	25	25	25	26.2
AT1G11475.1;AT1G61700.1	AT1G11475.1;AT1G61700.1	2;1	2;1	2;1	AT1G11475.1 | RNA polymerases N / 8 kDa subunit | Chr1:3862520-3863805 FORWARD LENGTH=71 | 201606;AT1G61700.1 | RNA polymerases N / 8 kDa subunit | Chr1:22787105-22788112 FORWARD LENGTH=71 | 201606	2	2	2	2	0	1	0	0	1	1	2	1	1	1	0	2	0	1	0	0	1	1	2	1	1	1	0	2	0	1	0	0	1	1	2	1	1	1	0	2	28.2	28.2	28.2	8.3146
AT1G11530.1	AT1G11530.1	5	5	5	AT1G11530.1 | C-terminal cysteine residue is changed to a serine 1 | Chr1:3874518-3875311 FORWARD LENGTH=118 | 201606	1	5	5	5	2	2	1	4	2	3	0	2	2	1	1	1	2	2	1	4	2	3	0	2	2	1	1	1	2	2	1	4	2	3	0	2	2	1	1	1	44.1	44.1	44.1	13.334
AT1G11545.1	AT1G11545.1	2	2	2	AT1G11545.1 | xyloglucan endotransglucosylase/hydrolase 8 | Chr1:3878689-3880286 REVERSE LENGTH=305 | 201606	1	2	2	2	0	0	0	0	2	0	0	2	0	1	0	1	0	0	0	0	2	0	0	2	0	1	0	1	0	0	0	0	2	0	0	2	0	1	0	1	7.2	7.2	7.2	35.564
AT1G11630.1	AT1G11630.1	2	1	1	AT1G11630.1 | Tetratricopeptide repeat (TPR)-like superfamily protein | Chr1:3913168-3914385 REVERSE LENGTH=405 | 201606	1	2	1	1	0	1	0	0	1	2	2	1	1	0	0	1	0	1	0	0	0	1	1	0	0	0	0	0	0	1	0	0	0	1	1	0	0	0	0	0	5.4	2.2	2.2	46.388
AT1G11650.2;AT1G11650.1	AT1G11650.2;AT1G11650.1	10;9	10;9	10;9	AT1G11650.2 | RNA-binding (RRM/RBD/RNP motifs) family protein | Chr1:3914895-3917941 FORWARD LENGTH=405 | 201606;AT1G11650.1 | RNA-binding (RRM/RBD/RNP motifs) family protein | Chr1:3914895-3917301 FORWARD LENGTH=306 | 201606	2	10	10	10	5	5	6	7	8	8	4	8	5	2	4	3	5	5	6	7	8	8	4	8	5	2	4	3	5	5	6	7	8	8	4	8	5	2	4	3	26.7	26.7	26.7	44.114
AT1G11660.4;AT1G11660.3;AT1G11660.1;AT1G11660.2	AT1G11660.4;AT1G11660.3;AT1G11660.1;AT1G11660.2	21;21;21;20	21;21;21;20	21;21;21;20	AT1G11660.4 | heat shock protein 70 (Hsp 70) family protein | Chr1:3921056-3924347 FORWARD LENGTH=763 | 201606;AT1G11660.3 | heat shock protein 70 (Hsp 70) family protein | Chr1:3921056-3924347 FORWARD LENGTH=763 | 201606;AT1G11660.1 | heat shock protein 7	4	21	21	21	10	14	7	9	4	4	0	1	0	1	1	1	10	14	7	9	4	4	0	1	0	1	1	1	10	14	7	9	4	4	0	1	0	1	1	1	33.4	33.4	33.4	85.219
AT1G11680.1	AT1G11680.1	18	18	18	AT1G11680.1 | CYTOCHROME P450 51G1 | Chr1:3938925-3940585 FORWARD LENGTH=488 | 201606	1	18	18	18	0	0	0	1	2	1	1	1	15	15	12	11	0	0	0	1	2	1	1	1	15	15	12	11	0	0	0	1	2	1	1	1	15	15	12	11	40	40	40	55.494
AT1G11720.1;AT1G11720.2	AT1G11720.1;AT1G11720.2	19;19	19;19	19;19	AT1G11720.1 | starch synthase 3 | Chr1:3952460-3956840 FORWARD LENGTH=1042 | 201606;AT1G11720.2 | starch synthase 3 | Chr1:3951597-3956840 FORWARD LENGTH=1094 | 201606	2	19	19	19	13	14	8	6	10	1	1	0	1	2	1	0	13	14	8	6	10	1	1	0	1	2	1	0	13	14	8	6	10	1	1	0	1	2	1	0	22.4	22.4	22.4	118.51
AT1G11750.1;AT1G11750.2	AT1G11750.1;AT1G11750.2	17;17	17;17	17;17	AT1G11750.1 | CLP protease proteolytic subunit 6 | Chr1:3967609-3969535 FORWARD LENGTH=271 | 201606;AT1G11750.2 | CLP protease proteolytic subunit 6 | Chr1:3967609-3969535 FORWARD LENGTH=289 | 201606	2	17	17	17	11	13	12	10	8	8	7	7	5	6	5	7	11	13	12	10	8	8	7	7	5	6	5	7	11	13	12	10	8	8	7	7	5	6	5	7	59.4	59.4	59.4	29.382
AT1G11790.1;AT1G11790.2	AT1G11790.1;AT1G11790.2	4;3	4;3	4;3	AT1G11790.1 | arogenate dehydratase 1 | Chr1:3981476-3984962 FORWARD LENGTH=392 | 201606;AT1G11790.2 | arogenate dehydratase 1 | Chr1:3981476-3984562 FORWARD LENGTH=341 | 201606	2	4	4	4	1	2	1	0	2	0	0	0	0	0	0	0	1	2	1	0	2	0	0	0	0	0	0	0	1	2	1	0	2	0	0	0	0	0	0	0	14	14	14	43.604
AT1G11840.4;AT1G11840.3;AT1G11840.2;AT1G11840.1;AT1G11840.6;AT1G11840.5	AT1G11840.4;AT1G11840.3;AT1G11840.2;AT1G11840.1;AT1G11840.6;AT1G11840.5	12;12;12;12;12;6	10;10;10;10;10;5	10;10;10;10;10;5	AT1G11840.4 | glyoxalase/bleomycin resistance protein/dioxygenase superfamily protein | Chr1:3996045-3997518 FORWARD LENGTH=283 | 201606;AT1G11840.3 | glyoxalase/bleomycin resistance protein/dioxygenase superfamily protein | Chr1:3996045-3997518 FORWARD LE	6	12	10	10	3	5	6	2	1	1	0	1	3	3	2	2	1	3	5	1	1	1	0	1	3	3	2	2	1	3	5	1	1	1	0	1	3	3	2	2	36	33.6	33.6	31.928
AT1G11860.1;AT1G11860.2;AT1G11860.3	AT1G11860.1;AT1G11860.2;AT1G11860.3	28;28;28	28;28;28	28;28;28	AT1G11860.1 | Glycine cleavage T-protein family | Chr1:4001801-4003245 FORWARD LENGTH=408 | 201606;AT1G11860.2 | Glycine cleavage T-protein family | Chr1:4001801-4003245 FORWARD LENGTH=408 | 201606;AT1G11860.3 | Glycine cleavage T-protein family | Chr1:400	3	28	28	28	19	18	17	18	16	14	14	17	12	12	12	8	19	18	17	18	16	14	14	17	12	12	12	8	19	18	17	18	16	14	14	17	12	12	12	8	69.9	69.9	69.9	44.444
AT1G11870.6;AT1G11870.1;AT1G11870.2;AT1G11870.4;AT1G11870.5;AT1G11870.3	AT1G11870.6;AT1G11870.1;AT1G11870.2;AT1G11870.4;AT1G11870.5;AT1G11870.3	9;9;9;7;7;5	9;9;9;7;7;5	9;9;9;7;7;5	AT1G11870.6 | Seryl-tRNA synthetase | Chr1:4004608-4006556 FORWARD LENGTH=380 | 201606;AT1G11870.1 | Seryl-tRNA synthetase | Chr1:4003895-4006556 FORWARD LENGTH=512 | 201606;AT1G11870.2 | Seryl-tRNA synthetase | Chr1:4003895-4006556 FORWARD LENGTH=514 | 20	6	9	9	9	3	1	0	4	6	1	0	0	0	0	0	0	3	1	0	4	6	1	0	0	0	0	0	0	3	1	0	4	6	1	0	0	0	0	0	0	27.6	27.6	27.6	42.16
AT1G11890.1	AT1G11890.1	10	10	10	AT1G11890.1 | Synaptobrevin family protein | Chr1:4011509-4012835 FORWARD LENGTH=218 | 201606	1	10	10	10	4	2	2	2	4	6	3	5	8	9	8	9	4	2	2	2	4	6	3	5	8	9	8	9	4	2	2	2	4	6	3	5	8	9	8	9	50	50	50	25.332
AT1G11905.2;AT1G11905.1	AT1G11905.2;AT1G11905.1	7;7	7;7	7;7	AT1G11905.2 | B-cell receptor-associated protein 31-like protein | Chr1:4014958-4016222 FORWARD LENGTH=220 | 201606;AT1G11905.1 | B-cell receptor-associated protein 31-like protein | Chr1:4014958-4016222 FORWARD LENGTH=221 | 201606	2	7	7	7	0	0	0	1	0	0	0	0	3	3	4	3	0	0	0	1	0	0	0	0	3	3	4	3	0	0	0	1	0	0	0	0	3	3	4	3	29.5	29.5	29.5	25.382
AT1G11910.1;AT1G11910.2	AT1G11910.1;AT1G11910.2	22;22	22;22	19;19	AT1G11910.1 | aspartic proteinase A1 | Chr1:4017119-4019874 REVERSE LENGTH=506 | 201606;AT1G11910.2 | aspartic proteinase A1 | Chr1:4017119-4019996 REVERSE LENGTH=517 | 201606	2	22	22	19	11	11	15	9	17	16	17	18	17	17	17	16	11	11	15	9	17	16	17	18	17	17	17	16	8	8	12	8	15	13	14	15	14	14	15	13	58.5	58.5	49.8	54.613
AT1G11930.2;AT1G11930.1	AT1G11930.2;AT1G11930.1	3;3	2;2	2;2	AT1G11930.2 | Putative pyridoxal phosphate-dependent enzyme%2C YBL036C type | Chr1:4028783-4030298 FORWARD LENGTH=255 | 201606;AT1G11930.1 | Putative pyridoxal phosphate-dependent enzyme%2C YBL036C type | Chr1:4028783-4030298 FORWARD LENGTH=257 | 201606	2	3	2	2	2	2	3	2	0	0	0	0	0	0	0	0	1	2	2	1	0	0	0	0	0	0	0	0	1	2	2	1	0	0	0	0	0	0	0	0	11.8	8.6	8.6	27.766
AT1G12000.1	AT1G12000.1	51	51	40	AT1G12000.1 | Phosphofructokinase family protein | Chr1:4050159-4053727 REVERSE LENGTH=566 | 201606	1	51	51	40	38	41	32	31	21	22	20	22	11	10	13	11	38	41	32	31	21	22	20	22	11	10	13	11	29	33	25	22	16	16	13	15	8	8	10	8	83	83	73.7	61.459
AT1G12010.1	AT1G12010.1	4	2	2	AT1G12010.1 | 2-oxoglutarate (2OG) and Fe(II)-dependent oxygenase superfamily protein | Chr1:4056274-4057670 FORWARD LENGTH=320 | 201606	1	4	2	2	0	1	0	1	2	2	1	3	3	3	3	2	0	0	0	1	2	2	0	2	2	2	2	2	0	0	0	1	2	2	0	2	2	2	2	2	9.7	7.5	7.5	36.531
AT1G12110.1	AT1G12110.1	6	6	6	AT1G12110.1 | nitrate transporter 1.1 | Chr1:4105341-4109290 FORWARD LENGTH=590 | 201606	1	6	6	6	0	0	0	1	0	1	0	0	4	2	3	2	0	0	0	1	0	1	0	0	4	2	3	2	0	0	0	1	0	1	0	0	4	2	3	2	12.7	12.7	12.7	64.921
AT1G12140.2;AT1G12140.3;AT1G12140.1;AT1G12200.2;AT1G62540.3;AT1G62540.1;AT1G12160.1;AT1G12130.1;AT1G62540.2	AT1G12140.2;AT1G12140.3;AT1G12140.1	7;7;7;1;1;1;1;1;1	7;7;7;1;1;1;1;1;1	6;6;6;0;0;0;0;0;0	AT1G12140.2 | flavin-monooxygenase glucosinolate S-oxygenase 5 | Chr1:4121386-4123366 FORWARD LENGTH=457 | 201606;AT1G12140.3 | flavin-monooxygenase glucosinolate S-oxygenase 5 | Chr1:4121386-4123366 FORWARD LENGTH=459 | 201606;AT1G12140.1 | flavin-monooxy	9	7	7	6	0	0	0	0	6	1	0	0	0	0	0	0	0	0	0	0	6	1	0	0	0	0	0	0	0	0	0	0	6	0	0	0	0	0	0	0	17.5	17.5	15.8	51.933
AT1G12230.1;AT1G12230.2	AT1G12230.1;AT1G12230.2	27;27	27;27	27;27	AT1G12230.1 | Aldolase superfamily protein | Chr1:4148050-4150708 FORWARD LENGTH=405 | 201606;AT1G12230.2 | Aldolase superfamily protein | Chr1:4148050-4150708 FORWARD LENGTH=427 | 201606	2	27	27	27	23	21	18	20	18	15	12	13	3	3	2	3	23	21	18	20	18	15	12	13	3	3	2	3	23	21	18	20	18	15	12	13	3	3	2	3	54.3	54.3	54.3	43.994
AT1G12240.1	AT1G12240.1	8	8	7	AT1G12240.1 | Glycosyl hydrolases family 32 protein | Chr1:4153699-4157457 FORWARD LENGTH=664 | 201606	1	8	8	7	0	1	0	0	6	6	3	2	1	0	0	0	0	1	0	0	6	6	3	2	1	0	0	0	0	1	0	0	5	5	3	2	1	0	0	0	19.1	19.1	17.6	73.843
AT1G12244.1	AT1G12244.1	2	2	2	AT1G12244.1 | Polynucleotidyl transferase%2C ribonuclease H-like superfamily protein | Chr1:4157719-4158893 FORWARD LENGTH=254 | 201606	1	2	2	2	0	0	0	0	1	0	0	1	0	0	0	0	0	0	0	0	1	0	0	1	0	0	0	0	0	0	0	0	1	0	0	1	0	0	0	0	10.6	10.6	10.6	28.551
AT1G12250.1;AT1G12250.2;AT1G12250.3	AT1G12250.1;AT1G12250.2;AT1G12250.3	5;5;4	5;5;4	5;5;4	AT1G12250.1 | Pentapeptide repeat-containing protein | Chr1:4159287-4161269 FORWARD LENGTH=280 | 201606;AT1G12250.2 | Pentapeptide repeat-containing protein | Chr1:4159623-4161269 FORWARD LENGTH=206 | 201606;AT1G12250.3 | Pentapeptide repeat-containing pro	3	5	5	5	1	1	1	2	1	2	1	3	1	1	0	1	1	1	1	2	1	2	1	3	1	1	0	1	1	1	1	2	1	2	1	3	1	1	0	1	28.2	28.2	28.2	30.064
AT1G12270.1;AT4G12400.1;AT4G12400.2	AT1G12270.1	12;1;1	12;1;1	8;0;0	AT1G12270.1 | stress-inducible protein | Chr1:4172105-4174575 FORWARD LENGTH=572 | 201606	3	12	12	8	6	9	4	4	1	2	1	4	0	0	0	0	6	9	4	4	1	2	1	4	0	0	0	0	5	5	2	3	1	1	0	3	0	0	0	0	26.9	26.9	21	64.584
AT1G12310.1;AT1G62820.1	AT1G12310.1;AT1G62820.1	7;5	7;5	7;5	AT1G12310.1 | Calcium-binding EF-hand family protein | Chr1:4187500-4187946 REVERSE LENGTH=148 | 201606;AT1G62820.1 | Calcium-binding EF-hand family protein | Chr1:23263822-23264268 REVERSE LENGTH=148 | 201606	2	7	7	7	4	2	2	1	2	2	1	2	4	4	4	5	4	2	2	1	2	2	1	2	4	4	4	5	4	2	2	1	2	2	1	2	4	4	4	5	58.1	58.1	58.1	16.517
AT1G12350.2;AT1G12350.1	AT1G12350.2;AT1G12350.1	12;12	12;12	7;7	AT1G12350.2 | 4-phospho-panto-thenoylcysteine synthetase | Chr1:4198870-4200633 FORWARD LENGTH=317 | 201606;AT1G12350.1 | 4-phospho-panto-thenoylcysteine synthetase | Chr1:4198870-4200633 FORWARD LENGTH=317 | 201606	2	12	12	7	6	11	5	6	8	7	3	1	0	0	0	0	6	11	5	6	8	7	3	1	0	0	0	0	2	6	4	3	5	5	2	1	0	0	0	0	44.5	44.5	29.3	35.368
AT1G12360.1;AT4G12120.1	AT1G12360.1	22;1	22;1	22;1	AT1G12360.1 | Sec1/munc18-like (SM) proteins superfamily | Chr1:4201172-4206144 FORWARD LENGTH=666 | 201606	2	22	22	22	0	0	0	0	12	15	9	13	5	8	5	5	0	0	0	0	12	15	9	13	5	8	5	5	0	0	0	0	12	15	9	13	5	8	5	5	41	41	41	75.082
AT1G12380.1	AT1G12380.1	1	1	1	AT1G12380.1 | hypothetical protein | Chr1:4214499-4216880 REVERSE LENGTH=793 | 201606	1	1	1	1	0	0	0	0	1	0	0	0	0	0	0	0	0	0	0	0	1	0	0	0	0	0	0	0	0	0	0	0	1	0	0	0	0	0	0	0	1.6	1.6	1.6	88.371
AT1G12410.1	AT1G12410.1	17	17	17	AT1G12410.1 | CLP protease proteolytic subunit 2 | Chr1:4223099-4224954 FORWARD LENGTH=279 | 201606	1	17	17	17	13	13	12	14	10	10	7	9	3	4	5	4	13	13	12	14	10	10	7	9	3	4	5	4	13	13	12	14	10	10	7	9	3	4	5	4	56.6	56.6	56.6	31.208
AT1G12430.1;AT1G12430.2	AT1G12430.1;AT1G12430.2	12;12	12;12	12;12	AT1G12430.1 | armadillo repeat kinesin 3 | Chr1:4234122-4238552 REVERSE LENGTH=919 | 201606;AT1G12430.2 | armadillo repeat kinesin 3 | Chr1:4234122-4238552 REVERSE LENGTH=920 | 201606	2	12	12	12	0	1	0	0	10	4	1	1	0	0	1	2	0	1	0	0	10	4	1	1	0	0	1	2	0	1	0	0	10	4	1	1	0	0	1	2	16.8	16.8	16.8	100.89
AT1G12470.1	AT1G12470.1	30	30	30	AT1G12470.1 | zinc ion binding protein | Chr1:4251359-4257201 FORWARD LENGTH=988 | 201606	1	30	30	30	13	11	8	9	13	7	2	4	4	7	7	7	13	11	8	9	13	7	2	4	4	7	7	7	13	11	8	9	13	7	2	4	4	7	7	7	38.4	38.4	38.4	112.32
AT1G12640.1	AT1G12640.1	4	4	3	AT1G12640.1 | MBOAT (membrane bound O-acyl transferase) family protein | Chr1:4303586-4305666 REVERSE LENGTH=462 | 201606	1	4	4	3	0	0	0	0	0	1	0	1	1	2	1	3	0	0	0	0	0	1	0	1	1	2	1	3	0	0	0	0	0	0	0	0	0	1	0	2	8.9	8.9	6.5	52.152
AT1G12770.2;AT1G12770.1	AT1G12770.2;AT1G12770.1	14;14	14;14	14;14	AT1G12770.2 | P-loop containing nucleoside triphosphate hydrolases superfamily protein | Chr1:4351888-4353543 FORWARD LENGTH=551 | 201606;AT1G12770.1 | P-loop containing nucleoside triphosphate hydrolases superfamily protein | Chr1:4351888-4353543 FORWARD	2	14	14	14	0	0	0	0	7	7	9	10	8	3	3	2	0	0	0	0	7	7	9	10	8	3	3	2	0	0	0	0	7	7	9	10	8	3	3	2	34.1	34.1	34.1	60.718
AT1G12780.1	AT1G12780.1	23	23	14	AT1G12780.1 | UDP-D-glucose/UDP-D-galactose 4-epimerase 1 | Chr1:4356124-4358120 REVERSE LENGTH=351 | 201606	1	23	23	14	8	7	7	5	13	11	9	9	1	2	2	3	8	7	7	5	13	11	9	9	1	2	2	3	6	6	4	4	8	6	5	4	1	1	1	2	63.5	63.5	43.3	39.157
AT1G12800.1	AT1G12800.1	35	35	35	AT1G12800.1 | Nucleic acid-binding%2C OB-fold-like protein | Chr1:4361778-4365189 REVERSE LENGTH=767 | 201606	1	35	35	35	18	22	13	14	18	12	14	12	10	5	6	6	18	22	13	14	18	12	14	12	10	5	6	6	18	22	13	14	18	12	14	12	10	5	6	6	45.8	45.8	45.8	85.667
AT1G12820.1	AT1G12820.1	1	1	1	AT1G12820.1 | auxin signaling F-box 3 | Chr1:4368879-4370780 REVERSE LENGTH=577 | 201606	1	1	1	1	0	1	0	0	0	0	1	0	0	0	0	0	0	1	0	0	0	0	1	0	0	0	0	0	0	1	0	0	0	0	1	0	0	0	0	0	2.3	2.3	2.3	64.905
AT1G12840.1	AT1G12840.1	43	43	43	AT1G12840.1 | vacuolar ATP synthase subunit C (VATC) / V-ATPase C subunit / vacuolar proton pump C subunit (DET3) | Chr1:4375584-4378220 FORWARD LENGTH=375 | 201606	1	43	43	43	27	33	26	29	23	24	24	23	24	23	21	26	27	33	26	29	23	24	24	23	24	23	21	26	27	33	26	29	23	24	24	23	24	23	21	26	77.9	77.9	77.9	42.619
AT1G12850.1	AT1G12850.1	9	9	8	AT1G12850.1 | Phosphoglycerate mutase family protein | Chr1:4380022-4381577 REVERSE LENGTH=405 | 201606	1	9	9	8	1	1	1	2	1	1	0	2	2	3	5	2	1	1	1	2	1	1	0	2	2	3	5	2	1	1	1	2	0	0	0	1	2	2	5	1	25.9	25.9	22	44.86
AT1G12900.4;AT1G12900.3;AT1G12900.1;AT1G12900.5	AT1G12900.4;AT1G12900.3;AT1G12900.1;AT1G12900.5	38;38;38;38	13;13;13;13	5;5;5;5	AT1G12900.4 | glyceraldehyde 3-phosphate dehydrogenase A subunit 2 | Chr1:4392634-4393850 REVERSE LENGTH=350 | 201606;AT1G12900.3 | glyceraldehyde 3-phosphate dehydrogenase A subunit 2 | Chr1:4392634-4393850 REVERSE LENGTH=350 | 201606;AT1G12900.1 | glycer	4	38	13	5	26	31	26	27	22	26	21	26	19	19	19	18	7	8	7	7	7	9	7	9	6	5	5	5	2	2	2	4	3	4	3	4	3	2	3	2	82.3	38.6	22	37.667
AT1G12900.2	AT1G12900.2	31	1	1	AT1G12900.2 | glyceraldehyde 3-phosphate dehydrogenase A subunit 2 | Chr1:4392634-4393747 REVERSE LENGTH=317 | 201606	1	31	1	1	21	27	23	23	18	21	16	20	15	15	14	14	0	0	0	0	1	1	0	0	1	0	0	0	0	0	0	0	1	1	0	0	1	0	0	0	65	5.4	5.4	34.332
AT1G12920.1	AT1G12920.1	25	25	8	AT1G12920.1 | eukaryotic release factor 1-2 | Chr1:4396555-4397859 REVERSE LENGTH=434 | 201606	1	25	25	8	10	7	7	7	16	14	13	13	11	13	12	13	10	7	7	7	16	14	13	13	11	13	12	13	0	0	1	1	6	4	4	3	1	4	3	3	59.2	59.2	23.3	48.941
AT1G12930.1	AT1G12930.1	2	2	2	AT1G12930.1 | ARM repeat superfamily protein | Chr1:4398588-4405495 REVERSE LENGTH=1005 | 201606	1	2	2	2	0	0	0	0	0	2	0	1	0	0	0	0	0	0	0	0	0	2	0	1	0	0	0	0	0	0	0	0	0	2	0	1	0	0	0	0	3.2	3.2	3.2	110.53
AT1G12970.1	AT1G12970.1	5	5	4	AT1G12970.1 | plant intracellular ras group-related LRR 3 | Chr1:4423727-4425632 FORWARD LENGTH=464 | 201606	1	5	5	4	2	1	1	2	1	1	0	0	0	0	0	0	2	1	1	2	1	1	0	0	0	0	0	0	1	1	1	2	1	1	0	0	0	0	0	0	16.2	16.2	14.7	51.647
AT1G13060.1;AT3G26340.1;AT1G13060.3;AT1G13060.2	AT1G13060.1;AT3G26340.1;AT1G13060.3;AT1G13060.2	9;7;7;7	9;7;7;7	9;7;7;7	AT1G13060.1 | 20S proteasome beta subunit E1 | Chr1:4452641-4454663 FORWARD LENGTH=274 | 201606;AT3G26340.1 | N-terminal nucleophile aminohydrolases (Ntn hydrolases) superfamily protein | Chr3:9650600-9652572 REVERSE LENGTH=273 | 201606;AT1G13060.3 | 20S p	4	9	9	9	3	3	2	1	4	4	1	3	3	4	1	3	3	3	2	1	4	4	1	3	3	4	1	3	3	3	2	1	4	4	1	3	3	4	1	3	35	35	35	29.667
AT1G13080.1;AT1G13080.2	AT1G13080.1;AT1G13080.2	18;13	18;13	18;13	AT1G13080.1 | cytochrome P450%2C family 71%2C subfamily B%2C polypeptide 2 | Chr1:4459212-4460807 FORWARD LENGTH=502 | 201606;AT1G13080.2 | cytochrome P450%2C family 71%2C subfamily B%2C polypeptide 2 | Chr1:4459493-4460807 FORWARD LENGTH=384 | 201606	2	18	18	18	3	1	0	2	3	0	0	1	12	13	13	11	3	1	0	2	3	0	0	1	12	13	13	11	3	1	0	2	3	0	0	1	12	13	13	11	36.1	36.1	36.1	57.14
AT1G13090.2;AT1G13090.1	AT1G13090.2;AT1G13090.1	14;7	9;7	9;7	AT1G13090.2 | cytochrome P450%2C family 71%2C subfamily B%2C polypeptide 28 | Chr1:4461846-4463400 FORWARD LENGTH=490 | 201606;AT1G13090.1 | cytochrome P450%2C family 71%2C subfamily B%2C polypeptide 28 | Chr1:4461846-4462742 FORWARD LENGTH=298 | 201606	2	14	9	9	0	0	0	1	3	3	4	3	10	11	11	9	0	0	0	0	1	1	0	0	6	6	6	5	0	0	0	0	1	1	0	0	6	6	6	5	33.5	24.3	24.3	56.536
AT1G13110.1;AT1G13100.1;AT3G26230.1;AT3G26270.1;AT3G26280.1;AT3G26280.2	AT1G13110.1	28;5;1;1;1;1	28;5;1;1;1;1	23;3;0;0;0;0	AT1G13110.1 | cytochrome P450%2C family 71 subfamily B%2C polypeptide 7 | Chr1:4467272-4468857 FORWARD LENGTH=504 | 201606	6	28	28	23	2	1	0	1	6	6	8	7	21	24	22	19	2	1	0	1	6	6	8	7	21	24	22	19	2	1	0	0	4	4	4	4	17	19	17	15	53.8	53.8	44.8	57.208
AT1G13170.1;AT1G13170.2	AT1G13170.1;AT1G13170.2	1;1	1;1	1;1	AT1G13170.1 | OSBP(oxysterol binding protein)-related protein 1D | Chr1:4488826-4492278 REVERSE LENGTH=816 | 201606;AT1G13170.2 | OSBP(oxysterol binding protein)-related protein 1D | Chr1:4488826-4492278 REVERSE LENGTH=837 | 201606	2	1	1	1	0	0	0	0	1	0	0	0	0	0	0	0	0	0	0	0	1	0	0	0	0	0	0	0	0	0	0	0	1	0	0	0	0	0	0	0	2.1	2.1	2.1	92.331
AT1G13180.1	AT1G13180.1	6	6	6	AT1G13180.1 | Actin-like ATPase superfamily protein | Chr1:4495394-4498204 FORWARD LENGTH=427 | 201606	1	6	6	6	4	3	2	3	0	0	0	0	0	0	0	0	4	3	2	3	0	0	0	0	0	0	0	0	4	3	2	3	0	0	0	0	0	0	0	0	19.4	19.4	19.4	47.659
AT1G13190.1	AT1G13190.1	1	1	1	AT1G13190.1 | RNA-binding (RRM/RBD/RNP motifs) family protein | Chr1:4499633-4501354 FORWARD LENGTH=573 | 201606	1	1	1	1	0	0	0	0	1	0	0	0	0	0	0	0	0	0	0	0	1	0	0	0	0	0	0	0	0	0	0	0	1	0	0	0	0	0	0	0	1.7	1.7	1.7	61.399
AT1G13210.1;AT3G25610.1	AT1G13210.1	6;1	6;1	6;1	AT1G13210.1 | autoinhibited Ca2+/ATPase II | Chr1:4509252-4513774 REVERSE LENGTH=1203 | 201606	2	6	6	6	0	0	0	0	0	0	0	0	0	2	2	3	0	0	0	0	0	0	0	0	0	2	2	3	0	0	0	0	0	0	0	0	0	2	2	3	6.1	6.1	6.1	136.58
AT1G13270.1;AT1G13270.2	AT1G13270.1;AT1G13270.2	8;6	8;6	8;6	AT1G13270.1 | methionine aminopeptidase 1B | Chr1:4544999-4547155 FORWARD LENGTH=369 | 201606;AT1G13270.2 | methionine aminopeptidase 1B | Chr1:4544999-4546574 FORWARD LENGTH=283 | 201606	2	8	8	8	5	3	2	4	3	1	0	0	3	2	2	2	5	3	2	4	3	1	0	0	3	2	2	2	5	3	2	4	3	1	0	0	3	2	2	2	32.2	32.2	32.2	40.424
AT1G13280.1	AT1G13280.1	2	1	1	AT1G13280.1 | allene oxide cyclase 4 | Chr1:4547624-4548552 FORWARD LENGTH=254 | 201606	1	2	1	1	1	0	1	0	0	0	1	1	2	2	2	1	0	0	0	0	0	0	0	0	1	1	1	0	0	0	0	0	0	0	0	0	1	1	1	0	8.3	5.1	5.1	27.809
AT1G13300.1	AT1G13300.1	1	1	1	AT1G13300.1 | myb-like transcription factor family protein | Chr1:4556977-4558591 FORWARD LENGTH=344 | 201606	1	1	1	1	0	0	1	0	0	0	0	0	0	0	0	0	0	0	1	0	0	0	0	0	0	0	0	0	0	0	1	0	0	0	0	0	0	0	0	0	2.9	2.9	2.9	39.057
AT1G13320.3;AT1G13320.1;AT1G13320.2;AT1G13320.4	AT1G13320.3;AT1G13320.1;AT1G13320.2;AT1G13320.4	29;29;26;20	18;18;16;9	18;18;16;9	AT1G13320.3 | protein phosphatase 2A subunit A3 | Chr1:4563692-4567348 REVERSE LENGTH=587 | 201606;AT1G13320.1 | protein phosphatase 2A subunit A3 | Chr1:4563692-4567348 REVERSE LENGTH=587 | 201606;AT1G13320.2 | protein phosphatase 2A subunit A3 | Chr1:456	4	29	18	18	16	13	10	11	20	15	11	11	10	9	8	8	11	7	5	7	10	7	7	6	4	4	4	5	11	7	5	7	10	7	7	6	4	4	4	5	62.5	40.5	40.5	65.516
AT1G13420.1;AT1G28170.1	AT1G13420.1	7;1	7;1	7;1	AT1G13420.1 | sulfotransferase 4B | Chr1:4604871-4605866 FORWARD LENGTH=331 | 201606	2	7	7	7	5	5	3	4	1	1	0	0	0	0	0	0	5	5	3	4	1	1	0	0	0	0	0	0	5	5	3	4	1	1	0	0	0	0	0	0	25.1	25.1	25.1	37.709
AT1G13440.1;AT1G13440.2	AT1G13440.1;AT1G13440.2	53;46	53;46	10;10	AT1G13440.1 | glyceraldehyde-3-phosphate dehydrogenase C2 | Chr1:4608465-4610494 REVERSE LENGTH=338 | 201606;AT1G13440.2 | glyceraldehyde-3-phosphate dehydrogenase C2 | Chr1:4608465-4610494 REVERSE LENGTH=310 | 201606	2	53	53	10	41	38	38	33	28	36	32	36	31	28	30	26	41	38	38	33	28	36	32	36	31	28	30	26	9	6	8	6	3	3	4	4	3	4	2	3	96.7	96.7	36.1	36.913
AT1G13560.1	AT1G13560.1	3	3	2	AT1G13560.1 | aminoalcoholphosphotransferase 1 | Chr1:4638834-4641691 REVERSE LENGTH=389 | 201606	1	3	3	2	1	0	0	1	2	2	0	2	3	3	3	3	1	0	0	1	2	2	0	2	3	3	3	3	1	0	0	1	1	1	0	2	2	2	2	2	8.5	8.5	5.7	43.542
AT1G13580.1;AT1G13580.3;AT1G13580.2	AT1G13580.1;AT1G13580.3;AT1G13580.2	1;1;1	1;1;1	1;1;1	AT1G13580.1 | LAG1 longevity assurance-like protein | Chr1:4645380-4646765 REVERSE LENGTH=239 | 201606;AT1G13580.3 | LAG1 longevity assurance-like protein | Chr1:4645006-4646765 REVERSE LENGTH=308 | 201606;AT1G13580.2 | LAG1 longevity assurance-like protei	3	1	1	1	0	0	0	0	0	0	0	0	1	1	0	1	0	0	0	0	0	0	0	0	1	1	0	1	0	0	0	0	0	0	0	0	1	1	0	1	5.4	5.4	5.4	28.197
AT1G13690.1	AT1G13690.1	4	4	4	AT1G13690.1 | ATPase E1 | Chr1:4693380-4694179 FORWARD LENGTH=177 | 201606	1	4	4	4	1	1	1	1	3	3	2	4	1	1	0	1	1	1	1	1	3	3	2	4	1	1	0	1	1	1	1	1	3	3	2	4	1	1	0	1	24.3	24.3	24.3	19.809
AT1G13730.2;AT1G13730.1	AT1G13730.2;AT1G13730.1	6;6	6;6	6;6	AT1G13730.2 | Nuclear transport factor 2 (NTF2) family protein with RNA binding (RRM-RBD-RNP motifs) domain-containing protein | Chr1:4710519-4712332 FORWARD LENGTH=428 | 201606;AT1G13730.1 | Nuclear transport factor 2 (NTF2) family protein with RNA bindin	2	6	6	6	0	0	0	0	2	2	0	2	1	2	5	4	0	0	0	0	2	2	0	2	1	2	5	4	0	0	0	0	2	2	0	2	1	2	5	4	15.7	15.7	15.7	46.803
AT1G13820.1	AT1G13820.1	4	4	4	AT1G13820.1 | alpha/beta-Hydrolases superfamily protein | Chr1:4735622-4737617 FORWARD LENGTH=339 | 201606	1	4	4	4	0	0	0	0	0	0	0	0	0	2	3	3	0	0	0	0	0	0	0	0	0	2	3	3	0	0	0	0	0	0	0	0	0	2	3	3	15	15	15	37.959
AT1G13870.1	AT1G13870.1	15	15	15	AT1G13870.1 | KTI12-like%2C chromatin associated protein | Chr1:4747437-4748345 REVERSE LENGTH=302 | 201606	1	15	15	15	1	1	1	0	7	9	9	13	1	2	1	1	1	1	1	0	7	9	9	13	1	2	1	1	1	1	1	0	7	9	9	13	1	2	1	1	62.3	62.3	62.3	34.063
AT1G13900.1	AT1G13900.1	4	4	4	AT1G13900.1 | Purple acid phosphatases superfamily protein | Chr1:4753494-4755554 REVERSE LENGTH=656 | 201606	1	4	4	4	0	0	0	0	0	0	0	0	3	2	3	3	0	0	0	0	0	0	0	0	3	2	3	3	0	0	0	0	0	0	0	0	3	2	3	3	7	7	7	73.716
AT1G13930.3;AT1G13930.2;AT1G13930.1	AT1G13930.3;AT1G13930.2;AT1G13930.1	7;7;7	7;7;7	7;7;7	AT1G13930.3 | oleosin-B3-like protein | Chr1:4761091-4761558 FORWARD LENGTH=155 | 201606;AT1G13930.2 | oleosin-B3-like protein | Chr1:4761091-4761558 FORWARD LENGTH=155 | 201606;AT1G13930.1 | oleosin-B3-like protein | Chr1:4761091-4761558 FORWARD LENGTH=15	3	7	7	7	6	7	7	3	4	4	1	2	2	2	4	3	6	7	7	3	4	4	1	2	2	2	4	3	6	7	7	3	4	4	1	2	2	2	4	3	47.7	47.7	47.7	16.163
AT1G13980.2;AT1G13980.1	AT1G13980.2;AT1G13980.1	21;21	17;17	17;17	AT1G13980.2 | sec7 domain-containing protein | Chr1:4789587-4794397 FORWARD LENGTH=1451 | 201606;AT1G13980.1 | sec7 domain-containing protein | Chr1:4789587-4794397 FORWARD LENGTH=1451 | 201606	2	21	17	17	2	2	1	2	7	8	9	8	6	6	5	7	1	1	1	1	7	8	7	7	6	6	4	6	1	1	1	1	7	8	7	7	6	6	4	6	17.2	14.8	14.8	162.62
AT1G14000.1;AT4G23050.1;AT4G23050.2	AT1G14000.1	37;1;1	37;1;1	36;0;0	AT1G14000.1 | VH1-interacting kinase | Chr1:4797606-4800043 FORWARD LENGTH=438 | 201606	3	37	37	36	29	31	24	23	22	17	12	14	4	3	3	4	29	31	24	23	22	17	12	14	4	3	3	4	28	30	24	22	22	17	11	14	4	3	3	4	81.5	81.5	81.5	49.335
AT1G14010.1	AT1G14010.1	3	3	3	AT1G14010.1 | emp24/gp25L/p24 family/GOLD family protein | Chr1:4800385-4801790 REVERSE LENGTH=212 | 201606	1	3	3	3	0	0	0	0	1	0	0	0	1	1	1	2	0	0	0	0	1	0	0	0	1	1	1	2	0	0	0	0	1	0	0	0	1	1	1	2	13.2	13.2	13.2	24.155
AT1G14030.1	AT1G14030.1	41	41	41	AT1G14030.1 | Rubisco methyltransferase family protein | Chr1:4805493-4807440 REVERSE LENGTH=482 | 201606	1	41	41	41	21	24	23	21	20	21	13	17	7	6	7	9	21	24	23	21	20	21	13	17	7	6	7	9	21	24	23	21	20	21	13	17	7	6	7	9	76.1	76.1	76.1	54.611
AT1G14080.1	AT1G14080.1	1	1	1	AT1G14080.1 | fucosyltransferase 6 | Chr1:4822526-4824218 FORWARD LENGTH=537 | 201606	1	1	1	1	0	0	0	0	0	0	0	0	1	0	1	0	0	0	0	0	0	0	0	0	1	0	1	0	0	0	0	0	0	0	0	0	1	0	1	0	3	3	3	61.19
AT1G14140.1	AT1G14140.1	4	4	4	AT1G14140.1 | Mitochondrial substrate carrier family protein | Chr1:4838131-4839602 REVERSE LENGTH=305 | 201606	1	4	4	4	0	0	0	0	0	0	0	0	2	1	4	2	0	0	0	0	0	0	0	0	2	1	4	2	0	0	0	0	0	0	0	0	2	1	4	2	17.7	17.7	17.7	33.441
AT1G14150.1;AT1G14150.2	AT1G14150.1;AT1G14150.2	8;6	8;6	8;6	AT1G14150.1 | PsbQ-like 2 | Chr1:4839885-4840632 FORWARD LENGTH=190 | 201606;AT1G14150.2 | PsbQ-like 2 | Chr1:4839885-4840373 FORWARD LENGTH=162 | 201606	2	8	8	8	0	0	0	0	1	0	0	0	5	7	5	5	0	0	0	0	1	0	0	0	5	7	5	5	0	0	0	0	1	0	0	0	5	7	5	5	41.1	41.1	41.1	22.157
AT1G14170.2;AT1G14170.1;AT1G14170.3	AT1G14170.2;AT1G14170.1;AT1G14170.3	5;5;5	5;5;5	5;5;5	AT1G14170.2 | RNA-binding KH domain-containing protein | Chr1:4843463-4845253 REVERSE LENGTH=446 | 201606;AT1G14170.1 | RNA-binding KH domain-containing protein | Chr1:4843463-4845253 REVERSE LENGTH=454 | 201606;AT1G14170.3 | RNA-binding KH domain-containi	3	5	5	5	0	0	0	0	4	1	0	1	2	2	2	2	0	0	0	0	4	1	0	1	2	2	2	2	0	0	0	0	4	1	0	1	2	2	2	2	18.6	18.6	18.6	48.912
AT1G14210.1	AT1G14210.1	7	7	7	AT1G14210.1 | Ribonuclease T2 family protein | Chr1:4856902-4857941 REVERSE LENGTH=247 | 201606	1	7	7	7	4	1	1	2	4	5	4	4	0	0	0	0	4	1	1	2	4	5	4	4	0	0	0	0	4	1	1	2	4	5	4	4	0	0	0	0	30.4	30.4	30.4	28.186
AT1G14270.4;AT1G14270.3;AT1G14270.2;AT1G14270.1	AT1G14270.4;AT1G14270.3;AT1G14270.2;AT1G14270.1	1;1;1;1	1;1;1;1	1;1;1;1	AT1G14270.4 | CAAX amino terminal protease family protein | Chr1:4875099-4876443 REVERSE LENGTH=227 | 201606;AT1G14270.3 | CAAX amino terminal protease family protein | Chr1:4875099-4876443 REVERSE LENGTH=227 | 201606;AT1G14270.2 | CAAX amino terminal prot	4	1	1	1	0	0	0	0	0	0	0	0	1	0	1	1	0	0	0	0	0	0	0	0	1	0	1	1	0	0	0	0	0	0	0	0	1	0	1	1	4.8	4.8	4.8	24.634
AT1G14300.1;AT1G14300.2	AT1G14300.1;AT1G14300.2	3;3	3;3	3;3	AT1G14300.1 | ARM repeat superfamily protein | Chr1:4882654-4884686 REVERSE LENGTH=339 | 201606;AT1G14300.2 | ARM repeat superfamily protein | Chr1:4882654-4884686 REVERSE LENGTH=377 | 201606	2	3	3	3	0	0	0	0	3	1	0	1	1	0	0	0	0	0	0	0	3	1	0	1	1	0	0	0	0	0	0	0	3	1	0	1	1	0	0	0	10	10	10	37.685
AT1G14320.1;AT1G14320.2	AT1G14320.1;AT1G14320.2	19;10	19;10	3;3	AT1G14320.1 | Ribosomal protein L16p/L10e family protein | Chr1:4888270-4889408 FORWARD LENGTH=220 | 201606;AT1G14320.2 | Ribosomal protein L16p/L10e family protein | Chr1:4888650-4889408 FORWARD LENGTH=126 | 201606	2	19	19	3	13	10	11	5	10	8	8	8	8	8	8	8	13	10	11	5	10	8	8	8	8	8	8	8	2	3	3	1	2	1	2	2	2	2	2	2	72.3	72.3	13.2	24.917
AT1G14345.1	AT1G14345.1	7	7	7	AT1G14345.1 | NAD(P)-linked oxidoreductase superfamily protein | Chr1:4899176-4899766 FORWARD LENGTH=196 | 201606	1	7	7	7	1	2	1	0	0	0	0	1	5	5	5	5	1	2	1	0	0	0	0	1	5	5	5	5	1	2	1	0	0	0	0	1	5	5	5	5	29.6	29.6	29.6	21.223
AT1G14360.1;AT2G02810.1	AT1G14360.1;AT2G02810.1	1;1	1;1	1;1	AT1G14360.1 | UDP-galactose transporter 3 | Chr1:4911362-4913029 REVERSE LENGTH=331 | 201606;AT2G02810.1 | UDP-galactose transporter 1 | Chr2:801643-803289 FORWARD LENGTH=332 | 201606	2	1	1	1	0	0	0	0	0	0	0	0	1	0	1	1	0	0	0	0	0	0	0	0	1	0	1	1	0	0	0	0	0	0	0	0	1	0	1	1	3.3	3.3	3.3	36.717
AT1G14380.7;AT1G14380.6;AT1G14380.5;AT1G14380.2;AT1G14380.4;AT1G14380.3;AT1G14380.1	AT1G14380.7;AT1G14380.6;AT1G14380.5;AT1G14380.2;AT1G14380.4;AT1G14380.3;AT1G14380.1	4;4;4;4;4;4;4	4;4;4;4;4;4;4	4;4;4;4;4;4;4	AT1G14380.7 | IQ-domain 28 | Chr1:4918279-4920761 REVERSE LENGTH=574 | 201606;AT1G14380.6 | IQ-domain 28 | Chr1:4918279-4920761 REVERSE LENGTH=602 | 201606;AT1G14380.5 | IQ-domain 28 | Chr1:4918279-4920761 REVERSE LENGTH=602 | 201606;AT1G14380.2 | IQ-domai	7	4	4	4	1	0	0	3	0	0	0	1	1	2	1	1	1	0	0	3	0	0	0	1	1	2	1	1	1	0	0	3	0	0	0	1	1	2	1	1	8.4	8.4	8.4	63.139
AT1G14410.1	AT1G14410.1	9	6	6	AT1G14410.1 | ssDNA-binding transcriptional regulator | Chr1:4929352-4930810 REVERSE LENGTH=263 | 201606	1	9	6	6	9	5	6	6	2	1	2	1	1	1	0	1	6	3	4	5	1	1	1	1	1	1	0	1	6	3	4	5	1	1	1	1	1	1	0	1	42.2	33.1	33.1	29.058
AT1G14540.1	AT1G14540.1	2	2	2	AT1G14540.1 | Peroxidase superfamily protein | Chr1:4974233-4975600 REVERSE LENGTH=315 | 201606	1	2	2	2	1	0	0	1	0	1	0	0	0	0	0	0	1	0	0	1	0	1	0	0	0	0	0	0	1	0	0	1	0	1	0	0	0	0	0	0	4.1	4.1	4.1	34.411
AT1G14570.2;AT1G14570.1;AT1G14570.4;AT1G14570.3	AT1G14570.2;AT1G14570.1;AT1G14570.4;AT1G14570.3	12;12;10;10	12;12;10;10	12;12;10;10	AT1G14570.2 | UBX domain-containing protein | Chr1:4983770-4987192 FORWARD LENGTH=468 | 201606;AT1G14570.1 | UBX domain-containing protein | Chr1:4983770-4987192 FORWARD LENGTH=468 | 201606;AT1G14570.4 | UBX domain-containing protein | Chr1:4983770-4987192	4	12	12	12	3	3	2	3	8	2	3	2	2	0	0	0	3	3	2	3	8	2	3	2	2	0	0	0	3	3	2	3	8	2	3	2	2	0	0	0	34.4	34.4	34.4	51.807
AT1G14610.1	AT1G14610.1	61	61	60	AT1G14610.1 | valyl-tRNA synthetase / valine-tRNA ligase (VALRS) | Chr1:5008502-5014486 REVERSE LENGTH=1108 | 201606	1	61	61	60	34	28	29	21	26	23	13	18	11	10	9	12	34	28	29	21	26	23	13	18	11	10	9	12	33	27	29	20	25	22	13	17	11	10	9	12	56.5	56.5	55.9	125.92
AT1G14620.2;AT1G14620.1	AT1G14620.2;AT1G14620.1	5;5	5;5	5;5	AT1G14620.2 | decoy | Chr1:5014985-5016501 REVERSE LENGTH=220 | 201606;AT1G14620.1 | decoy | Chr1:5014948-5016501 REVERSE LENGTH=233 | 201606	2	5	5	5	0	1	0	1	2	3	1	0	0	0	1	1	0	1	0	1	2	3	1	0	0	0	1	1	0	1	0	1	2	3	1	0	0	0	1	1	21.4	21.4	21.4	25.372
AT1G14650.3;AT1G14650.2;AT1G14650.1;AT1G14640.2;AT1G14640.1	AT1G14650.3;AT1G14650.2;AT1G14650.1	6;6;6;1;1	6;6;6;1;1	6;6;6;1;1	AT1G14650.3 | SWAP (Suppressor-of-White-APricot)/surp domain-containing protein / ubiquitin family protein | Chr1:5028077-5030520 FORWARD LENGTH=785 | 201606;AT1G14650.2 | SWAP (Suppressor-of-White-APricot)/surp domain-containing protein / ubiquitin family	5	6	6	6	2	1	0	2	4	1	1	1	0	0	1	0	2	1	0	2	4	1	1	1	0	0	1	0	2	1	0	2	4	1	1	1	0	0	1	0	11.6	11.6	11.6	87.593
AT1G14670.1	AT1G14670.1	17	4	4	AT1G14670.1 | Endomembrane protein 70 protein family | Chr1:5037669-5040199 FORWARD LENGTH=592 | 201606	1	17	4	4	6	2	3	4	5	5	4	4	14	13	15	14	2	1	1	1	2	1	1	2	3	3	3	4	2	1	1	1	2	1	1	2	3	3	3	4	27.2	6.8	6.8	68.083
AT1G14710.2;AT1G14710.1	AT1G14710.2;AT1G14710.1	13;13	13;13	13;13	AT1G14710.2 | hydroxyproline-rich glycoprotein family protein | Chr1:5062168-5064697 REVERSE LENGTH=601 | 201606;AT1G14710.1 | hydroxyproline-rich glycoprotein family protein | Chr1:5062168-5064697 REVERSE LENGTH=601 | 201606	2	13	13	13	0	0	0	0	5	7	4	5	7	9	8	9	0	0	0	0	5	7	4	5	7	9	8	9	0	0	0	0	5	7	4	5	7	9	8	9	30.6	30.6	30.6	66.203
AT1G14810.1;AT1G14810.2	AT1G14810.1;AT1G14810.2	25;15	25;15	25;15	AT1G14810.1 | semialdehyde dehydrogenase family protein | Chr1:5102684-5104633 REVERSE LENGTH=375 | 201606;AT1G14810.2 | semialdehyde dehydrogenase family protein | Chr1:5103152-5104633 REVERSE LENGTH=306 | 201606	2	25	25	25	19	18	17	22	11	10	13	13	6	6	6	5	19	18	17	22	11	10	13	13	6	6	6	5	19	18	17	22	11	10	13	13	6	6	6	5	74.9	74.9	74.9	40.745
AT1G14820.3;AT1G14820.2;AT1G14820.1	AT1G14820.3;AT1G14820.2;AT1G14820.1	11;8;8	11;8;8	11;8;8	AT1G14820.3 | Sec14p-like phosphatidylinositol transfer family protein | Chr1:5105237-5106793 REVERSE LENGTH=252 | 201606;AT1G14820.2 | Sec14p-like phosphatidylinositol transfer family protein | Chr1:5105237-5106454 REVERSE LENGTH=239 | 201606;AT1G14820.1	3	11	11	11	1	0	0	0	7	7	3	1	5	5	3	4	1	0	0	0	7	7	3	1	5	5	3	4	1	0	0	0	7	7	3	1	5	5	3	4	43.3	43.3	43.3	28.298
AT1G14830.1	AT1G14830.1	41	40	30	AT1G14830.1 | DYNAMIN-like 1C | Chr1:5107699-5111470 REVERSE LENGTH=614 | 201606	1	41	40	30	2	0	0	2	8	11	5	11	23	26	28	25	2	0	0	2	8	11	5	10	23	26	28	25	1	0	0	1	5	8	2	7	18	19	21	18	62.9	61.7	48.5	68.722
AT1G24764.2;AT1G14840.1;AT1G68060.1;AT1G24764.1;AT1G24764.3;AT1G14840.2;AT2G01750.1;AT2G01750.2	AT1G24764.2;AT1G14840.1;AT1G68060.1;AT1G24764.1;AT1G24764.3;AT1G14840.2;AT2G01750.1;AT2G01750.2	2;2;2;2;2;1;1;1	2;2;2;2;2;1;1;1	2;2;2;2;2;1;1;1	AT1G24764.2 | microtubule-associated proteins 70-2 | Chr1:8760001-8762145 REVERSE LENGTH=481 | 201606;AT1G14840.1 | microtubule-associated proteins 70-4 | Chr1:5112415-5115299 REVERSE LENGTH=604 | 201606;AT1G68060.1 | microtubule-associated proteins 70-1 |	8	2	2	2	0	0	0	0	0	0	0	0	2	1	1	1	0	0	0	0	0	0	0	0	2	1	1	1	0	0	0	0	0	0	0	0	2	1	1	1	5.6	5.6	5.6	53.285
AT1G14850.1	AT1G14850.1	53	53	53	AT1G14850.1 | nucleoporin 155 | Chr1:5116921-5123259 REVERSE LENGTH=1464 | 201606	1	53	53	53	17	16	11	14	22	21	17	15	17	20	19	22	17	16	11	14	22	21	17	15	17	20	19	22	17	16	11	14	22	21	17	15	17	20	19	22	43.2	43.2	43.2	160.01
AT1G14870.1	AT1G14870.1	2	2	2	AT1G14870.1 | PLANT CADMIUM RESISTANCE 2 | Chr1:5128591-5129458 REVERSE LENGTH=152 | 201606	1	2	2	2	0	0	0	0	0	0	0	0	2	1	1	2	0	0	0	0	0	0	0	0	2	1	1	2	0	0	0	0	0	0	0	0	2	1	1	2	22.4	22.4	22.4	16.742
AT1G14900.1	AT1G14900.1	1	1	1	AT1G14900.1 | high mobility group A | Chr1:5138665-5139353 REVERSE LENGTH=204 | 201606	1	1	1	1	0	1	0	0	0	0	0	0	0	0	0	0	0	1	0	0	0	0	0	0	0	0	0	0	0	1	0	0	0	0	0	0	0	0	0	0	10.3	10.3	10.3	22.011
AT1G14910.2;AT1G14910.1;AT5G57200.1;AT4G25940.1	AT1G14910.2;AT1G14910.1	11;11;2;2	8;8;1;1	8;8;1;1	AT1G14910.2 | ENTH/ANTH/VHS superfamily protein | Chr1:5139928-5143571 REVERSE LENGTH=687 | 201606;AT1G14910.1 | ENTH/ANTH/VHS superfamily protein | Chr1:5139928-5143571 REVERSE LENGTH=692 | 201606	4	11	8	8	5	5	3	1	8	7	2	3	2	2	3	2	4	4	3	0	6	4	0	1	0	0	1	0	4	4	3	0	6	4	0	1	0	0	1	0	16.2	11.9	11.9	74.952
AT1G14960.1	AT1G14960.1	3	3	3	AT1G14960.1 | Polyketide cyclase/dehydrase and lipid transport superfamily protein | Chr1:5159334-5159992 REVERSE LENGTH=153 | 201606	1	3	3	3	1	0	0	1	3	0	0	0	0	0	0	0	1	0	0	1	3	0	0	0	0	0	0	0	1	0	0	1	3	0	0	0	0	0	0	0	32	32	32	17.682
AT1G14980.2;AT1G14980.1	AT1G14980.2;AT1G14980.1	8;8	8;8	8;8	AT1G14980.2 | chaperonin 10 | Chr1:5166236-5166654 REVERSE LENGTH=82 | 201606;AT1G14980.1 | chaperonin 10 | Chr1:5165930-5166654 REVERSE LENGTH=98 | 201606	2	8	8	8	5	7	6	4	1	1	2	1	0	1	0	1	5	7	6	4	1	1	2	1	0	1	0	1	5	7	6	4	1	1	2	1	0	1	0	1	72	72	72	8.8573
AT1G14990.1;AT1G14990.2	AT1G14990.1;AT1G14990.2	1;1	1;1	1;1	AT1G14990.1 | transmembrane protein | Chr1:5167354-5168151 REVERSE LENGTH=122 | 201606;AT1G14990.2 | transmembrane protein | Chr1:5167354-5168151 REVERSE LENGTH=132 | 201606	2	1	1	1	0	0	0	0	0	0	0	0	1	1	1	0	0	0	0	0	0	0	0	0	1	1	1	0	0	0	0	0	0	0	0	0	1	1	1	0	16.4	16.4	16.4	13.762
AT1G15020.3;AT1G15020.1;AT1G15020.2	AT1G15020.3;AT1G15020.1;AT1G15020.2	5;5;5	3;3;3	3;3;3	AT1G15020.3 | quiescin-sulfhydryl oxidase 1 | Chr1:5173246-5176105 REVERSE LENGTH=502 | 201606;AT1G15020.1 | quiescin-sulfhydryl oxidase 1 | Chr1:5173246-5176105 REVERSE LENGTH=502 | 201606;AT1G15020.2 | quiescin-sulfhydryl oxidase 1 | Chr1:5173341-5176105	3	5	3	3	0	0	0	0	0	0	0	1	4	2	1	4	0	0	0	0	0	0	0	1	2	1	1	2	0	0	0	0	0	0	0	1	2	1	1	2	12	7.6	7.6	56.834
AT1G15060.1;AT1G15060.3;AT1G15060.2	AT1G15060.1;AT1G15060.3;AT1G15060.2	6;6;4	6;6;4	6;6;4	AT1G15060.1 | alpha/beta hydrolase family protein | Chr1:5184053-5186856 REVERSE LENGTH=578 | 201606;AT1G15060.3 | alpha/beta hydrolase family protein | Chr1:5184053-5186856 REVERSE LENGTH=578 | 201606;AT1G15060.2 | alpha/beta hydrolase family protein | Ch	3	6	6	6	4	1	0	3	1	0	0	0	0	0	0	0	4	1	0	3	1	0	0	0	0	0	0	0	4	1	0	3	1	0	0	0	0	0	0	0	14.2	14.2	14.2	63.674
AT1G15120.1;AT1G15120.2;AT2G01090.4;AT2G01090.3;AT2G01090.2;AT2G01090.1	AT1G15120.1;AT1G15120.2	5;4;1;1;1;1	5;4;1;1;1;1	5;4;1;1;1;1	AT1G15120.1 | Ubiquinol-cytochrome C reductase hinge protein | Chr1:5203091-5203897 FORWARD LENGTH=69 | 201606;AT1G15120.2 | Ubiquinol-cytochrome C reductase hinge protein | Chr1:5202648-5203950 FORWARD LENGTH=166 | 201606	6	5	5	5	4	1	2	2	3	4	4	3	5	5	5	5	4	1	2	2	3	4	4	3	5	5	5	5	4	1	2	2	3	4	4	3	5	5	5	5	68.1	68.1	68.1	7.9832
AT1G15130.1	AT1G15130.1	47	47	47	AT1G15130.1 | Endosomal targeting BRO1-like domain-containing protein | Chr1:5206217-5209848 REVERSE LENGTH=846 | 201606	1	47	47	47	25	24	17	18	23	18	14	14	7	9	8	5	25	24	17	18	23	18	14	14	7	9	8	5	25	24	17	18	23	18	14	14	7	9	8	5	55.6	55.6	55.6	95.208
AT1G15140.1;AT1G15140.3;AT1G15140.2	AT1G15140.1;AT1G15140.3;AT1G15140.2	11;7;7	11;7;7	11;7;7	AT1G15140.1 | FAD/NAD(P)-binding oxidoreductase | Chr1:5210403-5212137 REVERSE LENGTH=295 | 201606;AT1G15140.3 | FAD/NAD(P)-binding oxidoreductase | Chr1:5210642-5212137 REVERSE LENGTH=271 | 201606;AT1G15140.2 | FAD/NAD(P)-binding oxidoreductase | Chr1:521	3	11	11	11	7	6	6	5	8	7	11	10	7	10	9	7	7	6	6	5	8	7	11	10	7	10	9	7	7	6	6	5	8	7	11	10	7	10	9	7	41	41	41	31.923
AT1G15200.1;AT1G15200.2;AT1G15200.4;AT1G15200.3	AT1G15200.1;AT1G15200.2;AT1G15200.4;AT1G15200.3	1;1;1;1	1;1;1;1	1;1;1;1	AT1G15200.1 | protein-protein interaction regulator family protein | Chr1:5228477-5231017 REVERSE LENGTH=423 | 201606;AT1G15200.2 | protein-protein interaction regulator family protein | Chr1:5228477-5231017 REVERSE LENGTH=428 | 201606;AT1G15200.4 | protei	4	1	1	1	0	0	0	0	0	1	0	0	1	1	0	1	0	0	0	0	0	1	0	0	1	1	0	1	0	0	0	0	0	1	0	0	1	1	0	1	2.6	2.6	2.6	48.905
AT1G15210.1	AT1G15210.1	42	9	9	AT1G15210.1 | pleiotropic drug resistance 7 | Chr1:5231552-5236573 REVERSE LENGTH=1442 | 201606	1	42	9	9	7	7	5	3	8	13	14	14	29	31	32	34	0	0	0	0	0	0	0	0	5	3	4	6	0	0	0	0	0	0	0	0	5	3	4	6	26.8	8.1	8.1	162.57
AT1G15220.2;AT1G15220.1	AT1G15220.2;AT1G15220.1	1;1	1;1	1;1	AT1G15220.2 | cytochrome c biogenesis protein family | Chr1:5240471-5241117 REVERSE LENGTH=159 | 201606;AT1G15220.1 | cytochrome c biogenesis protein family | Chr1:5240471-5241117 REVERSE LENGTH=159 | 201606	2	1	1	1	0	0	0	0	0	0	0	0	1	1	1	1	0	0	0	0	0	0	0	0	1	1	1	1	0	0	0	0	0	0	0	0	1	1	1	1	12.6	12.6	12.6	17.885
AT1G15290.1;AT1G15290.2	AT1G15290.1;AT1G15290.2	29;28	24;23	24;23	AT1G15290.1 | Tetratricopeptide repeat (TPR)-like superfamily protein | Chr1:5257327-5264814 REVERSE LENGTH=1608 | 201606;AT1G15290.2 | Tetratricopeptide repeat (TPR)-like superfamily protein | Chr1:5258091-5264814 REVERSE LENGTH=1330 | 201606	2	29	24	24	5	4	3	3	14	9	10	12	13	10	12	12	3	1	0	0	12	7	7	9	10	8	10	10	3	1	0	0	12	7	7	9	10	8	10	10	21.5	18.9	18.9	177.63
AT1G15340.1;AT1G15340.2;AT3G15790.3;AT3G15790.2;AT3G15790.1	AT1G15340.1;AT1G15340.2	3;2;1;1;1	3;2;1;1;1	3;2;1;1;1	AT1G15340.1 | methyl-CPG-binding domain 10 | Chr1:5275895-5277474 REVERSE LENGTH=384 | 201606;AT1G15340.2 | methyl-CPG-binding domain 10 | Chr1:5275895-5277474 REVERSE LENGTH=332 | 201606	5	3	3	3	0	1	2	1	0	0	0	0	0	0	0	0	0	1	2	1	0	0	0	0	0	0	0	0	0	1	2	1	0	0	0	0	0	0	0	0	9.9	9.9	9.9	42.357
AT1G15370.1	AT1G15370.1	4	4	4	AT1G15370.1 | SNARE-like superfamily protein | Chr1:5287135-5288375 FORWARD LENGTH=147 | 201606	1	4	4	4	2	1	0	1	3	1	0	0	0	1	0	1	2	1	0	1	3	1	0	0	0	1	0	1	2	1	0	1	3	1	0	0	0	1	0	1	30.6	30.6	30.6	16.608
AT1G15390.1	AT1G15390.1	4	4	4	AT1G15390.1 | peptide deformylase 1A | Chr1:5294653-5295625 FORWARD LENGTH=269 | 201606	1	4	4	4	0	0	0	0	2	2	0	1	3	2	3	2	0	0	0	0	2	2	0	1	3	2	3	2	0	0	0	0	2	2	0	1	3	2	3	2	22.3	22.3	22.3	29.995
AT1G15410.2;AT1G15410.1	AT1G15410.2;AT1G15410.1	3;3	3;3	3;3	AT1G15410.2 | aspartate-glutamate racemase family | Chr1:5299577-5300681 FORWARD LENGTH=330 | 201606;AT1G15410.1 | aspartate-glutamate racemase family | Chr1:5299577-5300681 FORWARD LENGTH=330 | 201606	2	3	3	3	1	1	0	1	1	0	0	0	0	0	0	0	1	1	0	1	1	0	0	0	0	0	0	0	1	1	0	1	1	0	0	0	0	0	0	0	10.9	10.9	10.9	36.705
AT1G15420.2;AT1G15420.1	AT1G15420.2;AT1G15420.1	1;1	1;1	1;1	AT1G15420.2 | WD repeat protein | Chr1:5302253-5303296 REVERSE LENGTH=222 | 201606;AT1G15420.1 | WD repeat protein | Chr1:5301794-5303296 REVERSE LENGTH=278 | 201606	2	1	1	1	0	0	0	0	1	1	0	0	1	1	0	0	0	0	0	0	1	1	0	0	1	1	0	0	0	0	0	0	1	1	0	0	1	1	0	0	5.4	5.4	5.4	24.213
AT1G15480.1	AT1G15480.1	12	11	11	AT1G15480.1 | Tetratricopeptide repeat (TPR)-like superfamily protein | Chr1:5318307-5320422 FORWARD LENGTH=594 | 201606	1	12	11	11	0	0	0	0	5	1	1	2	6	3	5	4	0	0	0	0	5	1	1	2	5	3	5	3	0	0	0	0	5	1	1	2	5	3	5	3	23.9	22.6	22.6	67.531
AT1G15500.1	AT1G15500.1	19	9	9	AT1G15500.1 | TLC ATP/ADP transporter | Chr1:5326426-5328688 FORWARD LENGTH=618 | 201606	1	19	9	9	2	2	2	0	5	5	6	5	14	15	14	13	2	2	1	0	3	4	3	5	8	7	8	7	2	2	1	0	3	4	3	5	8	7	8	7	31.1	17.2	17.2	67.529
AT1G15690.1;AT1G15690.2	AT1G15690.1;AT1G15690.2	25;17	25;17	25;17	AT1G15690.1 | Inorganic H pyrophosphatase family protein | Chr1:5399115-5402185 FORWARD LENGTH=770 | 201606;AT1G15690.2 | Inorganic H pyrophosphatase family protein | Chr1:5399115-5402185 FORWARD LENGTH=642 | 201606	2	25	25	25	12	10	10	7	11	14	15	13	21	19	21	21	12	10	10	7	11	14	15	13	21	19	21	21	12	10	10	7	11	14	15	13	21	19	21	21	35.1	35.1	35.1	80.819
AT1G15710.1;AT5G34930.3;AT5G34930.1;AT5G34930.2	AT1G15710.1	15;2;2;2	15;2;2;2	15;2;2;2	AT1G15710.1 | prephenate dehydrogenase family protein | Chr1:5404505-5405581 FORWARD LENGTH=358 | 201606	4	15	15	15	7	5	5	7	7	6	6	3	1	3	5	3	7	5	5	7	7	6	6	3	1	3	5	3	7	5	5	7	7	6	6	3	1	3	5	3	41.3	41.3	41.3	40.633
AT1G15730.1	AT1G15730.1	17	15	15	AT1G15730.1 | Cobalamin biosynthesis CobW-like protein | Chr1:5407535-5409937 REVERSE LENGTH=448 | 201606	1	17	15	15	8	10	9	9	10	11	12	9	5	4	3	3	7	9	8	8	8	9	10	7	3	2	1	1	7	9	8	8	8	9	10	7	3	2	1	1	41.5	35.9	35.9	50.258
AT1G15750.4;AT1G15750.3;AT1G15750.2;AT1G15750.1	AT1G15750.4;AT1G15750.3;AT1G15750.2;AT1G15750.1	24;24;24;24	24;24;24;24	3;3;3;3	AT1G15750.4 | Transducin family protein / WD-40 repeat family protein | Chr1:5415086-5420359 REVERSE LENGTH=1131 | 201606;AT1G15750.3 | Transducin family protein / WD-40 repeat family protein | Chr1:5415086-5420359 REVERSE LENGTH=1131 | 201606;AT1G15750.2	4	24	24	3	5	3	2	3	18	10	9	7	3	3	4	3	5	3	2	3	18	10	9	7	3	3	4	3	1	0	0	0	3	0	0	0	0	0	0	0	24.1	24.1	5.2	124.3
AT1G15780.1;AT1G15780.3;AT1G15780.2	AT1G15780.1;AT1G15780.3;AT1G15780.2	2;2;2	2;2;2	2;2;2	AT1G15780.1 | mediator of RNA polymerase II transcription subunit 15a-like protein | Chr1:5430446-5435921 REVERSE LENGTH=1335 | 201606;AT1G15780.3 | mediator of RNA polymerase II transcription subunit 15a-like protein | Chr1:5430446-5436213 REVERSE LENGTH=	3	2	2	2	1	0	0	0	0	1	0	0	0	1	2	1	1	0	0	0	0	1	0	0	0	1	2	1	1	0	0	0	0	1	0	0	0	1	2	1	2.9	2.9	2.9	146.34
AT1G15810.1;AT1G80620.1	AT1G15810.1	4;1	4;1	4;1	AT1G15810.1 | S15/NS1%2C RNA-binding protein | Chr1:5444496-5446271 FORWARD LENGTH=419 | 201606	2	4	4	4	2	1	0	0	1	0	0	0	0	0	0	0	2	1	0	0	1	0	0	0	0	0	0	0	2	1	0	0	1	0	0	0	0	0	0	0	9.8	9.8	9.8	47.329
AT1G15820.1	AT1G15820.1	18	18	18	AT1G15820.1 | light harvesting complex photosystem II subunit 6 | Chr1:5446685-5447676 REVERSE LENGTH=258 | 201606	1	18	18	18	9	8	5	7	9	7	9	8	16	17	16	17	9	8	5	7	9	7	9	8	16	17	16	17	9	8	5	7	9	7	9	8	16	17	16	17	66.3	66.3	66.3	27.522
AT1G15860.1;AT1G15860.2;AT1G15860.3	AT1G15860.1;AT1G15860.2;AT1G15860.3	4;4;4	4;4;4	4;4;4	AT1G15860.1 | defective in cullin neddylation protein (DUF298) | Chr1:5455055-5456741 FORWARD LENGTH=227 | 201606;AT1G15860.2 | defective in cullin neddylation protein (DUF298) | Chr1:5455055-5456741 FORWARD LENGTH=227 | 201606;AT1G15860.3 | defective in c	3	4	4	4	0	0	0	0	0	1	0	1	3	3	2	3	0	0	0	0	0	1	0	1	3	3	2	3	0	0	0	0	0	1	0	1	3	3	2	3	19.4	19.4	19.4	26.64
AT1G15870.1	AT1G15870.1	1	1	1	AT1G15870.1 | Mitochondrial glycoprotein family protein | Chr1:5457153-5458245 FORWARD LENGTH=242 | 201606	1	1	1	1	0	0	0	0	0	0	0	0	1	0	0	0	0	0	0	0	0	0	0	0	1	0	0	0	0	0	0	0	0	0	0	0	1	0	0	0	6.2	6.2	6.2	28.15
AT1G15880.1	AT1G15880.1	2	2	2	AT1G15880.1 | golgi snare 11 | Chr1:5458718-5460089 REVERSE LENGTH=223 | 201606	1	2	2	2	0	0	0	0	0	0	0	0	1	1	2	1	0	0	0	0	0	0	0	0	1	1	2	1	0	0	0	0	0	0	0	0	1	1	2	1	11.7	11.7	11.7	25.213
AT1G15930.2;AT1G15930.1	AT1G15930.2;AT1G15930.1	13;13	13;13	9;9	AT1G15930.2 | Ribosomal protein L7Ae/L30e/S12e/Gadd45 family protein | Chr1:5471702-5472741 FORWARD LENGTH=144 | 201606;AT1G15930.1 | Ribosomal protein L7Ae/L30e/S12e/Gadd45 family protein | Chr1:5471702-5472741 FORWARD LENGTH=144 | 201606	2	13	13	9	6	5	3	6	6	3	7	7	5	7	5	6	6	5	3	6	6	3	7	7	5	7	5	6	5	4	2	4	5	3	5	6	4	6	4	4	86.1	86.1	68.1	15.377
AT1G15950.3;AT1G15950.1;AT1G15950.2;AT1G15950.6;AT1G15950.7;AT1G15950.5;AT1G15950.4	AT1G15950.3;AT1G15950.1;AT1G15950.2;AT1G15950.6;AT1G15950.7;AT1G15950.5;AT1G15950.4	14;14;13;12;11;11;11	14;14;13;12;11;11;11	14;14;13;12;11;11;11	AT1G15950.3 | cinnamoyl coa reductase 1 | Chr1:5478855-5481915 FORWARD LENGTH=344 | 201606;AT1G15950.1 | cinnamoyl coa reductase 1 | Chr1:5478855-5481915 FORWARD LENGTH=344 | 201606;AT1G15950.2 | cinnamoyl coa reductase 1 | Chr1:5478855-5481949 FORWARD LEN	7	14	14	14	8	11	7	7	8	8	4	6	3	1	1	2	8	11	7	7	8	8	4	6	3	1	1	2	8	11	7	7	8	8	4	6	3	1	1	2	44.2	44.2	44.2	37.488
AT1G15980.1	AT1G15980.1	13	13	13	AT1G15980.1 | NDH-dependent cyclic electron flow 1 | Chr1:5489314-5491199 FORWARD LENGTH=461 | 201606	1	13	13	13	1	1	1	1	2	4	1	6	10	9	11	13	1	1	1	1	2	4	1	6	10	9	11	13	1	1	1	1	2	4	1	6	10	9	11	13	31	31	31	51.022
AT1G16000.1	AT1G16000.1	4	4	2	AT1G16000.1 | GAG1At protein | Chr1:5494576-5495149 FORWARD LENGTH=86 | 201606	1	4	4	2	0	0	0	0	0	0	0	0	3	1	2	1	0	0	0	0	0	0	0	0	3	1	2	1	0	0	0	0	0	0	0	0	2	0	2	0	41.9	41.9	29.1	9.2895
AT1G16020.3;AT1G16020.2;AT1G16020.1;AT1G16020.4	AT1G16020.3;AT1G16020.2;AT1G16020.1;AT1G16020.4	6;6;6;4	6;6;6;4	5;5;5;4	AT1G16020.3 | vacuolar fusion protein (DUF1712) | Chr1:5499589-5501018 FORWARD LENGTH=368 | 201606;AT1G16020.2 | vacuolar fusion protein (DUF1712) | Chr1:5498633-5501018 FORWARD LENGTH=502 | 201606;AT1G16020.1 | vacuolar fusion protein (DUF1712) | Chr1:549	4	6	6	5	1	0	0	0	0	0	0	0	3	2	3	3	1	0	0	0	0	0	0	0	3	2	3	3	1	0	0	0	0	0	0	0	3	2	3	2	16.8	16.8	14.1	40.994
AT1G16030.1	AT1G16030.1	22	12	12	AT1G16030.1 | heat shock protein 70B | Chr1:5502386-5504326 REVERSE LENGTH=646 | 201606	1	22	12	12	10	13	11	9	11	11	7	6	8	10	9	9	5	5	5	3	3	3	0	1	2	3	2	3	5	5	5	3	3	3	0	1	2	3	2	3	39.2	25.2	25.2	70.914
AT1G16080.1	AT1G16080.1	8	8	8	AT1G16080.1 | nuclear protein | Chr1:5514394-5515761 FORWARD LENGTH=313 | 201606	1	8	8	8	3	2	2	7	0	0	0	0	0	0	0	0	3	2	2	7	0	0	0	0	0	0	0	0	3	2	2	7	0	0	0	0	0	0	0	0	37.4	37.4	37.4	34.13
AT1G16240.3;AT1G16240.4;AT1G16240.2;AT1G16240.1	AT1G16240.3;AT1G16240.4;AT1G16240.2;AT1G16240.1	8;8;8;8	8;8;8;8	8;8;8;8	AT1G16240.3 | syntaxin of plants 51 | Chr1:5555193-5556340 REVERSE LENGTH=228 | 201606;AT1G16240.4 | syntaxin of plants 51 | Chr1:5555183-5556340 REVERSE LENGTH=232 | 201606;AT1G16240.2 | syntaxin of plants 51 | Chr1:5555183-5556340 REVERSE LENGTH=232 | 20	4	8	8	8	0	0	0	0	0	0	0	0	7	7	7	7	0	0	0	0	0	0	0	0	7	7	7	7	0	0	0	0	0	0	0	0	7	7	7	7	45.2	45.2	45.2	25.523
AT1G16270.3;AT1G16270.2;AT1G16270.1	AT1G16270.3;AT1G16270.2;AT1G16270.1	18;18;18	8;8;8	7;7;7	AT1G16270.3 | kinase superfamily with octicosapeptide/Phox/Bem1p domain-containing protein | Chr1:5563890-5568145 FORWARD LENGTH=1147 | 201606;AT1G16270.2 | kinase superfamily with octicosapeptide/Phox/Bem1p domain-containing protein | Chr1:5563890-5568145	3	18	8	7	5	4	2	6	8	6	1	1	1	0	0	0	1	0	0	2	2	3	0	0	0	0	0	0	0	0	0	2	2	3	0	0	0	0	0	0	17.5	8.6	7.9	126.78
AT1G16280.1	AT1G16280.1	2	2	2	AT1G16280.1 | RNA helicase 36 | Chr1:5568482-5570487 REVERSE LENGTH=491 | 201606	1	2	2	2	0	0	0	0	1	1	0	1	0	0	0	0	0	0	0	0	1	1	0	1	0	0	0	0	0	0	0	0	1	1	0	1	0	0	0	0	6.3	6.3	6.3	54.835
AT1G16300.1	AT1G16300.1	27	12	12	AT1G16300.1 | glyceraldehyde-3-phosphate dehydrogenase of plastid 2 | Chr1:5574433-5577406 FORWARD LENGTH=420 | 201606	1	27	12	12	18	18	17	15	13	13	11	14	5	5	7	5	7	7	5	4	4	3	1	4	0	0	0	0	7	7	5	4	4	3	1	4	0	0	0	0	75.5	48.6	48.6	44.845
AT1G16350.1	AT1G16350.1	13	13	10	AT1G16350.1 | Aldolase-type TIM barrel family protein | Chr1:5590951-5592872 FORWARD LENGTH=502 | 201606	1	13	13	10	8	5	5	0	7	1	0	1	1	2	2	1	8	5	5	0	7	1	0	1	1	2	2	1	6	4	3	0	5	0	0	0	0	1	1	0	33.3	33.3	27.9	54.051
AT1G16400.1	AT1G16400.1	10	1	1	AT1G16400.1 | cytochrome P450%2C family 79%2C subfamily F%2C polypeptide 2 | Chr1:5605231-5607281 FORWARD LENGTH=537 | 201606	1	10	1	1	0	0	0	0	3	0	1	1	9	8	6	6	0	0	0	0	1	0	0	0	1	0	0	0	0	0	0	0	1	0	0	0	1	0	0	0	20.5	3.2	3.2	61.431
AT1G16410.1;AT1G16410.2	AT1G16410.1;AT1G16410.2	21;14	21;14	12;10	AT1G16410.1 | cytochrome p450 79f1 | Chr1:5608862-5611118 FORWARD LENGTH=538 | 201606;AT1G16410.2 | cytochrome p450 79f1 | Chr1:5608862-5610244 FORWARD LENGTH=423 | 201606	2	21	21	12	0	0	0	0	3	1	1	1	17	15	16	16	0	0	0	0	3	1	1	1	17	15	16	16	0	0	0	0	1	1	0	0	9	7	10	10	45.7	45.7	28.4	61.695
AT1G16445.1	AT1G16445.1	3	3	3	AT1G16445.1 | S-adenosyl-L-methionine-dependent methyltransferases superfamily protein | Chr1:5617811-5619303 FORWARD LENGTH=274 | 201606	1	3	3	3	2	1	1	1	1	0	0	0	0	0	0	0	2	1	1	1	1	0	0	0	0	0	0	0	2	1	1	1	1	0	0	0	0	0	0	0	15.7	15.7	15.7	30.155
AT1G16460.6;AT1G16460.5;AT1G16460.4;AT1G16460.3;AT1G16460.1;AT1G16460.2	AT1G16460.6;AT1G16460.5;AT1G16460.4;AT1G16460.3;AT1G16460.1;AT1G16460.2	9;9;9;9;9;9	9;9;9;9;9;9	9;9;9;9;9;9	AT1G16460.6 | rhodanese homologue 2 | Chr1:5620153-5621981 REVERSE LENGTH=266 | 201606;AT1G16460.5 | rhodanese homologue 2 | Chr1:5620153-5622481 REVERSE LENGTH=290 | 201606;AT1G16460.4 | rhodanese homologue 2 | Chr1:5619848-5621981 REVERSE LENGTH=318 | 20	6	9	9	9	1	0	0	0	5	5	6	5	7	7	5	8	1	0	0	0	5	5	6	5	7	7	5	8	1	0	0	0	5	5	6	5	7	7	5	8	51.9	51.9	51.9	29.451
AT1G16470.2;AT1G16470.1	AT1G16470.2;AT1G16470.1	10;10	10;10	2;2	AT1G16470.2 | proteasome subunit PAB1 | Chr1:5623122-5625439 FORWARD LENGTH=235 | 201606;AT1G16470.1 | proteasome subunit PAB1 | Chr1:5623122-5625439 FORWARD LENGTH=235 | 201606	2	10	10	2	7	7	6	5	6	2	0	3	0	0	0	0	7	7	6	5	6	2	0	3	0	0	0	0	1	1	2	1	1	0	0	0	0	0	0	0	58.3	58.3	13.2	25.701
AT1G16570.1;AT1G16570.2	AT1G16570.1;AT1G16570.2	1;1	1;1	1;1	AT1G16570.1 | UDP-Glycosyltransferase superfamily protein | Chr1:5670763-5673423 REVERSE LENGTH=465 | 201606;AT1G16570.2 | UDP-Glycosyltransferase superfamily protein | Chr1:5670763-5673423 REVERSE LENGTH=496 | 201606	2	1	1	1	0	0	0	0	0	0	0	0	0	0	1	0	0	0	0	0	0	0	0	0	0	0	1	0	0	0	0	0	0	0	0	0	0	0	1	0	3.2	3.2	3.2	52.32
AT1G16610.4;AT1G16610.5;AT1G16610.7;AT1G16610.6;AT1G16610.2;AT1G16610.1;AT1G16610.3	AT1G16610.4;AT1G16610.5;AT1G16610.7;AT1G16610.6;AT1G16610.2;AT1G16610.1;AT1G16610.3	5;5;5;5;5;5;5	5;5;5;5;5;5;5	5;5;5;5;5;5;5	AT1G16610.4 | arginine/serine-rich 45 | Chr1:5676278-5678686 REVERSE LENGTH=381 | 201606;AT1G16610.5 | arginine/serine-rich 45 | Chr1:5676177-5678686 REVERSE LENGTH=383 | 201606;AT1G16610.7 | arginine/serine-rich 45 | Chr1:5676278-5678686 REVERSE LENGTH=38	7	5	5	5	0	0	0	0	2	1	1	3	4	3	3	3	0	0	0	0	2	1	1	3	4	3	3	3	0	0	0	0	2	1	1	3	4	3	3	3	13.6	13.6	13.6	41.977
AT1G16650.2;AT1G16650.1;AT1G16650.3	AT1G16650.2;AT1G16650.1;AT1G16650.3	1;1;1	1;1;1	1;1;1	AT1G16650.2 | S-adenosyl-L-methionine-dependent methyltransferases superfamily protein | Chr1:5687994-5690395 FORWARD LENGTH=382 | 201606;AT1G16650.1 | S-adenosyl-L-methionine-dependent methyltransferases superfamily protein | Chr1:5687994-5691101 FORWARD	3	1	1	1	0	0	0	0	1	0	0	0	0	0	0	0	0	0	0	0	1	0	0	0	0	0	0	0	0	0	0	0	1	0	0	0	0	0	0	0	3.7	3.7	3.7	42.02
AT1G16670.1	AT1G16670.1	2	2	2	AT1G16670.1 | Protein kinase superfamily protein | Chr1:5697846-5699492 FORWARD LENGTH=390 | 201606	1	2	2	2	0	0	0	0	0	0	0	0	1	1	2	0	0	0	0	0	0	0	0	0	1	1	2	0	0	0	0	0	0	0	0	0	1	1	2	0	7.2	7.2	7.2	43.289
AT1G16700.1	AT1G16700.1	15	3	3	AT1G16700.1 | Alpha-helical ferredoxin | Chr1:5710012-5711694 FORWARD LENGTH=222 | 201606	1	15	3	3	3	2	2	2	2	5	8	5	10	11	9	13	0	0	1	1	0	0	2	1	3	3	3	3	0	0	1	1	0	0	2	1	3	3	3	3	50.9	10.8	10.8	25.377
AT1G16720.3;AT1G16720.1	AT1G16720.3;AT1G16720.1	38;38	38;38	1;1	AT1G16720.3 | high chlorophyll fluorescence phenotype 173 | Chr1:5723161-5725920 FORWARD LENGTH=564 | 201606;AT1G16720.1 | high chlorophyll fluorescence phenotype 173 | Chr1:5723161-5726248 FORWARD LENGTH=598 | 201606	2	38	38	1	19	20	22	15	15	17	17	21	13	14	13	16	19	20	22	15	15	17	17	21	13	14	13	16	1	0	0	0	0	0	1	1	1	1	1	1	66.5	66.5	2.8	61.83
AT1G16720.2	AT1G16720.2	38	1	1	AT1G16720.2 | high chlorophyll fluorescence phenotype 173 | Chr1:5723161-5726248 FORWARD LENGTH=631 | 201606	1	38	1	1	19	20	22	15	15	17	16	20	12	13	12	15	1	0	0	0	0	0	0	0	0	0	0	0	1	0	0	0	0	0	0	0	0	0	0	0	58.3	1.4	1.4	69.415
AT1G16740.1	AT1G16740.1	2	2	2	AT1G16740.1 | Ribosomal protein L20 | Chr1:5727773-5728950 FORWARD LENGTH=126 | 201606	1	2	2	2	2	2	1	1	0	1	0	1	1	0	0	0	2	2	1	1	0	1	0	1	1	0	0	0	2	2	1	1	0	1	0	1	1	0	0	0	17.5	17.5	17.5	14.722
AT1G16790.1	AT1G16790.1	6	6	6	AT1G16790.1 | ribosomal protein-like protein | Chr1:5744638-5745072 FORWARD LENGTH=144 | 201606	1	6	6	6	2	2	2	1	1	3	2	3	4	4	4	2	2	2	2	1	1	3	2	3	4	4	4	2	2	2	2	1	1	3	2	3	4	4	4	2	37.5	37.5	37.5	15.454
AT1G16820.4;AT1G16820.3;AT1G16820.2;AT1G16820.1	AT1G16820.4;AT1G16820.3;AT1G16820.2;AT1G16820.1	1;1;1;1	1;1;1;1	1;1;1;1	AT1G16820.4 | vacuolar ATP synthase catalytic subunit-related / V-ATPase-related / vacuolar proton pump-like protein | Chr1:5757199-5757522 REVERSE LENGTH=48 | 201606;AT1G16820.3 | vacuolar ATP synthase catalytic subunit-related / V-ATPase-related / vacuol	4	1	1	1	0	1	1	1	0	0	1	0	1	0	0	0	0	1	1	1	0	0	1	0	1	0	0	0	0	1	1	1	0	0	1	0	1	0	0	0	31.2	31.2	31.2	5.2899
AT1G16870.1	AT1G16870.1	9	9	9	AT1G16870.1 | mitochondrial 28S ribosomal protein S29-like protein | Chr1:5770964-5773157 REVERSE LENGTH=480 | 201606	1	9	9	9	3	3	2	5	5	2	0	0	1	0	0	1	3	3	2	5	5	2	0	0	1	0	0	1	3	3	2	5	5	2	0	0	1	0	0	1	23.8	23.8	23.8	53.783
AT1G16880.1;AT1G16880.2	AT1G16880.1;AT1G16880.2	20;10	20;10	20;10	AT1G16880.1 | uridylyltransferase-like protein | Chr1:5773796-5776125 FORWARD LENGTH=290 | 201606;AT1G16880.2 | uridylyltransferase-like protein | Chr1:5773796-5775272 FORWARD LENGTH=213 | 201606	2	20	20	20	13	17	14	13	9	10	9	10	7	7	4	8	13	17	14	13	9	10	9	10	7	7	4	8	13	17	14	13	9	10	9	10	7	7	4	8	50	50	50	31.294
AT1G16890.2;AT1G16890.3;AT1G16890.1	AT1G16890.2;AT1G16890.3;AT1G16890.1	16;15;12	3;2;2	3;2;2	AT1G16890.2 | ubiquitin-conjugating enzyme 36 | Chr1:5776550-5778327 REVERSE LENGTH=153 | 201606;AT1G16890.3 | ubiquitin-conjugating enzyme 36 | Chr1:5776550-5778327 REVERSE LENGTH=162 | 201606;AT1G16890.1 | ubiquitin-conjugating enzyme 36 | Chr1:5776550-5	3	16	3	3	14	14	12	11	11	10	11	11	11	8	10	11	2	2	2	2	3	2	3	3	3	2	2	3	2	2	2	2	3	2	3	3	3	2	2	3	89.5	22.2	22.2	17.22
AT1G16900.1	AT1G16900.1	6	6	6	AT1G16900.1 | Alg9-like mannosyltransferase family | Chr1:5779262-5782303 REVERSE LENGTH=570 | 201606	1	6	6	6	0	0	0	0	0	0	0	0	2	3	5	3	0	0	0	0	0	0	0	0	2	3	5	3	0	0	0	0	0	0	0	0	2	3	5	3	13.3	13.3	13.3	65.083
AT1G16920.1	AT1G16920.1	22	22	13	AT1G16920.1 | RAB GTPase homolog A1B | Chr1:5787489-5789147 REVERSE LENGTH=216 | 201606	1	22	22	13	11	6	10	5	5	6	11	7	10	14	11	14	11	6	10	5	5	6	11	7	10	14	11	14	6	1	4	3	5	5	8	4	6	7	7	8	71.8	71.8	48.6	24.02
AT1G17020.1	AT1G17020.1	5	5	4	AT1G17020.1 | senescence-related gene 1 | Chr1:5820258-5821741 FORWARD LENGTH=358 | 201606	1	5	5	4	0	1	0	0	3	1	0	0	0	0	0	0	0	1	0	0	3	1	0	0	0	0	0	0	0	0	0	0	3	1	0	0	0	0	0	0	18.4	18.4	15.9	41.039
AT1G17050.1	AT1G17050.1	28	28	25	AT1G17050.1 | solanesyl diphosphate synthase 2 | Chr1:5829289-5831215 FORWARD LENGTH=417 | 201606	1	28	28	25	19	18	18	24	15	5	4	5	1	4	1	0	19	18	18	24	15	5	4	5	1	4	1	0	16	15	15	22	14	4	3	3	1	4	1	0	74.3	74.3	68.3	46.044
AT1G17070.1	AT1G17070.1	2	2	2	AT1G17070.1 | GC-rich sequence DNA-binding factor-like protein with Tuftelin interacting domain-containing protein | Chr1:5837653-5840202 FORWARD LENGTH=849 | 201606	1	2	2	2	1	0	0	1	1	1	0	0	0	1	0	0	1	0	0	1	1	1	0	0	0	1	0	0	1	0	0	1	1	1	0	0	0	1	0	0	3.3	3.3	3.3	96.883
AT1G17100.1	AT1G17100.1	6	6	6	AT1G17100.1 | SOUL heme-binding family protein | Chr1:5844766-5845539 FORWARD LENGTH=232 | 201606	1	6	6	6	3	3	3	5	1	1	0	0	1	0	1	0	3	3	3	5	1	1	0	0	1	0	1	0	3	3	3	5	1	1	0	0	1	0	1	0	36.6	36.6	36.6	25.388
AT1G17120.1	AT1G17120.1	2	2	2	AT1G17120.1 | cationic amino acid transporter 8 | Chr1:5851964-5853736 FORWARD LENGTH=590 | 201606	1	2	2	2	0	0	0	0	0	0	0	0	1	1	1	1	0	0	0	0	0	0	0	0	1	1	1	1	0	0	0	0	0	0	0	0	1	1	1	1	4.6	4.6	4.6	64.861
AT1G17160.1;AT1G17160.2	AT1G17160.1;AT1G17160.2	6;5	6;5	6;5	AT1G17160.1 | pfkB-like carbohydrate kinase family protein | Chr1:5867678-5869215 FORWARD LENGTH=379 | 201606;AT1G17160.2 | pfkB-like carbohydrate kinase family protein | Chr1:5867678-5869175 FORWARD LENGTH=355 | 201606	2	6	6	6	5	3	3	1	1	3	0	1	0	0	0	0	5	3	3	1	1	3	0	1	0	0	0	0	5	3	3	1	1	3	0	1	0	0	0	0	21.4	21.4	21.4	40.189
AT1G17170.1	AT1G17170.1	9	7	7	AT1G17170.1 | glutathione S-transferase TAU 24 | Chr1:5869895-5870691 FORWARD LENGTH=218 | 201606	1	9	7	7	2	4	4	3	6	3	2	1	2	2	1	3	1	2	2	1	4	1	0	0	0	0	0	1	1	2	2	1	4	1	0	0	0	0	0	1	38.5	34.4	34.4	25.306
AT1G17190.1	AT1G17190.1	3	3	3	AT1G17190.1 | glutathione S-transferase tau 26 | Chr1:5875452-5876375 FORWARD LENGTH=220 | 201606	1	3	3	3	0	1	0	0	1	0	0	0	0	1	0	0	0	1	0	0	1	0	0	0	0	1	0	0	0	1	0	0	1	0	0	0	0	1	0	0	16.8	16.8	16.8	25.779
AT1G17210.1	AT1G17210.1	19	19	18	AT1G17210.1 | IAP-like protein 1 | Chr1:5880502-5884657 REVERSE LENGTH=958 | 201606	1	19	19	18	10	13	8	10	6	3	1	1	0	0	0	0	10	13	8	10	6	3	1	1	0	0	0	0	9	12	7	10	5	2	0	0	0	0	0	0	21.3	21.3	20.3	103.09
AT1G17220.1	AT1G17220.1	44	44	44	AT1G17220.1 | Translation initiation factor 2%2C small GTP-binding protein | Chr1:5885383-5890165 FORWARD LENGTH=1026 | 201606	1	44	44	44	32	33	30	19	25	20	19	18	21	21	17	19	32	33	30	19	25	20	19	18	21	21	17	19	32	33	30	19	25	20	19	18	21	21	17	19	46.1	46.1	46.1	109.75
AT1G17270.2;AT1G17270.1	AT1G17270.2;AT1G17270.1	1;1	1;1	1;1	AT1G17270.2 | O-fucosyltransferase family protein | Chr1:5909443-5911624 REVERSE LENGTH=564 | 201606;AT1G17270.1 | O-fucosyltransferase family protein | Chr1:5909443-5911624 REVERSE LENGTH=564 | 201606	2	1	1	1	0	0	0	0	0	0	0	0	0	1	0	1	0	0	0	0	0	0	0	0	0	1	0	1	0	0	0	0	0	0	0	0	0	1	0	1	2	2	2	63.621
AT1G17290.1	AT1G17290.1	17	17	10	AT1G17290.1 | alanine aminotransferas | Chr1:5922771-5926093 FORWARD LENGTH=543 | 201606	1	17	17	10	12	9	7	7	8	4	3	4	2	1	2	2	12	9	7	7	8	4	3	4	2	1	2	2	8	7	5	3	4	2	2	2	1	1	1	1	40.5	40.5	26.2	59.82
AT1G17370.2;AT1G17370.1	AT1G17370.2;AT1G17370.1	9;9	4;4	4;4	AT1G17370.2 | oligouridylate binding protein 1B | Chr1:5951842-5954825 REVERSE LENGTH=416 | 201606;AT1G17370.1 | oligouridylate binding protein 1B | Chr1:5951842-5954825 REVERSE LENGTH=419 | 201606	2	9	4	4	1	2	1	0	6	5	5	3	6	8	6	6	0	0	0	0	2	0	1	2	2	3	2	1	0	0	0	0	2	0	1	2	2	3	2	1	21.9	13.2	13.2	45.733
AT1G17470.2;AT1G17470.1;AT1G72660.3;AT1G72660.2;AT1G72660.1;AT1G72660.4	AT1G17470.2;AT1G17470.1;AT1G72660.3;AT1G72660.2;AT1G72660.1	20;20;10;10;10;8	20;20;10;10;10;8	20;20;10;10;10;8	AT1G17470.2 | developmentally regulated G-protein 1 | Chr1:6003442-6006155 FORWARD LENGTH=399 | 201606;AT1G17470.1 | developmentally regulated G-protein 1 | Chr1:6003442-6006155 FORWARD LENGTH=399 | 201606;AT1G72660.3 | P-loop containing nucleoside triphos	6	20	20	20	1	2	0	0	13	13	14	15	9	10	11	11	1	2	0	0	13	13	14	15	9	10	11	11	1	2	0	0	13	13	14	15	9	10	11	11	57.1	57.1	57.1	44.639
AT1G17580.1	AT1G17580.1	20	12	12	AT1G17580.1 | myosin 1 | Chr1:6039453-6049309 FORWARD LENGTH=1520 | 201606	1	20	12	12	0	3	1	0	11	7	5	9	8	7	6	8	0	2	1	0	6	3	2	2	5	3	3	5	0	2	1	0	6	3	2	2	5	3	3	5	14.9	9.6	9.6	172.91
AT1G17620.1	AT1G17620.1	3	3	3	AT1G17620.1 | Late embryogenesis abundant (LEA) hydroxyproline-rich glycoprotein family | Chr1:6062313-6063107 FORWARD LENGTH=264 | 201606	1	3	3	3	0	0	0	0	0	0	0	0	3	1	3	2	0	0	0	0	0	0	0	0	3	1	3	2	0	0	0	0	0	0	0	0	3	1	3	2	17	17	17	28.288
AT1G17650.2;AT1G17650.1	AT1G17650.2;AT1G17650.1	8;8	8;8	8;8	AT1G17650.2 | glyoxylate reductase 2 | Chr1:6069594-6071588 REVERSE LENGTH=299 | 201606;AT1G17650.1 | glyoxylate reductase 2 | Chr1:6069594-6071964 REVERSE LENGTH=358 | 201606	2	8	8	8	0	1	2	2	3	2	3	6	3	1	3	2	0	1	2	2	3	2	3	6	3	1	3	2	0	1	2	2	3	2	3	6	3	1	3	2	44.5	44.5	44.5	31.282
AT1G17690.1	AT1G17690.1	4	4	4	AT1G17690.1 | U3 small nucleolar RNA-associated protein | Chr1:6082878-6088157 REVERSE LENGTH=754 | 201606	1	4	4	4	0	0	0	0	0	0	0	0	4	3	2	3	0	0	0	0	0	0	0	0	4	3	2	3	0	0	0	0	0	0	0	0	4	3	2	3	6.6	6.6	6.6	86.919
AT1G17720.2;AT1G17720.1	AT1G17720.2;AT1G17720.1	4;4	3;3	3;3	AT1G17720.2 | Protein phosphatase 2A%2C regulatory subunit PR55 | Chr1:6093949-6098065 REVERSE LENGTH=500 | 201606;AT1G17720.1 | Protein phosphatase 2A%2C regulatory subunit PR55 | Chr1:6093949-6098065 REVERSE LENGTH=501 | 201606	2	4	3	3	3	3	1	4	0	0	0	0	0	0	0	0	3	2	1	3	0	0	0	0	0	0	0	0	3	2	1	3	0	0	0	0	0	0	0	0	10.6	9	9	56.175
AT1G17730.1	AT1G17730.1	8	8	3	AT1G17730.1 | vacuolar protein sorting 46.1 | Chr1:6099210-6100153 FORWARD LENGTH=203 | 201606	1	8	8	3	2	1	1	0	1	2	0	3	3	2	3	1	2	1	1	0	1	2	0	3	3	2	3	1	0	0	0	0	1	0	0	1	1	0	1	0	31	31	13.8	22.763
AT1G17745.1;AT1G17745.2	AT1G17745.1;AT1G17745.2	25;25	22;22	22;22	AT1G17745.1 | D-3-phosphoglycerate dehydrogenase | Chr1:6101157-6104979 FORWARD LENGTH=624 | 201606;AT1G17745.2 | D-3-phosphoglycerate dehydrogenase | Chr1:6101157-6104979 FORWARD LENGTH=651 | 201606	2	25	22	22	18	16	14	14	17	14	11	9	7	8	5	5	15	13	11	11	15	11	9	7	5	6	3	3	15	13	11	11	15	11	9	7	5	6	3	3	45.5	42.5	42.5	66.453
AT1G17810.1;AT1G73190.1	AT1G17810.1;AT1G73190.1	3;3	3;3	3;3	AT1G17810.1 | beta-tonoplast intrinsic protein | Chr1:6130209-6131442 FORWARD LENGTH=267 | 201606;AT1G73190.1 | Aquaporin-like superfamily protein | Chr1:27522155-27523171 FORWARD LENGTH=268 | 201606	2	3	3	3	0	0	0	0	0	2	0	1	2	2	2	2	0	0	0	0	0	2	0	1	2	2	2	2	0	0	0	0	0	2	0	1	2	2	2	2	10.5	10.5	10.5	28.182
AT1G17840.1	AT1G17840.1	13	13	12	AT1G17840.1 | white-brown complex-like protein | Chr1:6142870-6145894 FORWARD LENGTH=703 | 201606	1	13	13	12	1	1	0	1	0	0	0	1	11	8	7	8	1	1	0	1	0	0	0	1	11	8	7	8	1	1	0	1	0	0	0	1	10	8	6	7	24.3	24.3	23.2	78.412
AT1G17850.1;AT1G17850.2	AT1G17850.1;AT1G17850.2	3;3	3;3	3;3	AT1G17850.1 | Rhodanese/Cell cycle control phosphatase superfamily protein | Chr1:6146470-6148820 REVERSE LENGTH=446 | 201606;AT1G17850.2 | Rhodanese/Cell cycle control phosphatase superfamily protein | Chr1:6146470-6148820 REVERSE LENGTH=448 | 201606	2	3	3	3	0	0	0	0	0	0	0	0	0	2	2	1	0	0	0	0	0	0	0	0	0	2	2	1	0	0	0	0	0	0	0	0	0	2	2	1	8.7	8.7	8.7	50.622
AT1G17860.1	AT1G17860.1	17	17	17	AT1G17860.1 | Kunitz family trypsin and protease inhibitor protein | Chr1:6149343-6149933 FORWARD LENGTH=196 | 201606	1	17	17	17	5	7	6	7	8	11	12	12	2	3	3	3	5	7	6	7	8	11	12	12	2	3	3	3	5	7	6	7	8	11	12	12	2	3	3	3	74	74	74	22.081
AT1G17880.1	AT1G17880.1	7	7	4	AT1G17880.1 | basic transcription factor 3 | Chr1:6152572-6153425 REVERSE LENGTH=165 | 201606	1	7	7	4	3	5	5	4	3	2	3	2	3	1	2	1	3	5	5	4	3	2	3	2	3	1	2	1	1	2	2	3	1	1	1	0	1	1	1	1	50.9	50.9	42.4	17.946
AT1G17890.3;AT1G17890.2;AT1G17890.1	AT1G17890.3;AT1G17890.2;AT1G17890.1	11;11;11	5;5;5	5;5;5	AT1G17890.3 | NAD(P)-binding Rossmann-fold superfamily protein | Chr1:6154478-6155440 REVERSE LENGTH=320 | 201606;AT1G17890.2 | NAD(P)-binding Rossmann-fold superfamily protein | Chr1:6154478-6155440 REVERSE LENGTH=320 | 201606;AT1G17890.1 | NAD(P)-binding	3	11	5	5	7	6	6	3	3	3	4	4	2	1	1	1	3	3	2	2	0	0	0	1	1	0	0	0	3	3	2	2	0	0	0	1	1	0	0	0	28.8	15	15	35.421
AT1G17930.2;AT1G17930.1	AT1G17930.2;AT1G17930.1	1;1	1;1	1;1	AT1G17930.2 | Aminotransferase-like%2C plant mobile domain family protein | Chr1:6166638-6168432 REVERSE LENGTH=478 | 201606;AT1G17930.1 | Aminotransferase-like%2C plant mobile domain family protein | Chr1:6166638-6168432 REVERSE LENGTH=478 | 201606	2	1	1	1	0	0	0	1	0	0	0	0	0	0	0	0	0	0	0	1	0	0	0	0	0	0	0	0	0	0	0	1	0	0	0	0	0	0	0	0	3.1	3.1	3.1	54.696
AT1G17940.2;AT1G17940.4;AT1G17940.6;AT1G17940.5;AT1G17940.3;AT1G17940.1	AT1G17940.2;AT1G17940.4;AT1G17940.6;AT1G17940.5;AT1G17940.3;AT1G17940.1	3;3;3;3;3;3	2;2;2;2;2;2	2;2;2;2;2;2	AT1G17940.2 | Endosomal targeting BRO1-like domain-containing protein | Chr1:6170321-6172035 REVERSE LENGTH=321 | 201606;AT1G17940.4 | Endosomal targeting BRO1-like domain-containing protein | Chr1:6169873-6172035 REVERSE LENGTH=337 | 201606;AT1G17940.6 |	6	3	2	2	0	0	0	0	0	0	0	0	2	2	1	1	0	0	0	0	0	0	0	0	1	1	0	0	0	0	0	0	0	0	0	0	1	1	0	0	12.5	8.1	8.1	35.934
AT1G17980.1;AT1G17980.2	AT1G17980.1	4;1	4;1	4;1	AT1G17980.1 | poly(A) polymerase 1 | Chr1:6187742-6191418 REVERSE LENGTH=713 | 201606	2	4	4	4	0	0	0	0	4	2	0	0	0	0	0	0	0	0	0	0	4	2	0	0	0	0	0	0	0	0	0	0	4	2	0	0	0	0	0	0	8.6	8.6	8.6	80.183
AT1G18060.1	AT1G18060.1	8	8	8	AT1G18060.1 | microbial collagenase | Chr1:6212065-6213314 REVERSE LENGTH=226 | 201606	1	8	8	8	0	0	0	1	3	4	3	3	6	5	6	6	0	0	0	1	3	4	3	3	6	5	6	6	0	0	0	1	3	4	3	3	6	5	6	6	34.1	34.1	34.1	25.198
AT1G18070.1;AT1G18070.2;AT1G18070.3	AT1G18070.1;AT1G18070.2;AT1G18070.3	42;42;42	42;42;42	42;42;42	AT1G18070.1 | Translation elongation factor EF1A/initiation factor IF2gamma family protein | Chr1:6214236-6218211 REVERSE LENGTH=532 | 201606;AT1G18070.2 | Translation elongation factor EF1A/initiation factor IF2gamma family protein | Chr1:6214236-6218211	3	42	42	42	38	34	31	30	22	20	15	13	9	5	5	9	38	34	31	30	22	20	15	13	9	5	5	9	38	34	31	30	22	20	15	13	9	5	5	9	56	56	56	59.242
AT1G18080.1	AT1G18080.1	29	29	21	AT1G18080.1 | Transducin/WD40 repeat-like superfamily protein | Chr1:6222325-6223901 FORWARD LENGTH=327 | 201606	1	29	29	21	13	12	9	9	9	11	11	9	15	16	14	15	13	12	9	9	9	11	11	9	15	16	14	15	10	10	8	7	7	9	7	6	10	12	11	11	79.5	79.5	65.4	35.747
AT1G18150.3;AT1G18150.2;AT1G18150.1	AT1G18150.3;AT1G18150.2;AT1G18150.1	20;20;20	19;19;19	9;9;9	AT1G18150.3 | Protein kinase superfamily protein | Chr1:6244641-6247582 REVERSE LENGTH=589 | 201606;AT1G18150.2 | Protein kinase superfamily protein | Chr1:6244641-6247582 REVERSE LENGTH=589 | 201606;AT1G18150.1 | Protein kinase superfamily protein | Chr1:	3	20	19	9	2	1	1	0	12	10	9	9	5	3	4	5	1	0	0	0	12	10	9	9	5	3	4	5	1	0	0	0	6	5	3	3	1	1	2	1	39.6	38.2	18.2	66.231
AT1G18170.1	AT1G18170.1	7	7	7	AT1G18170.1 | FKBP-like peptidyl-prolyl cis-trans isomerase family protein | Chr1:6254291-6255507 FORWARD LENGTH=247 | 201606	1	7	7	7	0	1	0	1	1	1	0	0	5	5	5	4	0	1	0	1	1	1	0	0	5	5	5	4	0	1	0	1	1	1	0	0	5	5	5	4	36.4	36.4	36.4	26.529
AT1G18190.1	AT1G18190.1	2	2	2	AT1G18190.1 | golgin Putative 2 | Chr1:6257963-6261325 REVERSE LENGTH=668 | 201606	1	2	2	2	0	0	0	0	0	0	0	0	2	2	1	2	0	0	0	0	0	0	0	0	2	2	1	2	0	0	0	0	0	0	0	0	2	2	1	2	3.9	3.9	3.9	74.786
AT1G18210.2;AT1G18210.1	AT1G18210.2;AT1G18210.1	12;12	12;12	12;12	AT1G18210.2 | Calcium-binding EF-hand family protein | Chr1:6268273-6268785 REVERSE LENGTH=170 | 201606;AT1G18210.1 | Calcium-binding EF-hand family protein | Chr1:6268273-6268785 REVERSE LENGTH=170 | 201606	2	12	12	12	3	1	0	2	5	5	2	4	10	9	9	9	3	1	0	2	5	5	2	4	10	9	9	9	3	1	0	2	5	5	2	4	10	9	9	9	99.4	99.4	99.4	18.35
AT1G18250.1;AT1G18250.2	AT1G18250.1;AT1G18250.2	3;3	2;2	2;2	AT1G18250.1 | Pathogenesis-related thaumatin superfamily protein | Chr1:6277024-6278005 REVERSE LENGTH=243 | 201606;AT1G18250.2 | Pathogenesis-related thaumatin superfamily protein | Chr1:6277024-6278005 REVERSE LENGTH=244 | 201606	2	3	2	2	0	1	0	0	3	2	2	2	0	0	0	0	0	1	0	0	2	1	1	1	0	0	0	0	0	1	0	0	2	1	1	1	0	0	0	0	17.3	10.3	10.3	25.906
AT1G18260.1;AT1G73570.1	AT1G18260.1	12;1	12;1	12;1	AT1G18260.1 | HCP-like superfamily protein | Chr1:6279047-6282008 REVERSE LENGTH=678 | 201606	2	12	12	12	0	0	0	1	0	0	0	1	9	9	9	9	0	0	0	1	0	0	0	1	9	9	9	9	0	0	0	1	0	0	0	1	9	9	9	9	25.2	25.2	25.2	75.941
AT1G18270.1;AT1G18270.2;AT1G18270.3;AT1G18270.4	AT1G18270.1;AT1G18270.2;AT1G18270.3;AT1G18270.4	50;50;50;45	50;50;50;45	50;50;50;45	AT1G18270.1 | ketose-bisphosphate aldolase class-II family protein | Chr1:6283634-6293772 REVERSE LENGTH=1373 | 201606;AT1G18270.2 | ketose-bisphosphate aldolase class-II family protein | Chr1:6283634-6293772 REVERSE LENGTH=1374 | 201606;AT1G18270.3 | keto	4	50	50	50	25	22	17	17	14	20	9	17	5	4	5	7	25	22	17	17	14	20	9	17	5	4	5	7	25	22	17	17	14	20	9	17	5	4	5	7	48	48	48	147.04
AT1G18440.1;AT1G18440.2	AT1G18440.1	11;5	11;5	11;5	AT1G18440.1 | Peptidyl-tRNA hydrolase family protein | Chr1:6345994-6347686 FORWARD LENGTH=288 | 201606	2	11	11	11	7	8	5	4	5	6	2	3	0	0	1	1	7	8	5	4	5	6	2	3	0	0	1	1	7	8	5	4	5	6	2	3	0	0	1	1	46.2	46.2	46.2	31.561
AT1G18450.1;AT1G73910.2;AT1G73910.1;AT1G73910.3	AT1G18450.1	30;2;2;2	30;2;2;2	30;2;2;2	AT1G18450.1 | actin-related protein 4 | Chr1:6348199-6351766 FORWARD LENGTH=441 | 201606	4	30	30	30	16	20	20	14	11	14	13	14	3	3	3	3	16	20	20	14	11	14	13	14	3	3	3	3	16	20	20	14	11	14	13	14	3	3	3	3	64.4	64.4	64.4	48.936
AT1G18480.1	AT1G18480.1	3	3	3	AT1G18480.1 | Calcineurin-like metallo-phosphoesterase superfamily protein | Chr1:6361639-6362814 FORWARD LENGTH=391 | 201606	1	3	3	3	0	0	0	0	1	0	0	0	2	1	2	3	0	0	0	0	1	0	0	0	2	1	2	3	0	0	0	0	1	0	0	0	2	1	2	3	8.2	8.2	8.2	43.281
AT1G18490.1	AT1G18490.1	2	2	2	AT1G18490.1 | 2-aminoethanethiol dioxygenase%2C putative (DUF1637) | Chr1:6367116-6368640 FORWARD LENGTH=282 | 201606	1	2	2	2	1	1	0	0	1	1	0	0	0	0	0	0	1	1	0	0	1	1	0	0	0	0	0	0	1	1	0	0	1	1	0	0	0	0	0	0	8.2	8.2	8.2	31.291
AT1G18500.1	AT1G18500.1	35	35	15	AT1G18500.1 | methylthioalkylmalate synthase-like 4 | Chr1:6369347-6372861 FORWARD LENGTH=631 | 201606	1	35	35	15	20	19	17	20	22	16	19	16	10	7	10	11	20	19	17	20	22	16	19	16	10	7	10	11	8	9	8	7	9	5	5	4	4	2	2	3	62.3	62.3	26.8	68.675
AT1G18540.1	AT1G18540.1	22	22	10	AT1G18540.1 | Ribosomal protein L6 family protein | Chr1:6377448-6378548 REVERSE LENGTH=233 | 201606	1	22	22	10	12	11	8	13	15	14	13	15	17	14	16	14	12	11	8	13	15	14	13	15	17	14	16	14	5	4	2	6	4	4	5	6	8	5	7	5	72.1	72.1	42.5	26.152
AT1G18560.1	AT1G18560.1	1	1	1	AT1G18560.1 | BED zinc finger and hAT dimerization domain-containing protein | Chr1:6385614-6388005 FORWARD LENGTH=690 | 201606	1	1	1	1	0	1	0	1	1	1	0	0	0	0	0	0	0	1	0	1	1	1	0	0	0	0	0	0	0	1	0	1	1	1	0	0	0	0	0	0	2.5	2.5	2.5	78.166
AT1G18580.1	AT1G18580.1	7	7	7	AT1G18580.1 | galacturonosyltransferase 11 | Chr1:6396144-6398005 FORWARD LENGTH=537 | 201606	1	7	7	7	1	0	0	0	0	0	0	0	4	4	4	4	1	0	0	0	0	0	0	0	4	4	4	4	1	0	0	0	0	0	0	0	4	4	4	4	18.6	18.6	18.6	61.878
AT1G18590.1	AT1G18590.1	37	28	28	AT1G18590.1 | sulfotransferase 17 | Chr1:6398634-6399674 FORWARD LENGTH=346 | 201606	1	37	28	28	26	24	18	16	18	12	7	8	2	2	2	3	19	20	14	13	16	9	5	7	1	1	1	1	19	20	14	13	16	9	5	7	1	1	1	1	81.8	69.9	69.9	39.912
AT1G18630.1	AT1G18630.1	5	5	5	AT1G18630.1 | glycine-rich RNA-binding protein 6 | Chr1:6415226-6416283 FORWARD LENGTH=155 | 201606	1	5	5	5	3	1	1	1	3	1	1	0	1	0	1	1	3	1	1	1	3	1	1	0	1	0	1	1	3	1	1	1	3	1	1	0	1	0	1	1	44.5	44.5	44.5	15.96
AT1G18640.2;AT1G18640.3	AT1G18640.2;AT1G18640.3	10;7	10;7	10;7	AT1G18640.2 | 3-phosphoserine phosphatase | Chr1:6416524-6418245 REVERSE LENGTH=295 | 201606;AT1G18640.3 | 3-phosphoserine phosphatase | Chr1:6416740-6418245 REVERSE LENGTH=279 | 201606	2	10	10	10	8	8	6	6	3	1	1	0	0	0	0	0	8	8	6	6	3	1	1	0	0	0	0	0	8	8	6	6	3	1	1	0	0	0	0	0	42.7	42.7	42.7	32.318
AT1G18660.3;AT1G18660.2;AT1G18660.1;AT1G18660.4	AT1G18660.3;AT1G18660.2;AT1G18660.1;AT1G18660.4	10;10;10;9	10;10;10;9	10;10;10;9	AT1G18660.3 | zinc finger (C3HC4-type RING finger) family protein | Chr1:6421433-6425565 FORWARD LENGTH=486 | 201606;AT1G18660.2 | zinc finger (C3HC4-type RING finger) family protein | Chr1:6421433-6425565 FORWARD LENGTH=486 | 201606;AT1G18660.1 | zinc fin	4	10	10	10	0	0	0	0	5	4	4	6	1	0	0	2	0	0	0	0	5	4	4	6	1	0	0	2	0	0	0	0	5	4	4	6	1	0	0	2	22.2	22.2	22.2	55.407
AT1G18700.3;AT1G18700.6;AT1G18700.1;AT1G18700.2;AT1G18700.4;AT1G18700.5	AT1G18700.3;AT1G18700.6;AT1G18700.1;AT1G18700.2;AT1G18700.4;AT1G18700.5	9;9;9;9;9;9	9;9;9;9;9;9	9;9;9;9;9;9	AT1G18700.3 | DNAJ heat shock N-terminal domain-containing protein | Chr1:6437591-6443046 FORWARD LENGTH=695 | 201606;AT1G18700.6 | DNAJ heat shock N-terminal domain-containing protein | Chr1:6437591-6443814 FORWARD LENGTH=700 | 201606;AT1G18700.1 | DNAJ h	6	9	9	9	0	0	0	0	0	0	0	0	4	6	5	4	0	0	0	0	0	0	0	0	4	6	5	4	0	0	0	0	0	0	0	0	4	6	5	4	17.6	17.6	17.6	78.586
AT1G18710.1	AT1G18710.1	1	1	1	AT1G18710.1 | myb domain protein 47 | Chr1:6450781-6452986 FORWARD LENGTH=267 | 201606	1	1	1	1	1	1	0	0	0	0	0	0	0	0	0	0	1	1	0	0	0	0	0	0	0	0	0	0	1	1	0	0	0	0	0	0	0	0	0	0	4.1	4.1	4.1	30.592
AT1G18720.2;AT1G18720.1	AT1G18720.2;AT1G18720.1	2;2	2;2	2;2	AT1G18720.2 | ER membrane protein%2C putative (DUF962) | Chr1:6458020-6459658 REVERSE LENGTH=206 | 201606;AT1G18720.1 | ER membrane protein%2C putative (DUF962) | Chr1:6458020-6459658 REVERSE LENGTH=206 | 201606	2	2	2	2	1	0	0	0	1	0	0	0	2	2	2	1	1	0	0	0	1	0	0	0	2	2	2	1	1	0	0	0	1	0	0	0	2	2	2	1	8.7	8.7	8.7	23.134
AT1G18730.5;AT1G18730.3;AT1G18730.1;AT1G18730.2;AT1G18730.4	AT1G18730.5;AT1G18730.3;AT1G18730.1	3;3;3;1;1	3;3;3;1;1	3;3;3;1;1	AT1G18730.5 | NDH dependent flow 6 | Chr1:6460929-6462107 FORWARD LENGTH=128 | 201606;AT1G18730.3 | NDH dependent flow 6 | Chr1:6460625-6462107 FORWARD LENGTH=174 | 201606;AT1G18730.1 | NDH dependent flow 6 | Chr1:6460625-6462107 FORWARD LENGTH=175 | 20160	5	3	3	3	0	0	0	0	0	0	0	0	3	2	2	2	0	0	0	0	0	0	0	0	3	2	2	2	0	0	0	0	0	0	0	0	3	2	2	2	18	18	18	14.963
AT1G18740.1	AT1G18740.1	9	9	8	AT1G18740.1 | ROH1%2C putative (DUF793) | Chr1:6464125-6465273 FORWARD LENGTH=382 | 201606	1	9	9	8	0	0	0	0	5	6	1	2	0	0	0	0	0	0	0	0	5	6	1	2	0	0	0	0	0	0	0	0	5	5	1	2	0	0	0	0	29.1	29.1	27	43.54
AT1G18840.3;AT1G18840.2;AT1G18840.1	AT1G18840.3;AT1G18840.2;AT1G18840.1	2;2;2	2;2;2	2;2;2	AT1G18840.3 | IQ-domain 30 | Chr1:6501068-6503435 REVERSE LENGTH=572 | 201606;AT1G18840.2 | IQ-domain 30 | Chr1:6501068-6503435 REVERSE LENGTH=572 | 201606;AT1G18840.1 | IQ-domain 30 | Chr1:6501068-6503435 REVERSE LENGTH=572 | 201606	3	2	2	2	0	0	0	1	1	0	0	0	0	0	0	0	0	0	0	1	1	0	0	0	0	0	0	0	0	0	0	1	1	0	0	0	0	0	0	0	4.4	4.4	4.4	62.732
AT1G18850.1	AT1G18850.1	2	2	2	AT1G18850.1 | hypothetical protein | Chr1:6504928-6506127 REVERSE LENGTH=399 | 201606	1	2	2	2	0	0	0	0	2	1	1	1	0	0	0	0	0	0	0	0	2	1	1	1	0	0	0	0	0	0	0	0	2	1	1	1	0	0	0	0	7	7	7	43.948
AT1G19000.2;AT1G19000.1	AT1G19000.2;AT1G19000.1	2;2	2;2	1;1	AT1G19000.2 | Homeodomain-like superfamily protein | Chr1:6561335-6562684 REVERSE LENGTH=285 | 201606;AT1G19000.1 | Homeodomain-like superfamily protein | Chr1:6561335-6562684 REVERSE LENGTH=285 | 201606	2	2	2	1	1	0	2	0	0	1	0	0	0	0	0	0	1	0	2	0	0	1	0	0	0	0	0	0	0	0	1	0	0	0	0	0	0	0	0	0	6.7	6.7	2.8	31.23
AT1G19110.1	AT1G19110.1	7	7	7	AT1G19110.1 | inter-alpha-trypsin inhibitor heavy chain-like protein | Chr1:6602270-6605766 FORWARD LENGTH=754 | 201606	1	7	7	7	0	0	0	0	0	0	0	0	6	5	4	2	0	0	0	0	0	0	0	0	6	5	4	2	0	0	0	0	0	0	0	0	6	5	4	2	13.4	13.4	13.4	83.017
AT1G19120.1;AT3G14080.3;AT3G14080.2;AT3G14080.1	AT1G19120.1	3;1;1;1	3;1;1;1	3;1;1;1	AT1G19120.1 | Small nuclear ribonucleoprotein family protein | Chr1:6608288-6609162 FORWARD LENGTH=128 | 201606	4	3	3	3	1	1	1	0	0	1	0	0	0	0	0	0	1	1	1	0	0	1	0	0	0	0	0	0	1	1	1	0	0	1	0	0	0	0	0	0	25	25	25	14.662
AT1G19140.1;AT1G19140.2	AT1G19140.1;AT1G19140.2	6;6	6;6	6;6	AT1G19140.1 | ubiquinone biosynthesis COQ9-like protein | Chr1:6611026-6612414 REVERSE LENGTH=311 | 201606;AT1G19140.2 | ubiquinone biosynthesis COQ9-like protein | Chr1:6611026-6612414 REVERSE LENGTH=312 | 201606	2	6	6	6	1	3	3	1	0	0	0	0	3	2	3	1	1	3	3	1	0	0	0	0	3	2	3	1	1	3	3	1	0	0	0	0	3	2	3	1	22.8	22.8	22.8	34.341
AT1G19150.1	AT1G19150.1	4	4	4	AT1G19150.1 | PSI type II chlorophyll a/b-binding protein (Lhca2-1) | Chr1:6612806-6613799 FORWARD LENGTH=270 | 201606	1	4	4	4	0	0	0	0	0	0	1	0	2	4	3	3	0	0	0	0	0	0	1	0	2	4	3	3	0	0	0	0	0	0	1	0	2	4	3	3	18.9	18.9	18.9	29.939
AT1G19240.1	AT1G19240.1	1	1	1	AT1G19240.1 | transmembrane protein | Chr1:6649562-6650384 REVERSE LENGTH=104 | 201606	1	1	1	1	0	0	0	0	0	0	0	0	1	0	1	1	0	0	0	0	0	0	0	0	1	0	1	1	0	0	0	0	0	0	0	0	1	0	1	1	20.2	20.2	20.2	11.379
AT1G19360.1;AT1G19360.2;AT1G75110.1	AT1G19360.1;AT1G19360.2	13;13;2	13;13;2	13;13;2	AT1G19360.1 | Nucleotide-diphospho-sugar transferase family protein | Chr1:6690672-6692211 REVERSE LENGTH=428 | 201606;AT1G19360.2 | Nucleotide-diphospho-sugar transferase family protein | Chr1:6690672-6692211 REVERSE LENGTH=428 | 201606	3	13	13	13	0	0	1	1	1	2	0	3	9	11	7	9	0	0	1	1	1	2	0	3	9	11	7	9	0	0	1	1	1	2	0	3	9	11	7	9	35.3	35.3	35.3	48.251
AT1G19370.1	AT1G19370.1	5	5	4	AT1G19370.1 | membrane protein | Chr1:6692904-6694721 REVERSE LENGTH=605 | 201606	1	5	5	4	0	0	0	0	1	0	0	0	4	2	2	2	0	0	0	0	1	0	0	0	4	2	2	2	0	0	0	0	1	0	0	0	3	1	1	2	10.9	10.9	9.3	67.527
AT1G19430.1;AT1G19430.3;AT1G19430.2	AT1G19430.1;AT1G19430.3;AT1G19430.2	7;7;5	7;7;5	7;7;5	AT1G19430.1 | S-adenosyl-L-methionine-dependent methyltransferases superfamily protein | Chr1:6724669-6727533 REVERSE LENGTH=724 | 201606;AT1G19430.3 | S-adenosyl-L-methionine-dependent methyltransferases superfamily protein | Chr1:6724669-6727533 REVERSE	3	7	7	7	0	0	0	0	0	0	0	0	5	4	5	5	0	0	0	0	0	0	0	0	5	4	5	5	0	0	0	0	0	0	0	0	5	4	5	5	12.4	12.4	12.4	82.661
AT1G19450.1	AT1G19450.1	4	3	3	AT1G19450.1 | Major facilitator superfamily protein | Chr1:6731671-6734633 REVERSE LENGTH=488 | 201606	1	4	3	3	2	1	1	1	0	2	0	1	1	3	4	4	1	0	0	1	0	1	0	1	1	2	3	3	1	0	0	1	0	1	0	1	1	2	3	3	10.5	7.4	7.4	52.787
AT1G19480.2;AT1G19480.1	AT1G19480.2;AT1G19480.1	1;1	1;1	1;1	AT1G19480.2 | DNA glycosylase superfamily protein | Chr1:6744520-6745653 FORWARD LENGTH=377 | 201606;AT1G19480.1 | DNA glycosylase superfamily protein | Chr1:6744520-6746144 FORWARD LENGTH=382 | 201606	2	1	1	1	0	0	0	0	1	0	0	0	0	0	0	0	0	0	0	0	1	0	0	0	0	0	0	0	0	0	0	0	1	0	0	0	0	0	0	0	4.2	4.2	4.2	41.366
AT1G19520.1;AT1G19520.2	AT1G19520.1	16;5	16;5	16;5	AT1G19520.1 | pentatricopeptide (PPR) repeat-containing protein | Chr1:6760032-6762581 FORWARD LENGTH=725 | 201606	2	16	16	16	6	8	5	5	8	6	1	4	2	2	1	1	6	8	5	5	8	6	1	4	2	2	1	1	6	8	5	5	8	6	1	4	2	2	1	1	22.6	22.6	22.6	82.535
AT1G19570.1;AT1G19550.1	AT1G19570.1;AT1G19550.1	3;2	3;2	3;2	AT1G19570.1 | dehydroascorbate reductase | Chr1:6773462-6774413 REVERSE LENGTH=213 | 201606;AT1G19550.1 | Glutathione S-transferase family protein | Chr1:6767451-6767983 REVERSE LENGTH=153 | 201606	2	3	3	3	1	1	0	0	1	0	0	0	0	1	0	0	1	1	0	0	1	0	0	0	0	1	0	0	1	1	0	0	1	0	0	0	0	1	0	0	18.3	18.3	18.3	23.641
AT1G19580.1;AT1G19580.2	AT1G19580.1;AT1G19580.2	14;9	12;7	10;5	AT1G19580.1 | gamma carbonic anhydrase 1 | Chr1:6774937-6777092 FORWARD LENGTH=275 | 201606;AT1G19580.2 | gamma carbonic anhydrase 1 | Chr1:6774937-6776845 FORWARD LENGTH=220 | 201606	2	14	12	10	3	2	2	3	2	5	3	5	11	9	11	12	2	1	1	2	1	4	2	3	10	9	10	10	1	1	1	1	1	2	0	2	8	7	8	8	66.5	62.5	56	29.971
AT1G19670.1	AT1G19670.1	9	9	9	AT1G19670.1 | chlorophyllase 1 | Chr1:6803796-6804923 REVERSE LENGTH=324 | 201606	1	9	9	9	4	5	5	4	3	4	2	3	4	4	6	4	4	5	5	4	3	4	2	3	4	4	6	4	4	5	5	4	3	4	2	3	4	4	6	4	50.9	50.9	50.9	34.854
AT1G19720.1	AT1G19720.1	15	15	15	AT1G19720.1 | Pentatricopeptide repeat (PPR-like) superfamily protein | Chr1:6819926-6822610 REVERSE LENGTH=894 | 201606	1	15	15	15	1	1	1	1	10	10	4	8	2	1	1	3	1	1	1	1	10	10	4	8	2	1	1	3	1	1	1	1	10	10	4	8	2	1	1	3	22	22	22	100.81
AT1G19730.1	AT1G19730.1	6	6	6	AT1G19730.1 | Thioredoxin superfamily protein | Chr1:6823163-6824020 REVERSE LENGTH=119 | 201606	1	6	6	6	5	2	4	4	3	3	1	1	0	0	0	0	5	2	4	4	3	3	1	1	0	0	0	0	5	2	4	4	3	3	1	1	0	0	0	0	47.1	47.1	47.1	13.063
AT1G19740.1	AT1G19740.1	9	8	8	AT1G19740.1 | ATP-dependent protease La (LON) domain protein | Chr1:6824396-6825232 FORWARD LENGTH=278 | 201606	1	9	8	8	5	3	4	3	5	5	3	4	1	1	2	1	4	3	4	2	5	4	2	3	0	0	1	1	4	3	4	2	5	4	2	3	0	0	1	1	31.3	31.3	31.3	31.371
AT1G19770.1	AT1G19770.1	2	2	2	AT1G19770.1 | purine permease 14 | Chr1:6832426-6833702 FORWARD LENGTH=393 | 201606	1	2	2	2	0	0	0	0	0	0	0	0	1	1	1	0	0	0	0	0	0	0	0	0	1	1	1	0	0	0	0	0	0	0	0	0	1	1	1	0	8.7	8.7	8.7	44.063
AT1G19800.6;AT1G19800.5;AT1G19800.4;AT1G19800.3;AT1G19800.2;AT1G19800.1	AT1G19800.6;AT1G19800.5;AT1G19800.4;AT1G19800.3;AT1G19800.2;AT1G19800.1	3;3;3;3;3;3	3;3;3;3;3;3	3;3;3;3;3;3	AT1G19800.6 | trigalactosyldiacylglycerol 1 | Chr1:6846812-6847954 FORWARD LENGTH=350 | 201606;AT1G19800.5 | trigalactosyldiacylglycerol 1 | Chr1:6846812-6847954 FORWARD LENGTH=350 | 201606;AT1G19800.4 | trigalactosyldiacylglycerol 1 | Chr1:6846812-6847954	6	3	3	3	0	0	0	0	0	1	0	0	3	3	2	3	0	0	0	0	0	1	0	0	3	3	2	3	0	0	0	0	0	1	0	0	3	3	2	3	11.4	11.4	11.4	37.907
AT1G19835.6;AT1G19835.5;AT1G19835.4;AT1G19835.3;AT1G19835.2;AT1G19835.1	AT1G19835.6;AT1G19835.5;AT1G19835.4;AT1G19835.3;AT1G19835.2;AT1G19835.1	3;3;3;3;3;3	3;3;3;3;3;3	3;3;3;3;3;3	AT1G19835.6 | filament-like protein (DUF869) | Chr1:6856212-6859513 REVERSE LENGTH=982 | 201606;AT1G19835.5 | filament-like protein (DUF869) | Chr1:6856212-6859513 REVERSE LENGTH=982 | 201606;AT1G19835.4 | filament-like protein (DUF869) | Chr1:6856212-6859	6	3	3	3	0	0	0	1	2	0	1	0	1	2	1	0	0	0	0	1	2	0	1	0	1	2	1	0	0	0	0	1	2	0	1	0	1	2	1	0	3.9	3.9	3.9	109.81
AT1G19870.1;AT1G19870.2	AT1G19870.1;AT1G19870.2	10;5	10;5	10;5	AT1G19870.1 | IQ-domain 32 | Chr1:6895400-6898539 REVERSE LENGTH=794 | 201606;AT1G19870.2 | IQ-domain 32 | Chr1:6895400-6897681 REVERSE LENGTH=611 | 201606	2	10	10	10	2	1	0	1	0	0	0	1	8	5	7	6	2	1	0	1	0	0	0	1	8	5	7	6	2	1	0	1	0	0	0	1	8	5	7	6	18.1	18.1	18.1	86.881
AT1G19880.1	AT1G19880.1	6	6	6	AT1G19880.1 | Regulator of chromosome condensation (RCC1) family protein | Chr1:6900648-6903818 REVERSE LENGTH=538 | 201606	1	6	6	6	0	0	0	0	2	0	0	0	3	3	4	4	0	0	0	0	2	0	0	0	3	3	4	4	0	0	0	0	2	0	0	0	3	3	4	4	13	13	13	57.841
AT1G19910.2;AT4G38920.2;AT4G34720.2;AT4G38920.1;AT4G34720.1;AT2G16510.1;AT1G19910.1;AT1G75630.1;AT1G75630.2	AT1G19910.2;AT4G38920.2;AT4G34720.2;AT4G38920.1;AT4G34720.1;AT2G16510.1;AT1G19910.1;AT1G75630.1;AT1G75630.2	1;1;1;1;1;1;1;1;1	1;1;1;1;1;1;1;1;1	1;1;1;1;1;1;1;1;1	AT1G19910.2 | ATPase%2C F0/V0 complex%2C subunit C protein | Chr1:6913317-6913790 FORWARD LENGTH=122 | 201606;AT4G38920.2 | vacuolar-type H[+]-ATPase C3 | Chr4:18148100-18148853 FORWARD LENGTH=138 | 201606;AT4G34720.2 | ATPase%2C F0/V0 complex%2C subunit C	9	1	1	1	1	1	1	0	1	1	1	1	1	1	1	1	1	1	1	0	1	1	1	1	1	1	1	1	1	1	1	0	1	1	1	1	1	1	1	1	14.8	14.8	14.8	12.103
AT1G19920.1	AT1G19920.1	21	14	14	AT1G19920.1 | Pseudouridine synthase/archaeosine transglycosylase-like family protein | Chr1:6914835-6916657 REVERSE LENGTH=476 | 201606	1	21	14	14	14	13	10	10	7	5	5	8	2	1	3	4	11	10	8	7	4	1	1	4	0	0	1	2	11	10	8	7	4	1	1	4	0	0	1	2	33.8	27.3	27.3	53.638
AT1G19950.1	AT1G19950.1	1	1	1	AT1G19950.1 | HVA22-like protein H (ATHVA22H) | Chr1:6925043-6926527 FORWARD LENGTH=315 | 201606	1	1	1	1	0	1	0	0	0	0	0	0	0	0	0	0	0	1	0	0	0	0	0	0	0	0	0	0	0	1	0	0	0	0	0	0	0	0	0	0	6	6	6	35.103
AT1G20010.1	AT1G20010.1	40	17	11	AT1G20010.1 | tubulin beta-5 chain | Chr1:6938033-6940481 REVERSE LENGTH=449 | 201606	1	40	17	11	36	35	36	35	24	24	27	25	16	19	20	19	16	16	15	14	9	10	11	11	5	7	8	7	10	10	9	8	5	6	7	7	4	5	5	5	82.9	39.4	23.6	50.342
AT1G20020.1;AT1G20020.3;AT1G20020.2	AT1G20020.1;AT1G20020.3;AT1G20020.2	21;20;17	19;18;15	19;18;15	AT1G20020.1 | ferredoxin-NADP[+]-oxidoreductase 2 | Chr1:6942851-6944868 FORWARD LENGTH=369 | 201606;AT1G20020.3 | ferredoxin-NADP[+]-oxidoreductase 2 | Chr1:6942851-6944868 FORWARD LENGTH=369 | 201606;AT1G20020.2 | ferredoxin-NADP[+]-oxidoreductase 2 | Ch	3	21	19	19	5	7	7	7	13	10	9	10	14	15	13	10	5	6	7	6	11	10	8	9	12	13	13	9	5	6	7	6	11	10	8	9	12	13	13	9	58	55	55	41.168
AT1G20050.1	AT1G20050.1	3	3	3	AT1G20050.1 | C-8%2C7 sterol isomerase | Chr1:6949160-6950135 FORWARD LENGTH=223 | 201606	1	3	3	3	1	1	1	0	1	1	1	1	2	2	2	2	1	1	1	0	1	1	1	1	2	2	2	2	1	1	1	0	1	1	1	1	2	2	2	2	17	17	17	25.146
AT1G20110.1	AT1G20110.1	16	16	16	AT1G20110.1 | RING/FYVE/PHD zinc finger superfamily protein | Chr1:6971554-6974578 FORWARD LENGTH=601 | 201606	1	16	16	16	11	11	12	8	7	5	3	4	0	0	0	0	11	11	12	8	7	5	3	4	0	0	0	0	11	11	12	8	7	5	3	4	0	0	0	0	29.3	29.3	29.3	65.395
AT1G20200.1	AT1G20200.1	51	51	26	AT1G20200.1 | PAM domain (PCI/PINT associated module) protein | Chr1:7001409-7004154 REVERSE LENGTH=488 | 201606	1	51	51	26	31	35	27	23	24	20	26	22	10	10	10	11	31	35	27	23	24	20	26	22	10	10	10	11	15	19	15	12	12	8	10	9	5	5	4	4	80.5	80.5	48	55.582
AT1G20220.1	AT1G20220.1	9	8	8	AT1G20220.1 | Alba DNA/RNA-binding protein | Chr1:7005090-7007285 REVERSE LENGTH=315 | 201606	1	9	8	8	5	4	4	4	3	4	4	4	4	4	5	3	4	3	3	3	2	3	3	4	3	3	4	3	4	3	3	3	2	3	3	4	3	3	4	3	20.3	16.8	16.8	33.763
AT1G20225.1	AT1G20225.1	3	3	3	AT1G20225.1 | Thioredoxin superfamily protein | Chr1:7007966-7009318 REVERSE LENGTH=233 | 201606	1	3	3	3	2	2	2	1	1	1	0	0	1	0	0	0	2	2	2	1	1	1	0	0	1	0	0	0	2	2	2	1	1	1	0	0	1	0	0	0	19.3	19.3	19.3	26.052
AT1G20270.1	AT1G20270.1	3	1	1	AT1G20270.1 | 2-oxoglutarate (2OG) and Fe(II)-dependent oxygenase superfamily protein | Chr1:7021383-7022923 REVERSE LENGTH=287 | 201606	1	3	1	1	0	1	0	0	0	0	0	0	1	1	2	1	0	0	0	0	0	0	0	0	0	0	1	0	0	0	0	0	0	0	0	0	0	0	1	0	6.3	3.1	3.1	32.866
AT1G20330.1	AT1G20330.1	19	19	17	AT1G20330.1 | sterol methyltransferase 2 | Chr1:7038968-7040053 REVERSE LENGTH=361 | 201606	1	19	19	17	0	1	0	0	7	5	7	7	16	17	15	16	0	1	0	0	7	5	7	7	16	17	15	16	0	1	0	0	6	5	6	7	15	15	14	14	54	54	47.4	40.45
AT1G20410.1;AT1G20410.2	AT1G20410.1;AT1G20410.2	3;2	3;2	3;2	AT1G20410.1 | Pseudouridine synthase family protein | Chr1:7079049-7082504 REVERSE LENGTH=504 | 201606;AT1G20410.2 | Pseudouridine synthase family protein | Chr1:7079049-7081914 REVERSE LENGTH=351 | 201606	2	3	3	3	0	0	0	0	1	2	0	2	0	0	0	0	0	0	0	0	1	2	0	2	0	0	0	0	0	0	0	0	1	2	0	2	0	0	0	0	7.1	7.1	7.1	56.552
AT1G20430.1	AT1G20430.1	6	6	6	AT1G20430.1 | hypothetical protein | Chr1:7083471-7083821 REVERSE LENGTH=116 | 201606	1	6	6	6	0	0	0	1	0	0	0	0	6	3	4	4	0	0	0	1	0	0	0	0	6	3	4	4	0	0	0	1	0	0	0	0	6	3	4	4	54.3	54.3	54.3	12.769
AT1G20440.1	AT1G20440.1	5	1	1	AT1G20440.1 | cold-regulated 47 | Chr1:7084722-7085664 REVERSE LENGTH=265 | 201606	1	5	1	1	1	1	2	1	1	1	1	1	3	2	3	2	0	0	0	0	0	0	0	0	1	0	1	0	0	0	0	0	0	0	0	0	1	0	1	0	16.6	9.1	9.1	29.896
AT1G20450.2;AT1G20450.1	AT1G20450.2;AT1G20450.1	7;7	7;7	5;5	AT1G20450.2 | Dehydrin family protein | Chr1:7088235-7089107 REVERSE LENGTH=259 | 201606;AT1G20450.1 | Dehydrin family protein | Chr1:7088235-7089107 REVERSE LENGTH=260 | 201606	2	7	7	5	4	1	5	5	1	0	0	0	1	1	1	1	4	1	5	5	1	0	0	0	1	1	1	1	4	1	3	5	1	0	0	0	1	1	1	1	30.5	30.5	26.3	29.443
AT1G20510.1;AT1G20510.3;AT1G20510.2	AT1G20510.1;AT1G20510.3;AT1G20510.2	6;5;5	6;5;5	6;5;5	AT1G20510.1 | OPC-8:0 CoA ligase1 | Chr1:7103645-7105856 REVERSE LENGTH=546 | 201606;AT1G20510.3 | OPC-8:0 CoA ligase1 | Chr1:7104362-7105856 REVERSE LENGTH=468 | 201606;AT1G20510.2 | OPC-8:0 CoA ligase1 | Chr1:7103939-7105856 REVERSE LENGTH=473 | 201606	3	6	6	6	2	1	2	0	4	3	2	3	3	3	2	2	2	1	2	0	4	3	2	3	3	3	2	2	2	1	2	0	4	3	2	3	3	3	2	2	15	15	15	59.374
AT1G20560.1;AT1G20560.2	AT1G20560.1;AT1G20560.2	8;6	8;6	8;6	AT1G20560.1 | acyl activating enzyme 1 | Chr1:7119927-7121730 REVERSE LENGTH=556 | 201606;AT1G20560.2 | acyl activating enzyme 1 | Chr1:7119927-7121363 REVERSE LENGTH=478 | 201606	2	8	8	8	0	2	2	2	3	4	0	2	0	0	0	0	0	2	2	2	3	4	0	2	0	0	0	0	0	2	2	2	3	4	0	2	0	0	0	0	21.4	21.4	21.4	61.073
AT1G20575.1	AT1G20575.1	9	9	9	AT1G20575.1 | Nucleotide-diphospho-sugar transferases superfamily protein | Chr1:7126987-7128677 REVERSE LENGTH=246 | 201606	1	9	9	9	0	0	0	0	1	1	0	1	5	6	7	4	0	0	0	0	1	1	0	1	5	6	7	4	0	0	0	0	1	1	0	1	5	6	7	4	42.7	42.7	42.7	27.676
AT1G20580.1;AT1G20600.1	AT1G20580.1	4;1	4;1	3;0	AT1G20580.1 | Small nuclear ribonucleoprotein family protein | Chr1:7128979-7130371 FORWARD LENGTH=131 | 201606	2	4	4	3	1	3	2	1	3	3	2	3	2	3	2	2	1	3	2	1	3	3	2	3	2	3	2	2	1	2	2	1	2	2	1	2	1	2	2	1	31.3	31.3	23.7	14.237
AT1G20620.1;AT1G20620.6;AT1G20620.5;AT1G20620.2;AT1G20620.4;AT1G20620.7	AT1G20620.1;AT1G20620.6;AT1G20620.5;AT1G20620.2;AT1G20620.4;AT1G20620.7	29;29;28;23;22;15	29;29;28;23;22;15	21;21;20;17;17;12	AT1G20620.1 | catalase 3 | Chr1:7143142-7146193 FORWARD LENGTH=492 | 201606;AT1G20620.6 | catalase 3 | Chr1:7143914-7146193 FORWARD LENGTH=551 | 201606;AT1G20620.5 | catalase 3 | Chr1:7143142-7146193 FORWARD LENGTH=485 | 201606;AT1G20620.2 | catalase 3 | C	6	29	29	21	16	10	10	9	12	11	14	13	16	18	17	22	16	10	10	9	12	11	14	13	16	18	17	22	11	7	7	6	8	8	10	9	11	14	13	16	59.6	59.6	41.3	56.695
AT1G20630.1	AT1G20630.1	15	1	1	AT1G20630.1 | catalase 1 | Chr1:7146812-7149609 FORWARD LENGTH=492 | 201606	1	15	1	1	8	4	7	5	5	4	4	3	7	7	7	6	0	0	0	0	1	1	0	0	1	1	1	0	0	0	0	0	1	1	0	0	1	1	1	0	28	2.6	2.6	56.761
AT1G20696.5;AT1G20696.1;AT1G20696.2;AT1G20696.3;AT1G20696.4;AT1G20693.2;AT1G20693.3;AT1G20693.1	AT1G20696.5;AT1G20696.1;AT1G20696.2;AT1G20696.3;AT1G20696.4;AT1G20693.2;AT1G20693.3;AT1G20693.1	2;2;2;1;1;1;1;1	2;2;2;1;1;1;1;1	2;2;2;1;1;1;1;1	AT1G20696.5 | high mobility group B3 | Chr1:7179825-7180835 FORWARD LENGTH=133 | 201606;AT1G20696.1 | high mobility group B3 | Chr1:7179825-7181174 FORWARD LENGTH=141 | 201606;AT1G20696.2 | high mobility group B3 | Chr1:7179825-7181193 FORWARD LENGTH=147 |	8	2	2	2	1	1	0	0	1	1	0	1	1	2	1	1	1	1	0	0	1	1	0	1	1	2	1	1	1	1	0	0	1	1	0	1	1	2	1	1	20.3	20.3	20.3	14.896
AT1G20760.1	AT1G20760.1	4	3	3	AT1G20760.1 | Calcium-binding EF hand family protein | Chr1:7209515-7214773 FORWARD LENGTH=1019 | 201606	1	4	3	3	0	0	0	0	0	0	0	2	3	2	1	1	0	0	0	0	0	0	0	1	2	1	0	0	0	0	0	0	0	0	0	1	2	1	0	0	4.7	4	4	109.82
AT1G20770.1	AT1G20770.1	1	1	1	AT1G20770.1 | coiled-coil protein | Chr1:7215345-7216648 REVERSE LENGTH=215 | 201606	1	1	1	1	0	0	0	0	0	0	0	0	0	0	0	1	0	0	0	0	0	0	0	0	0	0	0	1	0	0	0	0	0	0	0	0	0	0	0	1	6	6	6	23.5
AT1G20780.3;AT1G20780.2;AT1G20780.1	AT1G20780.3;AT1G20780.2;AT1G20780.1	6;6;6	6;6;6	6;6;6	AT1G20780.3 | senescence-associated E3 ubiquitin ligase 1 | Chr1:7217812-7220609 FORWARD LENGTH=801 | 201606;AT1G20780.2 | senescence-associated E3 ubiquitin ligase 1 | Chr1:7217812-7220609 FORWARD LENGTH=801 | 201606;AT1G20780.1 | senescence-associated E3	3	6	6	6	0	0	0	0	0	0	0	0	3	3	2	4	0	0	0	0	0	0	0	0	3	3	2	4	0	0	0	0	0	0	0	0	3	3	2	4	9.4	9.4	9.4	88.379
AT1G20810.1;AT1G20810.2	AT1G20810.1;AT1G20810.2	6;5	6;5	6;5	AT1G20810.1 | FKBP-like peptidyl-prolyl cis-trans isomerase family protein | Chr1:7232025-7233367 FORWARD LENGTH=232 | 201606;AT1G20810.2 | FKBP-like peptidyl-prolyl cis-trans isomerase family protein | Chr1:7232025-7233235 FORWARD LENGTH=229 | 201606	2	6	6	6	2	3	3	4	2	2	1	0	0	0	0	0	2	3	3	4	2	2	1	0	0	0	0	0	2	3	3	4	2	2	1	0	0	0	0	0	33.6	33.6	33.6	25.53
AT1G20816.1	AT1G20816.1	9	8	8	AT1G20816.1 | outer envelope pore-like protein | Chr1:7233814-7234941 FORWARD LENGTH=167 | 201606	1	9	8	8	0	0	0	1	0	1	0	0	5	6	7	4	0	0	0	1	0	1	0	0	5	5	6	4	0	0	0	1	0	1	0	0	5	5	6	4	52.7	52.7	52.7	19.781
AT1G20830.2;AT1G20830.1	AT1G20830.2;AT1G20830.1	4;4	4;4	4;4	AT1G20830.2 | multiple chloroplast division site 1 | Chr1:7243352-7244736 FORWARD LENGTH=250 | 201606;AT1G20830.1 | multiple chloroplast division site 1 | Chr1:7242933-7244736 FORWARD LENGTH=349 | 201606	2	4	4	4	0	0	0	0	0	0	0	0	3	2	2	4	0	0	0	0	0	0	0	0	3	2	2	4	0	0	0	0	0	0	0	0	3	2	2	4	18	18	18	28.4
AT1G20840.2;AT1G20840.1	AT1G20840.2;AT1G20840.1	14;14	14;14	14;14	AT1G20840.2 | tonoplast monosaccharide transporter1 | Chr1:7245107-7247674 REVERSE LENGTH=734 | 201606;AT1G20840.1 | tonoplast monosaccharide transporter1 | Chr1:7245107-7247674 REVERSE LENGTH=734 | 201606	2	14	14	14	0	0	0	0	2	1	0	1	9	11	9	9	0	0	0	0	2	1	0	1	9	11	9	9	0	0	0	0	2	1	0	1	9	11	9	9	25.6	25.6	25.6	79.484
AT1G20910.1;AT1G20910.2	AT1G20910.1;AT1G20910.2	3;2	3;2	3;2	AT1G20910.1 | ARID/BRIGHT DNA-binding domain-containing protein | Chr1:7277209-7280635 REVERSE LENGTH=398 | 201606;AT1G20910.2 | ARID/BRIGHT DNA-binding domain-containing protein | Chr1:7277319-7280635 REVERSE LENGTH=392 | 201606	2	3	3	3	0	0	0	0	2	0	1	0	0	0	0	0	0	0	0	0	2	0	1	0	0	0	0	0	0	0	0	0	2	0	1	0	0	0	0	0	13.6	13.6	13.6	44.265
AT1G20920.2;AT1G20920.7;AT1G20920.6;AT1G20920.5;AT1G20920.4;AT1G20920.3;AT1G20920.1;AT3G09620.1;AT3G09620.2	AT1G20920.2;AT1G20920.7;AT1G20920.6;AT1G20920.5;AT1G20920.4;AT1G20920.3;AT1G20920.1	9;9;9;9;9;9;9;2;2	9;9;9;9;9;9;9;2;2	9;9;9;9;9;9;9;2;2	AT1G20920.2 | P-loop containing nucleoside triphosphate hydrolases superfamily protein | Chr1:7286356-7288842 FORWARD LENGTH=828 | 201606;AT1G20920.7 | P-loop containing nucleoside triphosphate hydrolases superfamily protein | Chr1:7285342-7288842 FORWARD	9	9	9	9	0	0	0	0	4	2	0	1	7	4	5	4	0	0	0	0	4	2	0	1	7	4	5	4	0	0	0	0	4	2	0	1	7	4	5	4	14	14	14	90.937
AT1G20930.1	AT1G20930.1	3	1	1	AT1G20930.1 | cyclin-dependent kinase B2%3B2 | Chr1:7292752-7294664 REVERSE LENGTH=315 | 201606	1	3	1	1	0	0	0	0	0	1	1	0	3	0	0	1	0	0	0	0	0	0	0	0	1	0	0	0	0	0	0	0	0	0	0	0	1	0	0	0	10.2	5.1	5.1	35.846
AT1G20950.1	AT1G20950.1	51	51	33	AT1G20950.1 | Phosphofructokinase family protein | Chr1:7297467-7301336 REVERSE LENGTH=614 | 201606	1	51	51	33	34	33	34	31	31	26	24	26	17	16	20	17	34	33	34	31	31	26	24	26	17	16	20	17	22	22	21	20	19	15	13	16	9	9	11	9	83.6	83.6	63.5	67.118
AT1G20960.2;AT1G20960.1	AT1G20960.2;AT1G20960.1	93;93	93;93	81;81	AT1G20960.2 | U5 small nuclear ribonucleoprotein helicase | Chr1:7302591-7309914 REVERSE LENGTH=2171 | 201606;AT1G20960.1 | U5 small nuclear ribonucleoprotein helicase | Chr1:7302591-7309914 REVERSE LENGTH=2171 | 201606	2	93	93	81	32	24	19	26	41	27	18	16	35	25	14	17	32	24	19	26	41	27	18	16	35	25	14	17	29	21	17	25	36	22	18	13	33	22	14	16	50.5	50.5	45.3	247.1
AT1G20970.1	AT1G20970.1	7	7	7	AT1G20970.1 | calponin-like domain protein | Chr1:7314338-7319246 FORWARD LENGTH=1364 | 201606	1	7	7	7	0	0	0	0	1	0	0	0	5	4	3	3	0	0	0	0	1	0	0	0	5	4	3	3	0	0	0	0	1	0	0	0	5	4	3	3	7.9	7.9	7.9	150.16
AT1G21080.1;AT1G21080.2;AT1G21080.3	AT1G21080.1;AT1G21080.2;AT1G21080.3	8;7;7	8;7;7	8;7;7	AT1G21080.1 | DNAJ heat shock N-terminal domain-containing protein | Chr1:7378822-7382275 REVERSE LENGTH=391 | 201606;AT1G21080.2 | DNAJ heat shock N-terminal domain-containing protein | Chr1:7378822-7380927 REVERSE LENGTH=304 | 201606;AT1G21080.3 | DNAJ h	3	8	8	8	0	2	0	4	0	1	1	1	5	6	4	4	0	2	0	4	0	1	1	1	5	6	4	4	0	2	0	4	0	1	1	1	5	6	4	4	32.5	32.5	32.5	43.923
AT1G21090.2;AT1G21090.1	AT1G21090.2;AT1G21090.1	1;1	1;1	1;1	AT1G21090.2 | Cupredoxin superfamily protein | Chr1:7384854-7386045 FORWARD LENGTH=225 | 201606;AT1G21090.1 | Cupredoxin superfamily protein | Chr1:7384854-7386199 FORWARD LENGTH=242 | 201606	2	1	1	1	1	0	0	0	0	0	0	0	0	0	0	0	1	0	0	0	0	0	0	0	0	0	0	0	1	0	0	0	0	0	0	0	0	0	0	0	5.8	5.8	5.8	24.346
AT1G21100.1	AT1G21100.1	13	3	2	AT1G21100.1 | O-methyltransferase family protein | Chr1:7386991-7388318 REVERSE LENGTH=373 | 201606	1	13	3	2	0	0	1	1	2	4	5	3	10	9	11	12	0	0	0	0	0	0	0	0	1	1	1	3	0	0	0	0	0	0	0	0	0	0	0	2	40.2	12.6	8	40.869
AT1G21120.2;AT1G21120.1;AT1G21110.1	AT1G21120.2;AT1G21120.1;AT1G21110.1	13;12;11	3;2;2	3;2;2	AT1G21120.2 | O-methyltransferase family protein | Chr1:7395331-7396784 REVERSE LENGTH=421 | 201606;AT1G21120.1 | O-methyltransferase family protein | Chr1:7395331-7396640 REVERSE LENGTH=373 | 201606;AT1G21110.1 | O-methyltransferase family protein | Chr1:	3	13	3	3	0	1	1	1	1	3	4	1	10	8	11	9	0	1	0	0	0	0	0	0	2	1	1	1	0	1	0	0	0	0	0	0	2	1	1	1	32.8	8.8	8.8	46.771
AT1G21130.1;AT1G21130.2	AT1G21130.1;AT1G21130.2	17;13	17;13	5;5	AT1G21130.1 | O-methyltransferase family protein | Chr1:7399170-7400470 REVERSE LENGTH=373 | 201606;AT1G21130.2 | O-methyltransferase family protein | Chr1:7399489-7400470 REVERSE LENGTH=296 | 201606	2	17	17	5	0	0	1	1	4	6	8	5	15	13	17	15	0	0	1	1	4	6	8	5	15	13	17	15	0	0	0	0	1	1	3	2	5	4	5	5	52	52	22	40.747
AT1G21170.1;AT1G21170.2	AT1G21170.1;AT1G21170.2	14;14	6;6	6;6	AT1G21170.1 | Exocyst complex component SEC5 | Chr1:7413050-7419411 FORWARD LENGTH=1090 | 201606;AT1G21170.2 | Exocyst complex component SEC5 | Chr1:7413050-7419411 FORWARD LENGTH=1099 | 201606	2	14	6	6	2	2	1	3	7	7	7	7	7	4	6	6	0	0	0	1	3	3	1	3	2	1	1	2	0	0	0	1	3	3	1	3	2	1	1	2	13.9	6	6	122.67
AT1G21380.1;AT1G76970.7;AT1G76970.4;AT1G76970.6;AT1G76970.3;AT1G76970.2;AT1G76970.1	AT1G21380.1	3;1;1;1;1;1;1	3;1;1;1;1;1;1	3;1;1;1;1;1;1	AT1G21380.1 | Target of Myb protein 1 | Chr1:7485806-7488032 REVERSE LENGTH=506 | 201606	7	3	3	3	0	1	1	2	1	0	2	2	0	0	0	0	0	1	1	2	1	0	2	2	0	0	0	0	0	1	1	2	1	0	2	2	0	0	0	0	8.7	8.7	8.7	55.791
AT1G21440.2;AT1G21440.1	AT1G21440.2;AT1G21440.1	9;9	9;9	8;8	AT1G21440.2 | Phosphoenolpyruvate carboxylase family protein | Chr1:7502325-7504103 REVERSE LENGTH=336 | 201606;AT1G21440.1 | Phosphoenolpyruvate carboxylase family protein | Chr1:7502325-7504103 REVERSE LENGTH=336 | 201606	2	9	9	8	3	6	4	6	7	4	2	1	1	0	0	0	3	6	4	6	7	4	2	1	1	0	0	0	3	6	4	6	6	4	2	1	1	0	0	0	36.6	36.6	31	36.306
AT1G21450.1	AT1G21450.1	6	6	6	AT1G21450.1 | SCARECROW-like 1 | Chr1:7509721-7511502 FORWARD LENGTH=593 | 201606	1	6	6	6	3	2	1	2	0	0	0	1	0	0	0	0	3	2	1	2	0	0	0	1	0	0	0	0	3	2	1	2	0	0	0	1	0	0	0	0	11.6	11.6	11.6	66.7
AT1G21480.2;AT1G21480.1	AT1G21480.2;AT1G21480.1	3;3	3;3	3;3	AT1G21480.2 | Exostosin family protein | Chr1:7519372-7521426 REVERSE LENGTH=410 | 201606;AT1G21480.1 | Exostosin family protein | Chr1:7519116-7521426 REVERSE LENGTH=462 | 201606	2	3	3	3	0	0	0	0	0	0	0	0	2	0	1	1	0	0	0	0	0	0	0	0	2	0	1	1	0	0	0	0	0	0	0	0	2	0	1	1	8.8	8.8	8.8	46.694
AT1G21500.1	AT1G21500.1	1	1	1	AT1G21500.1 | hypothetical protein | Chr1:7530047-7530954 REVERSE LENGTH=126 | 201606	1	1	1	1	1	1	1	1	0	0	0	0	0	1	1	1	1	1	1	1	0	0	0	0	0	1	1	1	1	1	1	1	0	0	0	0	0	1	1	1	8.7	8.7	8.7	13.258
AT1G21600.2;AT1G21600.1	AT1G21600.2;AT1G21600.1	9;9	9;9	9;9	AT1G21600.2 | plastid transcriptionally active 6 | Chr1:7571514-7573782 REVERSE LENGTH=328 | 201606;AT1G21600.1 | plastid transcriptionally active 6 | Chr1:7571514-7573782 REVERSE LENGTH=328 | 201606	2	9	9	9	2	2	1	3	5	0	1	2	6	4	3	4	2	2	1	3	5	0	1	2	6	4	3	4	2	2	1	3	5	0	1	2	6	4	3	4	34.1	34.1	34.1	37.376
AT1G21630.3;AT1G21630.1;AT1G21630.4;AT1G21630.2	AT1G21630.3;AT1G21630.1;AT1G21630.4;AT1G21630.2	12;12;11;11	12;12;11;11	11;11;10;10	AT1G21630.3 | Calcium-binding EF hand family protein | Chr1:7581457-7587796 FORWARD LENGTH=1196 | 201606;AT1G21630.1 | Calcium-binding EF hand family protein | Chr1:7581457-7587796 FORWARD LENGTH=1218 | 201606;AT1G21630.4 | Calcium-binding EF hand family p	4	12	12	11	0	1	0	1	1	2	0	3	4	5	5	6	0	1	0	1	1	2	0	3	4	5	5	6	0	1	0	1	1	2	0	2	3	4	4	5	10.3	10.3	9.7	129.45
AT1G21640.1;AT1G21640.2	AT1G21640.1;AT1G21640.2	34;32	34;32	34;32	AT1G21640.1 | NAD kinase 2 | Chr1:7588726-7592669 FORWARD LENGTH=985 | 201606;AT1G21640.2 | NAD kinase 2 | Chr1:7588726-7592669 FORWARD LENGTH=999 | 201606	2	34	34	34	16	14	11	11	13	18	9	16	3	3	2	3	16	14	11	11	13	18	9	16	3	3	2	3	16	14	11	11	13	18	9	16	3	3	2	3	43.5	43.5	43.5	109.19
AT1G21650.1;AT1G21650.2;AT1G21650.3	AT1G21650.1;AT1G21650.2;AT1G21650.3	11;11;10	9;9;8	9;9;8	AT1G21650.1 | Preprotein translocase SecA family protein | Chr1:7592891-7600590 REVERSE LENGTH=1051 | 201606;AT1G21650.2 | Preprotein translocase SecA family protein | Chr1:7592891-7600590 REVERSE LENGTH=1058 | 201606;AT1G21650.3 | Preprotein translocase S	3	11	9	9	2	1	1	1	1	2	1	1	7	7	8	8	0	0	0	0	0	1	0	0	6	6	7	7	0	0	0	0	0	1	0	0	6	6	7	7	11.4	10.6	10.6	118.93
AT1G21660.1	AT1G21660.1	2	2	2	AT1G21660.1 | Chaperone DnaJ-domain superfamily protein | Chr1:7605924-7608835 FORWARD LENGTH=523 | 201606	1	2	2	2	0	0	0	1	1	1	0	0	0	0	0	0	0	0	0	1	1	1	0	0	0	0	0	0	0	0	0	1	1	1	0	0	0	0	0	0	7.1	7.1	7.1	56.91
AT1G21670.1	AT1G21670.1	2	2	2	AT1G21670.1 | DPP6 amino-terminal domain protein | Chr1:7610409-7612520 FORWARD LENGTH=703 | 201606	1	2	2	2	0	0	1	0	0	0	0	0	1	0	0	0	0	0	1	0	0	0	0	0	1	0	0	0	0	0	1	0	0	0	0	0	1	0	0	0	2.4	2.4	2.4	77.288
AT1G21690.1;AT1G21690.3;AT1G21690.2;AT1G21690.4	AT1G21690.1;AT1G21690.3;AT1G21690.2;AT1G21690.4	15;15;13;12	15;15;13;12	15;15;13;12	AT1G21690.1 | ATPase family associated with various cellular activities (AAA) | Chr1:7615675-7618362 FORWARD LENGTH=339 | 201606;AT1G21690.3 | ATPase family associated with various cellular activities (AAA) | Chr1:7615675-7618421 FORWARD LENGTH=341 | 20160	4	15	15	15	9	7	5	5	8	7	7	8	2	5	2	4	9	7	5	5	8	7	7	8	2	5	2	4	9	7	5	5	8	7	7	8	2	5	2	4	53.1	53.1	53.1	37.507
AT1G21710.1	AT1G21710.1	4	4	4	AT1G21710.1 | 8-oxoguanine-DNA glycosylase 1 | Chr1:7624439-7625869 FORWARD LENGTH=365 | 201606	1	4	4	4	0	0	0	0	3	1	0	0	0	0	0	0	0	0	0	0	3	1	0	0	0	0	0	0	0	0	0	0	3	1	0	0	0	0	0	0	13.7	13.7	13.7	40.283
AT1G21720.1;AT1G77440.2;AT1G77440.1	AT1G21720.1;AT1G77440.2;AT1G77440.1	8;7;7	8;7;7	8;7;7	AT1G21720.1 | proteasome beta subunit C1 | Chr1:7626394-7628070 FORWARD LENGTH=204 | 201606;AT1G77440.2 | 20S proteasome beta subunit C2 | Chr1:29096020-29098105 FORWARD LENGTH=204 | 201606;AT1G77440.1 | 20S proteasome beta subunit C2 | Chr1:29096334-29098	3	8	8	8	4	4	3	4	5	7	4	5	2	2	2	2	4	4	3	4	5	7	4	5	2	2	2	2	4	4	3	4	5	7	4	5	2	2	2	2	41.7	41.7	41.7	22.798
AT1G21730.1;AT5G06670.8;AT5G06670.7;AT5G06670.4;AT5G06670.5;AT5G06670.3;AT5G06670.2;AT5G06670.6;AT5G06670.1	AT1G21730.1;AT5G06670.8;AT5G06670.7;AT5G06670.4;AT5G06670.5;AT5G06670.3;AT5G06670.2;AT5G06670.6;AT5G06670.1	5;3;3;3;3;3;3;3;3	2;0;0;0;0;0;0;0;0	2;0;0;0;0;0;0;0;0	AT1G21730.1 | P-loop containing nucleoside triphosphate hydrolases superfamily protein | Chr1:7630365-7636247 FORWARD LENGTH=890 | 201606;AT5G06670.8 | P-loop containing nucleoside triphosphate hydrolases superfamily protein | Chr5:2049483-2055019 REVERSE	9	5	2	2	2	0	0	2	2	1	1	1	2	1	1	0	0	0	0	0	1	1	0	0	0	1	0	0	0	0	0	0	1	1	0	0	0	1	0	0	6.7	3.6	3.6	98.455
AT1G21750.1;AT1G21750.2	AT1G21750.1;AT1G21750.2	33;29	33;29	27;24	AT1G21750.1 | PDI-like 1-1 | Chr1:7645767-7648514 FORWARD LENGTH=501 | 201606;AT1G21750.2 | PDI-like 1-1 | Chr1:7645767-7648695 FORWARD LENGTH=487 | 201606	2	33	33	27	9	8	8	7	11	5	3	3	23	19	21	20	9	8	8	7	11	5	3	3	23	19	21	20	8	7	7	6	7	4	3	3	19	17	16	15	69.5	69.5	60.5	55.601
AT1G21770.1	AT1G21770.1	1	1	1	AT1G21770.1 | Acyl-CoA N-acyltransferases (NAT) superfamily protein | Chr1:7651843-7652249 REVERSE LENGTH=111 | 201606	1	1	1	1	0	1	1	0	1	1	0	1	0	0	0	0	0	1	1	0	1	1	0	1	0	0	0	0	0	1	1	0	1	1	0	1	0	0	0	0	9	9	9	12.561
AT1G21880.1;AT1G21880.2	AT1G21880.1;AT1G21880.2	4;4	1;1	1;1	AT1G21880.1 | lysm domain GPI-anchored protein 1 precursor | Chr1:7680689-7682048 FORWARD LENGTH=316 | 201606;AT1G21880.2 | lysm domain GPI-anchored protein 1 precursor | Chr1:7680689-7682526 FORWARD LENGTH=416 | 201606	2	4	1	1	2	2	1	2	2	1	1	0	1	1	0	0	1	1	0	1	0	0	1	0	1	1	0	0	1	1	0	1	0	0	1	0	1	1	0	0	8.5	3.2	3.2	33.401
AT1G21900.1	AT1G21900.1	4	4	4	AT1G21900.1 | emp24/gp25L/p24 family/GOLD family protein | Chr1:7691165-7692327 REVERSE LENGTH=216 | 201606	1	4	4	4	1	0	0	0	1	1	1	1	4	4	3	3	1	0	0	0	1	1	1	1	4	4	3	3	1	0	0	0	1	1	1	1	4	4	3	3	13	13	13	24.346
AT1G22060.1;AT1G22060.2;AT5G52280.1	AT1G22060.1;AT1G22060.2	5;5;1	5;5;1	4;4;0	AT1G22060.1 | sporulation-specific protein | Chr1:7773373-7780586 REVERSE LENGTH=1999 | 201606;AT1G22060.2 | sporulation-specific protein | Chr1:7773373-7780586 REVERSE LENGTH=1999 | 201606	3	5	5	4	0	0	0	0	3	1	0	0	2	0	2	3	0	0	0	0	3	1	0	0	2	0	2	3	0	0	0	0	3	1	0	0	2	0	2	2	3.6	3.6	3.2	228.95
AT1G78000.7;AT1G22150.2;AT1G78000.4;AT1G78000.5;AT4G08620.1;AT1G78000.3;AT1G78000.2;AT1G78000.1;AT1G22150.4;AT1G22150.3;AT1G22150.1	AT1G78000.7;AT1G22150.2;AT1G78000.4;AT1G78000.5;AT4G08620.1;AT1G78000.3;AT1G78000.2;AT1G78000.1;AT1G22150.4;AT1G22150.3;AT1G22150.1	2;2;2;2;2;2;2;2;2;2;2	2;2;2;2;2;2;2;2;2;2;2	2;2;2;2;2;2;2;2;2;2;2	AT1G78000.7 | sulfate transporter 1%3B2 | Chr1:29330462-29332498 FORWARD LENGTH=460 | 201606;AT1G22150.2 | sulfate transporter 1%3B3 | Chr1:7818361-7820975 FORWARD LENGTH=593 | 201606;AT1G78000.4 | sulfate transporter 1%3B2 | Chr1:29329889-29332498 FORWARD	11	2	2	2	0	0	0	0	0	0	0	0	0	1	2	1	0	0	0	0	0	0	0	0	0	1	2	1	0	0	0	0	0	0	0	0	0	1	2	1	4.6	4.6	4.6	50.372
AT1G22170.2;AT1G22170.1	AT1G22170.2;AT1G22170.1	3;3	3;3	2;2	AT1G22170.2 | Phosphoglycerate mutase family protein | Chr1:7826603-7828055 FORWARD LENGTH=334 | 201606;AT1G22170.1 | Phosphoglycerate mutase family protein | Chr1:7826603-7828055 FORWARD LENGTH=334 | 201606	2	3	3	2	1	0	0	0	2	1	0	1	0	0	0	0	1	0	0	0	2	1	0	1	0	0	0	0	1	0	0	0	1	0	0	0	0	0	0	0	10.2	10.2	7.5	37.294
AT1G22200.2;AT1G22200.1	AT1G22200.2;AT1G22200.1	5;5	5;5	5;5	AT1G22200.2 | Endoplasmic reticulum vesicle transporter protein | Chr1:7838104-7840602 REVERSE LENGTH=338 | 201606;AT1G22200.1 | Endoplasmic reticulum vesicle transporter protein | Chr1:7837857-7840602 REVERSE LENGTH=386 | 201606	2	5	5	5	0	0	0	0	0	0	0	0	3	5	2	2	0	0	0	0	0	0	0	0	3	5	2	2	0	0	0	0	0	0	0	0	3	5	2	2	15.4	15.4	15.4	38.334
AT1G22270.1	AT1G22270.1	3	3	3	AT1G22270.1 | Trm112p-like protein | Chr1:7865548-7865922 FORWARD LENGTH=124 | 201606	1	3	3	3	1	0	0	2	1	0	0	1	1	0	0	0	1	0	0	2	1	0	0	1	1	0	0	0	1	0	0	2	1	0	0	1	1	0	0	0	30.6	30.6	30.6	13.961
AT1G22280.1;AT1G22280.3;AT1G22280.2;AT1G34750.4;AT1G34750.3;AT1G34750.2;AT1G34750.1;AT3G63320.2;AT3G63320.1	AT1G22280.1;AT1G22280.3;AT1G22280.2	8;7;5;1;1;1;1;1;1	8;7;5;1;1;1;1;1;1	8;7;5;1;1;1;1;1;1	AT1G22280.1 | phytochrome-associated protein phosphatase type 2C | Chr1:7874236-7875496 FORWARD LENGTH=281 | 201606;AT1G22280.3 | phytochrome-associated protein phosphatase type 2C | Chr1:7874236-7875496 FORWARD LENGTH=287 | 201606;AT1G22280.2 | phytochrom	9	8	8	8	0	0	0	0	1	0	1	1	7	6	4	6	0	0	0	0	1	0	1	1	7	6	4	6	0	0	0	0	1	0	1	1	7	6	4	6	34.5	34.5	34.5	30.721
AT1G22300.2;AT1G22300.1;AT1G22300.3;AT1G22290.1;AT1G22290.2;AT1G78220.1	AT1G22300.2;AT1G22300.1;AT1G22300.3	31;31;30;1;1;1	31;31;30;1;1;1	25;25;24;1;1;1	AT1G22300.2 | general regulatory factor 10 | Chr1:7879244-7881103 REVERSE LENGTH=254 | 201606;AT1G22300.1 | general regulatory factor 10 | Chr1:7879146-7881103 REVERSE LENGTH=254 | 201606;AT1G22300.3 | general regulatory factor 10 | Chr1:7879601-7881103 RE	6	31	31	25	21	18	20	14	17	9	11	8	9	7	9	6	21	18	20	14	17	9	11	8	9	7	9	6	18	16	17	13	14	7	7	6	5	5	6	5	81.5	81.5	78.3	28.9
AT1G22360.1;AT1G22360.2;AT1G22340.1;AT1G22380.1	AT1G22360.1;AT1G22360.2	19;17;1;1	19;17;1;1	16;15;0;0	AT1G22360.1 | UDP-glucosyl transferase 85A2 | Chr1:7895068-7897527 REVERSE LENGTH=481 | 201606;AT1G22360.2 | UDP-glucosyl transferase 85A2 | Chr1:7895068-7897527 REVERSE LENGTH=469 | 201606	4	19	19	16	2	2	1	1	6	10	6	5	12	11	16	15	2	2	1	1	6	10	6	5	12	11	16	15	0	0	0	0	5	9	4	4	10	9	13	12	43	43	37.2	54.364
AT1G22370.1;AT1G22370.2	AT1G22370.1;AT1G22370.2	3;3	2;2	2;2	AT1G22370.1 | UDP-glucosyl transferase 85A5 | Chr1:7898116-7899045 REVERSE LENGTH=309 | 201606;AT1G22370.2 | UDP-glucosyl transferase 85A5 | Chr1:7898116-7899879 REVERSE LENGTH=479 | 201606	2	3	2	2	1	1	1	1	0	0	0	0	0	1	1	1	1	1	1	1	0	0	0	0	0	0	0	0	1	1	1	1	0	0	0	0	0	0	0	0	13.3	10	10	35.042
AT1G22400.1	AT1G22400.1	3	1	1	AT1G22400.1 | UDP-Glycosyltransferase superfamily protein | Chr1:7903851-7906607 REVERSE LENGTH=489 | 201606	1	3	1	1	3	3	1	1	1	1	2	1	2	1	2	2	1	1	0	0	0	0	0	0	0	0	0	0	1	1	0	0	0	0	0	0	0	0	0	0	6.7	3.1	3.1	55.01
AT1G22410.1	AT1G22410.1	40	28	28	AT1G22410.1 | Class-II DAHP synthetase family protein | Chr1:7912120-7914742 FORWARD LENGTH=527 | 201606	1	40	28	28	26	28	20	19	26	27	24	27	16	13	15	14	19	22	15	14	20	18	15	19	10	8	9	9	19	22	15	14	20	18	15	19	10	8	9	9	76.7	64.1	64.1	58.326
AT1G22430.2;AT1G22430.1;AT1G22430.5;AT1G22430.4;AT1G22430.3;AT4G22110.2;AT4G22110.1	AT1G22430.2;AT1G22430.1;AT1G22430.5;AT1G22430.4;AT1G22430.3	9;9;5;5;5;2;2	9;9;5;5;5;2;2	9;9;5;5;5;2;2	AT1G22430.2 | GroES-like zinc-binding dehydrogenase family protein | Chr1:7919235-7921594 FORWARD LENGTH=388 | 201606;AT1G22430.1 | GroES-like zinc-binding dehydrogenase family protein | Chr1:7919235-7921594 FORWARD LENGTH=388 | 201606;AT1G22430.5 | GroES-	7	9	9	9	3	5	1	4	2	1	0	0	0	0	0	0	3	5	1	4	2	1	0	0	0	0	0	0	3	5	1	4	2	1	0	0	0	0	0	0	23.2	23.2	23.2	42.529
AT1G22440.1	AT1G22440.1	4	4	4	AT1G22440.1 | Zinc-binding alcohol dehydrogenase family protein | Chr1:7922560-7924759 FORWARD LENGTH=386 | 201606	1	4	4	4	2	1	0	2	0	0	0	0	0	0	0	0	2	1	0	2	0	0	0	0	0	0	0	0	2	1	0	2	0	0	0	0	0	0	0	0	14.8	14.8	14.8	42.383
AT1G22450.1;AT5G57815.1;AT4G28060.1	AT1G22450.1	12;1;1	12;1;1	12;1;1	AT1G22450.1 | cytochrome C oxidase 6B | Chr1:7925447-7926918 FORWARD LENGTH=191 | 201606	3	12	12	12	2	2	2	1	2	4	3	4	10	8	8	10	2	2	2	1	2	4	3	4	10	8	8	10	2	2	2	1	2	4	3	4	10	8	8	10	58.1	58.1	58.1	21.195
AT1G22510.1;AT1G22510.2	AT1G22510.1;AT1G22510.2	3;3	3;3	2;2	AT1G22510.1 | E3 ubiquitin-protein ligase RNF170-like protein (DUF 1232) | Chr1:7951003-7952597 REVERSE LENGTH=185 | 201606;AT1G22510.2 | E3 ubiquitin-protein ligase RNF170-like protein (DUF 1232) | Chr1:7951003-7952593 REVERSE LENGTH=203 | 201606	2	3	3	2	0	0	0	0	1	1	0	0	3	2	2	2	0	0	0	0	1	1	0	0	3	2	2	2	0	0	0	0	0	0	0	0	2	1	1	1	18.9	18.9	14.1	20.78
AT1G22520.1;AT1G22520.2	AT1G22520.1;AT1G22520.2	3;3	3;3	3;3	AT1G22520.1 | MICOS complex subunit Mic10-like protein (DUF543) | Chr1:7953299-7954304 REVERSE LENGTH=99 | 201606;AT1G22520.2 | MICOS complex subunit Mic10-like protein (DUF543) | Chr1:7952996-7954304 REVERSE LENGTH=179 | 201606	2	3	3	3	0	0	0	0	0	1	2	1	2	3	3	3	0	0	0	0	0	1	2	1	2	3	3	3	0	0	0	0	0	1	2	1	2	3	3	3	38.4	38.4	38.4	10.357
AT1G22530.1;AT1G22530.2	AT1G22530.1;AT1G22530.2	44;40	40;36	40;36	AT1G22530.1 | PATELLIN 2 | Chr1:7955773-7958326 REVERSE LENGTH=683 | 201606;AT1G22530.2 | PATELLIN 2 | Chr1:7955773-7958326 REVERSE LENGTH=649 | 201606	2	44	40	40	16	14	15	14	17	14	16	14	30	29	30	31	13	12	13	14	14	12	14	12	27	26	27	29	13	12	13	14	14	12	14	12	27	26	27	29	71.4	65.3	65.3	76.007
AT1G22550.1	AT1G22550.1	1	1	1	AT1G22550.1 | Major facilitator superfamily protein | Chr1:7966608-7968552 REVERSE LENGTH=564 | 201606	1	1	1	1	0	0	0	0	0	0	0	0	1	0	1	1	0	0	0	0	0	0	0	0	1	0	1	1	0	0	0	0	0	0	0	0	1	0	1	1	3.7	3.7	3.7	62.167
AT1G22610.1	AT1G22610.1	3	3	2	AT1G22610.1 | C2 calcium/lipid-binding plant phosphoribosyltransferase family protein | Chr1:7994478-7997567 FORWARD LENGTH=1029 | 201606	1	3	3	2	0	0	0	0	1	0	0	0	1	1	1	1	0	0	0	0	1	0	0	0	1	1	1	1	0	0	0	0	1	0	0	0	1	1	1	0	3.1	3.1	2.3	118.36
AT1G22620.1	AT1G22620.1	6	6	6	AT1G22620.1 | Phosphoinositide phosphatase family protein | Chr1:7997889-8002787 REVERSE LENGTH=912 | 201606	1	6	6	6	1	0	0	5	0	1	0	0	0	0	0	0	1	0	0	5	0	1	0	0	0	0	0	0	1	0	0	5	0	1	0	0	0	0	0	0	10.1	10.1	10.1	102.81
AT1G22630.1	AT1G22630.1	1	1	1	AT1G22630.1 | SSUH2-like protein | Chr1:8003487-8004167 FORWARD LENGTH=110 | 201606	1	1	1	1	0	0	0	0	0	0	0	0	0	1	1	1	0	0	0	0	0	0	0	0	0	1	1	1	0	0	0	0	0	0	0	0	0	1	1	1	13.6	13.6	13.6	11.879
AT1G22660.5;AT1G22660.3;AT1G22660.2;AT1G22660.1;AT1G22660.4	AT1G22660.5;AT1G22660.3;AT1G22660.2;AT1G22660.1;AT1G22660.4	1;1;1;1;1	1;1;1;1;1	1;1;1;1;1	AT1G22660.5 | Polynucleotide adenylyltransferase family protein | Chr1:8017410-8020551 FORWARD LENGTH=541 | 201606;AT1G22660.3 | Polynucleotide adenylyltransferase family protein | Chr1:8017395-8020551 FORWARD LENGTH=546 | 201606;AT1G22660.2 | Polynucleoti	5	1	1	1	1	0	0	1	1	0	0	0	0	0	0	0	1	0	0	1	1	0	0	0	0	0	0	0	1	0	0	1	1	0	0	0	0	0	0	0	3	3	3	61.374
AT1G22700.3;AT1G22700.2;AT1G22700.1	AT1G22700.3;AT1G22700.2;AT1G22700.1	10;10;10	10;10;10	10;10;10	AT1G22700.3 | Tetratricopeptide repeat (TPR)-like superfamily protein | Chr1:8028323-8029289 REVERSE LENGTH=211 | 201606;AT1G22700.2 | Tetratricopeptide repeat (TPR)-like superfamily protein | Chr1:8028323-8029878 REVERSE LENGTH=296 | 201606;AT1G22700.1 |	3	10	10	10	0	0	0	0	1	1	1	3	6	7	8	7	0	0	0	0	1	1	1	3	6	7	8	7	0	0	0	0	1	1	1	3	6	7	8	7	50.7	50.7	50.7	23.811
AT1G22710.1	AT1G22710.1	3	3	3	AT1G22710.1 | sucrose-proton symporter 2 | Chr1:8030911-8032970 REVERSE LENGTH=512 | 201606	1	3	3	3	0	0	0	0	0	0	0	0	2	2	3	3	0	0	0	0	0	0	0	0	2	2	3	3	0	0	0	0	0	0	0	0	2	2	3	3	10	10	10	54.546
AT1G22720.1	AT1G22720.1	1	1	1	AT1G22720.1 | Protein kinase superfamily protein | Chr1:8044232-8045665 REVERSE LENGTH=219 | 201606	1	1	1	1	0	0	1	0	0	1	0	1	1	1	1	0	0	0	1	0	0	1	0	1	1	1	1	0	0	0	1	0	0	1	0	1	1	1	1	0	9.1	9.1	9.1	24.24
AT1G22730.1	AT1G22730.1	14	13	13	AT1G22730.1 | MA3 domain-containing protein | Chr1:8046511-8048769 FORWARD LENGTH=693 | 201606	1	14	13	13	0	0	0	0	9	9	3	6	0	0	0	0	0	0	0	0	8	9	3	6	0	0	0	0	0	0	0	0	8	9	3	6	0	0	0	0	26.6	25	25	77.243
AT1G22740.1	AT1G22740.1	7	4	4	AT1G22740.1 | RAB GTPase homolog G3B | Chr1:8049247-8050494 FORWARD LENGTH=203 | 201606	1	7	4	4	1	2	1	2	1	1	2	2	4	4	4	4	0	0	0	1	0	0	0	0	2	2	2	2	0	0	0	1	0	0	0	0	2	2	2	2	37.9	21.2	21.2	22.945
AT1G22770.1	AT1G22770.1	3	3	3	AT1G22770.1 | gigantea protein (GI) | Chr1:8062398-8067447 FORWARD LENGTH=1173 | 201606	1	3	3	3	0	0	0	1	2	1	0	0	0	0	0	0	0	0	0	1	2	1	0	0	0	0	0	0	0	0	0	1	2	1	0	0	0	0	0	0	4.9	4.9	4.9	127.87
AT4G09800.1;AT1G34030.1;AT1G22780.1	AT4G09800.1;AT1G34030.1;AT1G22780.1	15;15;15	15;15;15	15;15;15	AT4G09800.1 | S18 ribosomal protein | Chr4:6173818-6174963 FORWARD LENGTH=152 | 201606;AT1G34030.1 | Ribosomal protein S13/S18 family | Chr1:12370285-12371465 REVERSE LENGTH=152 | 201606;AT1G22780.1 | Ribosomal protein S13/S18 family | Chr1:8067990-8069163	3	15	15	15	8	7	9	6	9	9	9	7	7	8	9	9	8	7	9	6	9	9	9	7	7	8	9	9	8	7	9	6	9	9	9	7	7	8	9	9	71.1	71.1	71.1	17.545
AT1G22800.1	AT1G22800.1	7	7	7	AT1G22800.1 | S-adenosyl-L-methionine-dependent methyltransferases superfamily protein | Chr1:8072020-8074039 FORWARD LENGTH=355 | 201606	1	7	7	7	3	2	2	3	2	1	0	0	0	0	0	0	3	2	2	3	2	1	0	0	0	0	0	0	3	2	2	3	2	1	0	0	0	0	0	0	21.7	21.7	21.7	39.365
AT1G22860.1	AT1G22860.1	5	5	5	AT1G22860.1 | Vacuolar sorting protein 39 | Chr1:8083400-8088867 FORWARD LENGTH=984 | 201606	1	5	5	5	1	1	2	2	1	0	0	0	1	1	0	0	1	1	2	2	1	0	0	0	1	1	0	0	1	1	2	2	1	0	0	0	1	1	0	0	5.5	5.5	5.5	109.9
AT1G22870.1;AT1G22870.4;AT1G22870.2	AT1G22870.1;AT1G22870.4;AT1G22870.2	9;9;6	2;2;1	0;0;0	AT1G22870.1 | kinase family with ARM repeat domain-containing protein | Chr1:8089501-8094173 FORWARD LENGTH=913 | 201606;AT1G22870.4 | kinase family with ARM repeat domain-containing protein | Chr1:8089501-8093977 FORWARD LENGTH=817 | 201606;AT1G22870.2 |	3	9	2	0	0	0	0	0	5	5	3	4	1	1	1	2	0	0	0	0	2	1	0	0	0	0	0	0	0	0	0	0	0	0	0	0	0	0	0	0	11.9	4.2	0	100.05
AT1G22882.1	AT1G22882.1	3	3	3	AT1G22882.1 | Galactose-binding protein | Chr1:8099150-8101220 FORWARD LENGTH=660 | 201606	1	3	3	3	0	0	0	0	0	0	0	0	1	3	1	0	0	0	0	0	0	0	0	0	1	3	1	0	0	0	0	0	0	0	0	0	1	3	1	0	5.3	5.3	5.3	74.184
AT1G33470.3;AT1G22910.2;AT1G33470.2;AT1G33470.1;AT1G22910.1;AT1G22910.3	AT1G33470.3;AT1G22910.2;AT1G33470.2;AT1G33470.1;AT1G22910.1;AT1G22910.3	1;1;1;1;1;1	1;1;1;1;1;1	1;1;1;1;1;1	AT1G33470.3 | RNA-binding (RRM/RBD/RNP motifs) family protein | Chr1:12144632-12146040 FORWARD LENGTH=241 | 201606;AT1G22910.2 | RNA-binding (RRM/RBD/RNP motifs) family protein | Chr1:8105808-8107618 FORWARD LENGTH=242 | 201606;AT1G33470.2 | RNA-binding (R	6	1	1	1	0	0	0	0	0	0	0	0	1	0	0	0	0	0	0	0	0	0	0	0	1	0	0	0	0	0	0	0	0	0	0	0	1	0	0	0	5	5	5	25.814
AT1G22920.1;AT1G22920.2;AT1G71230.1	AT1G22920.1;AT1G22920.2	14;11;4	14;11;4	14;11;4	AT1G22920.1 | COP9 signalosome 5A | Chr1:8109882-8111895 REVERSE LENGTH=357 | 201606;AT1G22920.2 | COP9 signalosome 5A | Chr1:8109998-8111895 REVERSE LENGTH=351 | 201606	3	14	14	14	7	6	2	5	5	5	3	2	1	0	0	0	7	6	2	5	5	5	3	2	1	0	0	0	7	6	2	5	5	5	3	2	1	0	0	0	50.1	50.1	50.1	39.731
AT1G22930.2;AT1G22930.1	AT1G22930.2;AT1G22930.1	1;1	1;1	1;1	AT1G22930.2 | T-complex protein 11 | Chr1:8118049-8121854 FORWARD LENGTH=1020 | 201606;AT1G22930.1 | T-complex protein 11 | Chr1:8117521-8121854 FORWARD LENGTH=1131 | 201606	2	1	1	1	0	0	0	0	0	0	0	1	1	0	0	1	0	0	0	0	0	0	0	1	1	0	0	1	0	0	0	0	0	0	0	1	1	0	0	1	0.9	0.9	0.9	114.81
AT1G22940.1	AT1G22940.1	5	5	5	AT1G22940.1 | thiamin biosynthesis protein | Chr1:8122384-8124908 FORWARD LENGTH=522 | 201606	1	5	5	5	3	1	1	2	0	0	0	0	0	0	0	0	3	1	1	2	0	0	0	0	0	0	0	0	3	1	1	2	0	0	0	0	0	0	0	0	14.6	14.6	14.6	55.812
AT1G22970.1;AT1G22970.3;AT1G22970.4;AT1G22970.2	AT1G22970.1;AT1G22970.3	3;2;1;1	3;2;1;1	3;2;1;1	AT1G22970.1 | cyclin-D1-binding protein | Chr1:8130840-8132199 REVERSE LENGTH=357 | 201606;AT1G22970.3 | cyclin-D1-binding protein | Chr1:8130840-8132057 REVERSE LENGTH=338 | 201606	4	3	3	3	0	0	0	0	2	2	0	1	0	0	0	0	0	0	0	0	2	2	0	1	0	0	0	0	0	0	0	0	2	2	0	1	0	0	0	0	11.5	11.5	11.5	39.399
AT1G23080.4;AT1G23080.3;AT1G23080.1;AT1G23080.2	AT1G23080.4;AT1G23080.3;AT1G23080.1;AT1G23080.2	4;4;4;3	2;2;2;2	2;2;2;2	AT1G23080.4 | Auxin efflux carrier family protein | Chr1:8180768-8183406 REVERSE LENGTH=615 | 201606;AT1G23080.3 | Auxin efflux carrier family protein | Chr1:8180768-8183406 REVERSE LENGTH=615 | 201606;AT1G23080.1 | Auxin efflux carrier family protein | Ch	4	4	2	2	0	0	0	0	0	0	0	0	4	2	2	3	0	0	0	0	0	0	0	0	2	0	0	1	0	0	0	0	0	0	0	0	2	0	0	1	10.9	5.2	5.2	67.159
AT1G23090.1;AT1G23090.4;AT1G23090.3;AT1G23090.2	AT1G23090.1;AT1G23090.4;AT1G23090.3;AT1G23090.2	2;1;1;1	2;1;1;1	2;1;1;1	AT1G23090.1 | sulfate transporter 91 | Chr1:8185238-8188954 REVERSE LENGTH=631 | 201606;AT1G23090.4 | sulfate transporter 91 | Chr1:8185238-8188357 REVERSE LENGTH=499 | 201606;AT1G23090.3 | sulfate transporter 91 | Chr1:8185238-8188357 REVERSE LENGTH=499 |	4	2	2	2	0	0	0	0	0	0	0	0	1	0	1	2	0	0	0	0	0	0	0	0	1	0	1	2	0	0	0	0	0	0	0	0	1	0	1	2	6.2	6.2	6.2	69.07
AT1G23130.1	AT1G23130.1	4	4	4	AT1G23130.1 | Polyketide cyclase/dehydrase and lipid transport superfamily protein | Chr1:8200434-8200997 FORWARD LENGTH=160 | 201606	1	4	4	4	1	0	0	0	2	1	2	1	1	1	1	1	1	0	0	0	2	1	2	1	1	1	1	1	1	0	0	0	2	1	2	1	1	1	1	1	27.5	27.5	27.5	17.859
AT1G23170.2;AT1G23170.1;AT3G11880.3;AT3G11880.1;AT3G11880.2	AT1G23170.2;AT1G23170.1	9;7;3;3;3	2;1;0;0;0	2;1;0;0;0	AT1G23170.2 | transmembrane protein (Protein of unknown function DUF2359%2C transmembrane) | Chr1:8212724-8215516 FORWARD LENGTH=615 | 201606;AT1G23170.1 | transmembrane protein (Protein of unknown function DUF2359%2C transmembrane) | Chr1:8212724-8215516	5	9	2	2	1	3	2	1	2	2	4	2	6	5	5	4	0	0	0	0	1	0	0	0	1	0	0	0	0	0	0	0	1	0	0	0	1	0	0	0	12.4	3.9	3.9	66.672
AT1G23180.1;AT1G23180.2	AT1G23180.1;AT1G23180.2	58;42	58;42	58;42	AT1G23180.1 | ARM repeat superfamily protein | Chr1:8216125-8219515 FORWARD LENGTH=834 | 201606;AT1G23180.2 | ARM repeat superfamily protein | Chr1:8216125-8218829 FORWARD LENGTH=630 | 201606	2	58	58	58	35	32	24	24	30	26	24	24	7	5	5	6	35	32	24	24	30	26	24	24	7	5	5	6	35	32	24	24	30	26	24	24	7	5	5	6	73.1	73.1	73.1	91.693
AT1G23190.1	AT1G23190.1	47	47	31	AT1G23190.1 | Phosphoglucomutase/phosphomannomutase family protein | Chr1:8219946-8224186 FORWARD LENGTH=583 | 201606	1	47	47	31	36	32	31	24	15	16	15	13	5	7	6	7	36	32	31	24	15	16	15	13	5	7	6	7	24	20	17	16	7	7	7	5	3	3	3	4	79.9	79.9	53.7	63.17
AT1G23230.2;AT1G23230.3;AT1G23230.1	AT1G23230.2;AT1G23230.3;AT1G23230.1	7;7;7	7;7;7	7;7;7	AT1G23230.2 | mediator of RNA polymerase II transcription subunit | Chr1:8244481-8251741 FORWARD LENGTH=1592 | 201606;AT1G23230.3 | mediator of RNA polymerase II transcription subunit | Chr1:8244481-8251741 FORWARD LENGTH=1596 | 201606;AT1G23230.1 | mediat	3	7	7	7	0	0	0	1	5	0	0	0	0	3	0	0	0	0	0	1	5	0	0	0	0	3	0	0	0	0	0	1	5	0	0	0	0	3	0	0	6.1	6.1	6.1	177.64
AT1G23280.1	AT1G23280.1	2	2	2	AT1G23280.1 | MAK16 protein-like protein | Chr1:8260865-8262650 REVERSE LENGTH=303 | 201606	1	2	2	2	0	0	0	0	1	1	0	0	0	0	0	0	0	0	0	0	1	1	0	0	0	0	0	0	0	0	0	0	1	1	0	0	0	0	0	0	6.9	6.9	6.9	35.759
AT1G23290.1	AT1G23290.1	11	11	1	AT1G23290.1 | Ribosomal protein L18e/L15 superfamily protein | Chr1:8263007-8263447 FORWARD LENGTH=146 | 201606	1	11	11	1	8	5	6	4	7	6	6	7	7	7	7	7	8	5	6	4	7	6	6	7	7	7	7	7	1	1	1	1	1	0	0	1	1	1	1	1	61.6	61.6	12.3	16.292
AT1G23310.1;AT1G23310.2	AT1G23310.1;AT1G23310.2	48;41	48;41	26;21	AT1G23310.1 | glutamate:glyoxylate aminotransferase | Chr1:8268720-8271329 REVERSE LENGTH=481 | 201606;AT1G23310.2 | glutamate:glyoxylate aminotransferase | Chr1:8268808-8271329 REVERSE LENGTH=441 | 201606	2	48	48	26	34	25	26	24	25	25	28	29	21	27	27	25	34	25	26	24	25	25	28	29	21	27	27	25	17	10	13	10	14	12	15	15	11	13	13	12	78.6	78.6	42.2	53.301
AT1G23360.1;AT1G23360.3;AT1G23360.2	AT1G23360.1	3;1;1	3;1;1	3;1;1	AT1G23360.1 | S-adenosyl-L-methionine-dependent methyltransferases superfamily protein | Chr1:8295421-8296893 REVERSE LENGTH=261 | 201606	3	3	3	3	0	0	0	0	1	0	1	1	2	2	3	2	0	0	0	0	1	0	1	1	2	2	3	2	0	0	0	0	1	0	1	1	2	2	3	2	16.5	16.5	16.5	29.051
AT1G23440.1;AT1G23440.3;AT1G23440.2	AT1G23440.1;AT1G23440.3	5;5;2	4;4;2	4;4;2	AT1G23440.1 | Peptidase C15%2C pyroglutamyl peptidase I-like protein | Chr1:8321940-8324019 FORWARD LENGTH=217 | 201606;AT1G23440.3 | Peptidase C15%2C pyroglutamyl peptidase I-like protein | Chr1:8321940-8324019 FORWARD LENGTH=217 | 201606	3	5	4	4	1	1	1	0	4	2	1	0	0	1	1	1	0	0	0	0	3	1	1	0	0	1	1	1	0	0	0	0	3	1	1	0	0	1	1	1	25.8	20.3	20.3	23.618
AT1G70490.7;AT1G70490.6;AT1G70490.5;AT1G70490.4;AT1G70490.3;AT1G70490.2;AT1G70490.1;AT1G23490.1	AT1G70490.7;AT1G70490.6;AT1G70490.5;AT1G70490.4;AT1G70490.3;AT1G70490.2;AT1G70490.1;AT1G23490.1	22;22;22;22;22;22;22;22	22;22;22;22;22;22;22;22	1;1;1;1;1;1;1;1	AT1G70490.7 | Ras-related small GTP-binding family protein | Chr1:26564162-26565152 REVERSE LENGTH=181 | 201606;AT1G70490.6 | Ras-related small GTP-binding family protein | Chr1:26564162-26565152 REVERSE LENGTH=181 | 201606;AT1G70490.5 | Ras-related small	8	22	22	1	18	19	19	18	12	13	10	12	14	13	12	13	18	19	19	18	12	13	10	12	14	13	12	13	0	0	0	1	0	0	0	0	0	0	0	0	88.4	88.4	16.6	20.592
AT1G23520.4;AT1G23520.1	AT1G23520.4;AT1G23520.1	1;1	1;1	1;1	AT1G23520.4 | hypothetical protein (DUF220) | Chr1:8343571-8344675 REVERSE LENGTH=257 | 201606;AT1G23520.1 | hypothetical protein (DUF220) | Chr1:8343571-8344675 REVERSE LENGTH=263 | 201606	2	1	1	1	1	0	0	0	1	0	0	0	0	0	0	0	1	0	0	0	1	0	0	0	0	0	0	0	1	0	0	0	1	0	0	0	0	0	0	0	3.1	3.1	3.1	29.578
AT1G23740.1	AT1G23740.1	3	3	3	AT1G23740.1 | Oxidoreductase%2C zinc-binding dehydrogenase family protein | Chr1:8398245-8399656 REVERSE LENGTH=386 | 201606	1	3	3	3	1	1	3	0	0	0	0	0	0	0	0	0	1	1	3	0	0	0	0	0	0	0	0	0	1	1	3	0	0	0	0	0	0	0	0	0	10.9	10.9	10.9	40.986
AT1G23820.1;AT1G23820.2	AT1G23820.1;AT1G23820.2	12;11	12;11	6;5	AT1G23820.1 | spermidine synthase | Chr1:8420410-8422724 FORWARD LENGTH=334 | 201606;AT1G23820.2 | spermidine synthase | Chr1:8420278-8422480 FORWARD LENGTH=327 | 201606	2	12	12	6	7	3	4	4	5	3	2	3	3	4	4	4	7	3	4	4	5	3	2	3	3	4	4	4	2	2	0	1	4	1	2	3	2	2	3	3	50.9	50.9	31.7	36.553
AT1G23860.3;AT1G23860.4;AT1G23860.2;AT1G23860.1	AT1G23860.3;AT1G23860.4;AT1G23860.2;AT1G23860.1	3;3;3;3	2;2;2;2	2;2;2;2	AT1G23860.3 | RS-containing zinc finger protein 21 | Chr1:8428091-8429164 REVERSE LENGTH=164 | 201606;AT1G23860.4 | RS-containing zinc finger protein 21 | Chr1:8428091-8429164 REVERSE LENGTH=183 | 201606;AT1G23860.2 | RS-containing zinc finger protein 21 |	4	3	2	2	0	0	1	1	0	0	0	0	1	0	1	2	0	0	1	1	0	0	0	0	0	0	0	1	0	0	1	1	0	0	0	0	0	0	0	1	22.6	17.1	17.1	18.87
AT1G23870.1	AT1G23870.1	24	23	17	AT1G23870.1 | trehalose-phosphatase/synthase 9 | Chr1:8432695-8435506 FORWARD LENGTH=867 | 201606	1	24	23	17	15	18	11	11	0	2	1	0	0	0	0	0	14	17	10	10	0	1	0	0	0	0	0	0	10	11	6	8	0	1	0	0	0	0	0	0	29.9	29.9	21.8	98.495
AT1G23900.3;AT1G23900.2;AT1G23900.1;AT1G23935.3;AT1G23935.2;AT1G23935.1	AT1G23900.3;AT1G23900.2;AT1G23900.1	22;22;22;4;4;4	17;17;17;3;3;3	17;17;17;3;3;3	AT1G23900.3 | gamma-adaptin 1 | Chr1:8441772-8447152 FORWARD LENGTH=864 | 201606;AT1G23900.2 | gamma-adaptin 1 | Chr1:8441379-8447152 FORWARD LENGTH=876 | 201606;AT1G23900.1 | gamma-adaptin 1 | Chr1:8441379-8447152 FORWARD LENGTH=876 | 201606	6	22	17	17	1	0	0	1	11	12	9	10	11	12	12	9	1	0	0	1	9	9	8	9	11	10	11	9	1	0	0	1	9	9	8	9	11	10	11	9	36.2	28.8	28.8	95.105
AT1G24000.1	AT1G24000.1	1	1	1	AT1G24000.1 | Polyketide cyclase/dehydrase and lipid transport superfamily protein | Chr1:8496057-8496526 REVERSE LENGTH=122 | 201606	1	1	1	1	0	0	0	0	0	1	0	1	0	0	1	1	0	0	0	0	0	1	0	1	0	0	1	1	0	0	0	0	0	1	0	1	0	0	1	1	10.7	10.7	10.7	13.802
AT1G24020.2;AT1G24020.1	AT1G24020.2;AT1G24020.1	16;16	16;16	16;16	AT1G24020.2 | MLP-like protein 423 | Chr1:8500653-8501458 REVERSE LENGTH=155 | 201606;AT1G24020.1 | MLP-like protein 423 | Chr1:8500653-8501458 REVERSE LENGTH=155 | 201606	2	16	16	16	10	8	8	8	8	7	11	8	8	8	8	7	10	8	8	8	8	7	11	8	8	8	8	7	10	8	8	8	8	7	11	8	8	8	8	7	92.3	92.3	92.3	17.054
AT1G24040.3;AT1G24040.2;AT1G24040.1	AT1G24040.3;AT1G24040.2;AT1G24040.1	3;3;3	3;3;3	3;3;3	AT1G24040.3 | Acyl-CoA N-acyltransferases (NAT) superfamily protein | Chr1:8505794-8506753 REVERSE LENGTH=319 | 201606;AT1G24040.2 | Acyl-CoA N-acyltransferases (NAT) superfamily protein | Chr1:8505794-8506753 REVERSE LENGTH=319 | 201606;AT1G24040.1 | Acyl	3	3	3	3	1	1	0	1	1	1	0	2	2	1	2	2	1	1	0	1	1	1	0	2	2	1	2	2	1	1	0	1	1	1	0	2	2	1	2	2	11.9	11.9	11.9	36.019
AT1G24050.1	AT1G24050.1	5	5	5	AT1G24050.1 | RNA-processing%2C Lsm domain-containing protein | Chr1:8507057-8508439 FORWARD LENGTH=188 | 201606	1	5	5	5	0	0	0	0	4	3	3	2	3	3	4	3	0	0	0	0	4	3	3	2	3	3	4	3	0	0	0	0	4	3	3	2	3	3	4	3	40.4	40.4	40.4	20.491
AT1G24100.1	AT1G24100.1	8	8	8	AT1G24100.1 | UDP-glucosyl transferase 74B1 | Chr1:8525547-8527010 REVERSE LENGTH=460 | 201606	1	8	8	8	4	4	4	3	6	3	1	0	1	1	1	1	4	4	4	3	6	3	1	0	1	1	1	1	4	4	4	3	6	3	1	0	1	1	1	1	25	25	25	51.002
AT1G24120.1	AT1G24120.1	1	1	1	AT1G24120.1 | ARG1-like 1 | Chr1:8529283-8531946 REVERSE LENGTH=436 | 201606	1	1	1	1	0	0	0	0	0	0	0	0	0	0	1	0	0	0	0	0	0	0	0	0	0	0	1	0	0	0	0	0	0	0	0	0	0	0	1	0	3	3	3	49.304
AT1G24180.1	AT1G24180.1	24	24	17	AT1G24180.1 | Thiamin diphosphate-binding fold (THDP-binding) superfamily protein | Chr1:8560777-8563382 REVERSE LENGTH=393 | 201606	1	24	24	17	7	7	9	8	14	17	18	18	12	12	10	11	7	7	9	8	14	17	18	18	12	12	10	11	4	4	4	5	10	11	12	11	8	9	7	7	57.3	57.3	46.6	43.358
AT1G24267.1;AT1G24267.2	AT1G24267.1;AT1G24267.2	2;1	2;1	2;1	AT1G24267.1 | bZIP transcription factor%2C putative (DUF1664) | Chr1:8604451-8607241 REVERSE LENGTH=343 | 201606;AT1G24267.2 | bZIP transcription factor%2C putative (DUF1664) | Chr1:8604451-8607241 REVERSE LENGTH=344 | 201606	2	2	2	2	0	0	0	0	0	0	0	0	1	2	1	2	0	0	0	0	0	0	0	0	1	2	1	2	0	0	0	0	0	0	0	0	1	2	1	2	6.4	6.4	6.4	36.679
AT1G24280.1	AT1G24280.1	32	9	9	AT1G24280.1 | glucose-6-phosphate dehydrogenase 3 | Chr1:8609495-8612383 FORWARD LENGTH=599 | 201606	1	32	9	9	21	20	20	22	20	20	19	20	10	10	10	12	3	2	4	4	6	4	4	6	0	1	0	1	3	2	4	4	6	4	4	6	0	1	0	1	47.1	15.4	15.4	67.358
AT1G24300.3;AT1G24300.2;AT1G24300.1	AT1G24300.3;AT1G24300.2;AT1G24300.1	4;4;4	4;4;4	1;1;1	AT1G24300.3 | GYF domain-containing protein | Chr1:8615178-8620420 REVERSE LENGTH=1344 | 201606;AT1G24300.2 | GYF domain-containing protein | Chr1:8614515-8620420 REVERSE LENGTH=1490 | 201606;AT1G24300.1 | GYF domain-containing protein | Chr1:8614515-86204	3	4	4	1	1	1	1	0	1	2	2	2	1	2	2	3	1	1	1	0	1	2	2	2	1	2	2	3	0	0	0	0	0	1	1	1	0	1	1	1	4.8	4.8	0.7	150.12
AT1G24310.1	AT1G24310.1	6	6	6	AT1G24310.1 | nuclear pore complex protein | Chr1:8624192-8626179 FORWARD LENGTH=377 | 201606	1	6	6	6	5	4	1	2	0	1	0	0	0	0	0	0	5	4	1	2	0	1	0	0	0	0	0	0	5	4	1	2	0	1	0	0	0	0	0	0	19.4	19.4	19.4	41.817
AT1G24340.1	AT1G24340.1	26	26	26	AT1G24340.1 | FAD/NAD(P)-binding oxidoreductase family protein | Chr1:8635416-8638866 FORWARD LENGTH=709 | 201606	1	26	26	26	12	13	9	12	11	9	5	8	2	2	2	1	12	13	9	12	11	9	5	8	2	2	2	1	12	13	9	12	11	9	5	8	2	2	2	1	48.8	48.8	48.8	78.32
AT1G24360.1	AT1G24360.1	17	17	17	AT1G24360.1 | NAD(P)-binding Rossmann-fold superfamily protein | Chr1:8640820-8643283 FORWARD LENGTH=319 | 201606	1	17	17	17	14	12	10	7	6	6	8	8	5	4	5	5	14	12	10	7	6	6	8	8	5	4	5	5	14	12	10	7	6	6	8	8	5	4	5	5	53.3	53.3	53.3	33.548
AT1G24460.2;AT1G24460.1	AT1G24460.2;AT1G24460.1	20;19	20;19	20;19	AT1G24460.2 | TGN-related%2C localized SYP41 interacting protein | Chr1:8666072-8672338 FORWARD LENGTH=1732 | 201606;AT1G24460.1 | TGN-related%2C localized SYP41 interacting protein | Chr1:8666072-8672338 FORWARD LENGTH=1807 | 201606	2	20	20	20	0	0	1	0	1	0	2	1	8	12	12	13	0	0	1	0	1	0	2	1	8	12	12	13	0	0	1	0	1	0	2	1	8	12	12	13	15.9	15.9	15.9	193.59
AT1G24490.1;AT1G24490.2	AT1G24490.1;AT1G24490.2	7;6	7;6	7;6	AT1G24490.1 | OxaA/YidC-like membrane insertion protein | Chr1:8682364-8684966 FORWARD LENGTH=499 | 201606;AT1G24490.2 | OxaA/YidC-like membrane insertion protein | Chr1:8682364-8684966 FORWARD LENGTH=462 | 201606	2	7	7	7	0	0	0	0	0	0	0	0	3	6	2	2	0	0	0	0	0	0	0	0	3	6	2	2	0	0	0	0	0	0	0	0	3	6	2	2	12	12	12	55.187
AT1G24510.1;AT1G24510.3;AT1G67760.1	AT1G24510.1;AT1G24510.3	45;40;2	45;40;2	5;0;2	AT1G24510.1 | TCP-1/cpn60 chaperonin family protein | Chr1:8685504-8688101 REVERSE LENGTH=535 | 201606;AT1G24510.3 | TCP-1/cpn60 chaperonin family protein | Chr1:8685504-8687802 REVERSE LENGTH=482 | 201606	3	45	45	5	25	29	26	21	27	23	20	24	14	14	16	14	25	29	26	21	27	23	20	24	14	14	16	14	3	4	5	1	2	1	1	1	1	1	1	1	74.8	74.8	6.5	59.384
AT1G24510.2	AT1G24510.2	41	1	1	AT1G24510.2 | TCP-1/cpn60 chaperonin family protein | Chr1:8685504-8687660 REVERSE LENGTH=459 | 201606	1	41	1	1	22	25	21	20	25	22	19	23	13	13	16	13	0	0	0	0	0	0	0	0	0	0	1	0	0	0	0	0	0	0	0	0	0	0	1	0	81.5	2	2	51.146
AT1G24560.1	AT1G24560.1	11	11	11	AT1G24560.1 | paramyosin | Chr1:8702644-8705640 FORWARD LENGTH=678 | 201606	1	11	11	11	2	1	2	2	1	0	0	0	2	4	5	2	2	1	2	2	1	0	0	0	2	4	5	2	2	1	2	2	1	0	0	0	2	4	5	2	22.9	22.9	22.9	76.5
AT1G24610.1	AT1G24610.1	13	13	13	AT1G24610.1 | Rubisco methyltransferase family protein | Chr1:8720906-8722711 REVERSE LENGTH=476 | 201606	1	13	13	13	4	3	3	3	8	3	1	0	0	0	0	0	4	3	3	3	8	3	1	0	0	0	0	0	4	3	3	3	8	3	1	0	0	0	0	0	36.8	36.8	36.8	52.589
AT1G24706.8;AT1G24706.3;AT1G24706.6;AT1G24706.5;AT1G24706.4;AT1G24706.1;AT1G24706.7;AT1G24706.2;AT1G24706.9	AT1G24706.8;AT1G24706.3;AT1G24706.6;AT1G24706.5;AT1G24706.4;AT1G24706.1;AT1G24706.7;AT1G24706.2;AT1G24706.9	14;14;14;14;14;14;14;14;13	14;14;14;14;14;14;14;14;13	14;14;14;14;14;14;14;14;13	AT1G24706.8 | THO2 | Chr1:8742683-8755243 FORWARD LENGTH=1715 | 201606;AT1G24706.3 | THO2 | Chr1:8742210-8755036 FORWARD LENGTH=1785 | 201606;AT1G24706.6 | THO2 | Chr1:8742210-8755243 FORWARD LENGTH=1804 | 201606;AT1G24706.5 | THO2 | Chr1:8742210-8755243 F	9	14	14	14	5	6	5	3	5	3	1	2	2	2	1	0	5	6	5	3	5	3	1	2	2	2	1	0	5	6	5	3	5	3	1	2	2	2	1	0	9.7	9.7	9.7	195.7
AT1G25211.1;AT1G25150.2;AT1G25150.1;AT1G25055.1;AT1G24881.1;AT1G24800.1	AT1G25211.1;AT1G25150.2;AT1G25150.1;AT1G25055.1;AT1G24881.1;AT1G24800.1	3;3;3;3;3;3	3;3;3;3;3;3	3;3;3;3;3;3	AT1G25211.1 | F-box family protein | Chr1:8835405-8836706 FORWARD LENGTH=433 | 201606;AT1G25150.2 | F-box family protein | Chr1:8821027-8822328 FORWARD LENGTH=433 | 201606;AT1G25150.1 | F-box family protein | Chr1:8821027-8822328 FORWARD LENGTH=433 | 20160	6	3	3	3	0	0	0	0	0	0	1	1	1	1	2	1	0	0	0	0	0	0	1	1	1	1	2	1	0	0	0	0	0	0	1	1	1	1	2	1	10.4	10.4	10.4	49.643
AT1G25220.1;AT1G25220.2;AT1G25155.1;AT1G25083.1;AT1G24909.1;AT1G24807.1	AT1G25220.1;AT1G25220.2;AT1G25155.1;AT1G25083.1;AT1G24909.1;AT1G24807.1	7;7;5;5;5;5	7;7;5;5;5;5	3;3;1;1;1;1	AT1G25220.1 | anthranilate synthase beta subunit 1 | Chr1:8837430-8839478 REVERSE LENGTH=276 | 201606;AT1G25220.2 | anthranilate synthase beta subunit 1 | Chr1:8837430-8839478 REVERSE LENGTH=289 | 201606;AT1G25155.1 | Glutamine amidotransferase type 1 fami	6	7	7	3	4	5	3	5	4	3	3	1	0	0	0	0	4	5	3	5	4	3	3	1	0	0	0	0	1	2	0	2	1	2	2	1	0	0	0	0	36.2	36.2	22.5	30.46
AT1G25260.1	AT1G25260.1	3	3	3	AT1G25260.1 | Ribosomal protein L10 family protein | Chr1:8854163-8855766 REVERSE LENGTH=235 | 201606	1	3	3	3	0	0	0	0	0	0	1	1	1	1	0	0	0	0	0	0	0	0	1	1	1	1	0	0	0	0	0	0	0	0	1	1	1	1	0	0	17.4	17.4	17.4	27.242
AT1G25350.1;AT1G25350.2	AT1G25350.1;AT1G25350.2	17;16	17;16	17;16	AT1G25350.1 | glutamine-tRNA ligase%2C putative / glutaminyl-tRNA synthetase%2C putative / GlnRS | Chr1:8889280-8894205 REVERSE LENGTH=795 | 201606;AT1G25350.2 | glutamine-tRNA ligase%2C putative / glutaminyl-tRNA synthetase%2C putative / GlnRS | Chr1:8889	2	17	17	17	8	10	6	6	1	2	0	1	0	0	0	0	8	10	6	6	1	2	0	1	0	0	0	0	8	10	6	6	1	2	0	1	0	0	0	0	26.3	26.3	26.3	91.246
AT1G25375.1	AT1G25375.1	3	3	3	AT1G25375.1 | Metallo-hydrolase/oxidoreductase superfamily protein | Chr1:8900279-8903220 REVERSE LENGTH=524 | 201606	1	3	3	3	0	0	0	0	1	0	0	0	2	2	2	2	0	0	0	0	1	0	0	0	2	2	2	2	0	0	0	0	1	0	0	0	2	2	2	2	8.2	8.2	8.2	58.066
AT1G25380.2;AT1G25380.1	AT1G25380.2;AT1G25380.1	7;7	7;7	7;7	AT1G25380.2 | NAD+ transporter 2 | Chr1:8903726-8905818 FORWARD LENGTH=363 | 201606;AT1G25380.1 | NAD+ transporter 2 | Chr1:8903726-8905818 FORWARD LENGTH=363 | 201606	2	7	7	7	0	0	0	0	1	1	0	0	4	7	4	4	0	0	0	0	1	1	0	0	4	7	4	4	0	0	0	0	1	1	0	0	4	7	4	4	26.4	26.4	26.4	39.496
AT1G25420.1;AT1G25420.3;AT1G25420.2;AT1G25420.4	AT1G25420.1;AT1G25420.3;AT1G25420.2;AT1G25420.4	4;3;3;3	4;3;3;3	4;3;3;3	AT1G25420.1 | Regulator of Vps4 activity in the MVB pathway protein | Chr1:8916141-8917980 FORWARD LENGTH=323 | 201606;AT1G25420.3 | Regulator of Vps4 activity in the MVB pathway protein | Chr1:8916592-8917980 FORWARD LENGTH=255 | 201606;AT1G25420.2 | Regu	4	4	4	4	0	0	0	1	2	1	1	0	1	0	0	0	0	0	0	1	2	1	1	0	1	0	0	0	0	0	0	1	2	1	1	0	1	0	0	0	13.6	13.6	13.6	35.813
AT1G25490.1	AT1G25490.1	39	39	32	AT1G25490.1 | ARM repeat superfamily protein | Chr1:8951700-8954899 FORWARD LENGTH=588 | 201606	1	39	39	32	27	33	23	23	22	26	16	20	12	10	8	10	27	33	23	23	22	26	16	20	12	10	8	10	22	27	17	20	16	19	14	15	7	6	5	7	66.8	66.8	56.5	65.493
AT1G25520.1;AT1G68650.1	AT1G25520.1;AT1G68650.1	2;1	2;1	2;1	AT1G25520.1 | Uncharacterized protein family (UPF0016) | Chr1:8962324-8964173 FORWARD LENGTH=230 | 201606;AT1G68650.1 | Uncharacterized protein family (UPF0016) | Chr1:25775825-25777683 FORWARD LENGTH=228 | 201606	2	2	2	2	0	0	0	0	0	0	1	1	2	1	1	1	0	0	0	0	0	0	1	1	2	1	1	1	0	0	0	0	0	0	1	1	2	1	1	1	9.6	9.6	9.6	24.808
AT1G25540.2;AT1G25540.1	AT1G25540.2;AT1G25540.1	1;1	1;1	1;1	AT1G25540.2 | phytochrome and flowering time regulatory protein (PFT1) | Chr1:8969392-8973301 REVERSE LENGTH=727 | 201606;AT1G25540.1 | phytochrome and flowering time regulatory protein (PFT1) | Chr1:8969392-8974446 REVERSE LENGTH=836 | 201606	2	1	1	1	1	1	1	1	1	1	0	0	0	0	0	0	1	1	1	1	1	1	0	0	0	0	0	0	1	1	1	1	1	1	0	0	0	0	0	0	1.2	1.2	1.2	77.739
AT1G25570.1	AT1G25570.1	3	3	3	AT1G25570.1 | Di-glucose binding protein with Leucine-rich repeat domain-containing protein | Chr1:8992183-8995430 REVERSE LENGTH=628 | 201606	1	3	3	3	0	0	0	0	0	1	0	0	2	3	2	2	0	0	0	0	0	1	0	0	2	3	2	2	0	0	0	0	0	1	0	0	2	3	2	2	7	7	7	68.971
AT1G26090.1	AT1G26090.1	14	14	14	AT1G26090.1 | P-loop containing nucleoside triphosphate hydrolases superfamily protein | Chr1:9020509-9022619 FORWARD LENGTH=455 | 201606	1	14	14	14	11	8	8	9	3	1	1	1	1	1	0	0	11	8	8	9	3	1	1	1	1	1	0	0	11	8	8	9	3	1	1	1	1	1	0	0	31.6	31.6	31.6	49.908
AT1G26100.1	AT1G26100.1	1	1	1	AT1G26100.1 | Cytochrome b561/ferric reductase transmembrane protein family | Chr1:9022716-9024081 REVERSE LENGTH=236 | 201606	1	1	1	1	0	0	0	0	0	0	0	0	1	1	0	1	0	0	0	0	0	0	0	0	1	1	0	1	0	0	0	0	0	0	0	0	1	1	0	1	4.2	4.2	4.2	26.307
AT1G26110.2;AT1G26110.1	AT1G26110.2;AT1G26110.1	3;3	3;3	3;3	AT1G26110.2 | decapping 5 | Chr1:9024616-9027556 REVERSE LENGTH=605 | 201606;AT1G26110.1 | decapping 5 | Chr1:9024616-9027556 REVERSE LENGTH=611 | 201606	2	3	3	3	1	2	1	3	0	1	0	1	0	1	0	0	1	2	1	3	0	1	0	1	0	1	0	0	1	2	1	3	0	1	0	1	0	1	0	0	5	5	5	63.66
AT1G26120.1	AT1G26120.1	2	2	2	AT1G26120.1 | alpha/beta-Hydrolases superfamily protein | Chr1:9028656-9031402 REVERSE LENGTH=476 | 201606	1	2	2	2	0	0	0	0	0	0	0	0	0	1	2	0	0	0	0	0	0	0	0	0	0	1	2	0	0	0	0	0	0	0	0	0	0	1	2	0	4.6	4.6	4.6	52.718
AT1G26170.1	AT1G26170.1	7	7	7	AT1G26170.1 | ARM repeat superfamily protein | Chr1:9047539-9054438 REVERSE LENGTH=1022 | 201606	1	7	7	7	0	0	0	0	5	2	0	0	0	0	1	0	0	0	0	0	5	2	0	0	0	0	1	0	0	0	0	0	5	2	0	0	0	0	1	0	8.9	8.9	8.9	113.47
AT1G26190.2;AT1G26190.3;AT1G26190.4;AT1G26190.6;AT1G26190.1;AT1G26190.5	AT1G26190.2;AT1G26190.3;AT1G26190.4;AT1G26190.6;AT1G26190.1;AT1G26190.5	5;5;5;5;5;4	4;4;4;4;4;3	4;4;4;4;4;3	AT1G26190.2 | Phosphoribulokinase / Uridine kinase family | Chr1:9058127-9060433 REVERSE LENGTH=480 | 201606;AT1G26190.3 | Phosphoribulokinase / Uridine kinase family | Chr1:9057930-9060433 REVERSE LENGTH=518 | 201606;AT1G26190.4 | Phosphoribulokinase / Ur	6	5	4	4	1	1	1	0	2	2	0	0	1	3	3	3	0	0	0	0	1	1	0	0	0	2	2	2	0	0	0	0	1	1	0	0	0	2	2	2	13.5	11.9	11.9	54.823
AT1G26220.1	AT1G26220.1	8	8	8	AT1G26220.1 | Acyl-CoA N-acyltransferases (NAT) superfamily protein | Chr1:9071157-9071750 FORWARD LENGTH=197 | 201606	1	8	8	8	7	3	0	3	3	2	0	0	0	0	0	0	7	3	0	3	3	2	0	0	0	0	0	0	7	3	0	3	3	2	0	0	0	0	0	0	51.8	51.8	51.8	21.851
AT1G26230.1;AT1G26230.3;AT1G26230.4;AT1G26230.2;AT1G26230.5	AT1G26230.1;AT1G26230.3;AT1G26230.4;AT1G26230.2;AT1G26230.5	33;32;32;28;25	31;30;30;26;23	31;30;30;26;23	AT1G26230.1 | TCP-1/cpn60 chaperonin family protein | Chr1:9072388-9075272 REVERSE LENGTH=611 | 201606;AT1G26230.3 | TCP-1/cpn60 chaperonin family protein | Chr1:9072388-9075023 REVERSE LENGTH=551 | 201606;AT1G26230.4 | TCP-1/cpn60 chaperonin family protei	5	33	31	31	20	18	14	11	12	14	15	14	5	6	9	5	18	16	12	10	11	12	13	12	4	4	7	3	18	16	12	10	11	12	13	12	4	4	7	3	50.2	49.1	49.1	66.795
AT1G26300.1;AT1G26300.3;AT1G26300.2	AT1G26300.1;AT1G26300.3;AT1G26300.2	5;3;3	4;2;2	4;2;2	AT1G26300.1 | BSD domain-containing protein | Chr1:9096023-9099746 REVERSE LENGTH=316 | 201606;AT1G26300.3 | BSD domain-containing protein | Chr1:9098937-9099746 REVERSE LENGTH=213 | 201606;AT1G26300.2 | BSD domain-containing protein | Chr1:9098937-9099746	3	5	4	4	3	0	1	0	1	1	0	1	0	0	0	0	3	0	0	0	1	1	0	1	0	0	0	0	3	0	0	0	1	1	0	1	0	0	0	0	21.5	21.5	21.5	34.819
AT1G26340.1	AT1G26340.1	6	6	6	AT1G26340.1 | cytochrome B5 isoform A | Chr1:9113992-9114755 FORWARD LENGTH=135 | 201606	1	6	6	6	0	0	0	0	2	1	2	2	3	5	5	5	0	0	0	0	2	1	2	2	3	5	5	5	0	0	0	0	2	1	2	2	3	5	5	5	65.2	65.2	65.2	15.22
AT1G26460.1	AT1G26460.1	29	29	29	AT1G26460.1 | Tetratricopeptide repeat (TPR)-like superfamily protein | Chr1:9151816-9154407 FORWARD LENGTH=630 | 201606	1	29	29	29	15	17	12	17	12	9	11	8	4	4	2	5	15	17	12	17	12	9	11	8	4	4	2	5	15	17	12	17	12	9	11	8	4	4	2	5	56	56	56	70.234
AT1G26520.1	AT1G26520.1	5	5	5	AT1G26520.1 | Cobalamin biosynthesis CobW-like protein | Chr1:9163448-9165594 REVERSE LENGTH=374 | 201606	1	5	5	5	3	1	1	2	2	1	0	0	0	0	0	0	3	1	1	2	2	1	0	0	0	0	0	0	3	1	1	2	2	1	0	0	0	0	0	0	20.6	20.6	20.6	42.012
AT1G26550.1	AT1G26550.1	2	2	2	AT1G26550.1 | FKBP-like peptidyl-prolyl cis-trans isomerase family protein | Chr1:9171800-9172716 FORWARD LENGTH=142 | 201606	1	2	2	2	0	1	1	0	0	0	0	0	2	1	1	0	0	1	1	0	0	0	0	0	2	1	1	0	0	1	1	0	0	0	0	0	2	1	1	0	22.5	22.5	22.5	14.857
AT1G26560.1	AT1G26560.1	1	1	1	AT1G26560.1 | beta glucosidase 40 | Chr1:9178513-9181726 FORWARD LENGTH=510 | 201606	1	1	1	1	1	0	0	0	0	0	0	0	0	0	0	0	1	0	0	0	0	0	0	0	0	0	0	0	1	0	0	0	0	0	0	0	0	0	0	0	3.5	3.5	3.5	58.125
AT1G26570.1	AT1G26570.1	33	23	23	AT1G26570.1 | UDP-glucose dehydrogenase 1 | Chr1:9182801-9184246 FORWARD LENGTH=481 | 201606	1	33	23	23	16	16	13	10	19	16	13	14	6	5	4	4	11	11	7	7	13	9	6	9	0	0	0	0	11	11	7	7	13	9	6	9	0	0	0	0	68.4	55.3	55.3	52.971
AT1G26610.1	AT1G26610.1	1	1	1	AT1G26610.1 | C2H2-like zinc finger protein | Chr1:9193735-9195102 FORWARD LENGTH=455 | 201606	1	1	1	1	0	0	0	0	0	0	0	0	0	0	1	0	0	0	0	0	0	0	0	0	0	0	1	0	0	0	0	0	0	0	0	0	0	0	1	0	2.9	2.9	2.9	51.131
AT1G26630.1;AT1G26630.2;AT1G13950.1	AT1G26630.1;AT1G26630.2	14;9;2	14;9;2	10;5;0	AT1G26630.1 | Eukaryotic translation initiation factor 5A-1 (eIF-5A 1) protein | Chr1:9205968-9207098 FORWARD LENGTH=159 | 201606;AT1G26630.2 | Eukaryotic translation initiation factor 5A-1 (eIF-5A 1) protein | Chr1:9205968-9207013 FORWARD LENGTH=138 | 201	3	14	14	10	7	7	6	4	11	9	9	8	12	6	9	10	7	7	6	4	11	9	9	8	12	6	9	10	5	5	5	3	9	6	6	6	9	5	7	7	87.4	87.4	66	17.14
AT1G26640.1	AT1G26640.1	10	10	10	AT1G26640.1 | Amino acid kinase family protein | Chr1:9207620-9209766 REVERSE LENGTH=332 | 201606	1	10	10	10	6	6	5	3	6	3	0	0	0	0	0	0	6	6	5	3	6	3	0	0	0	0	0	0	6	6	5	3	6	3	0	0	0	0	0	0	38.3	38.3	38.3	35.675
AT1G26660.1;AT1G26660.2	AT1G26660.1;AT1G26660.2	1;1	1;1	1;1	AT1G26660.1 | Prefoldin chaperone subunit family protein | Chr1:9212298-9213765 FORWARD LENGTH=152 | 201606;AT1G26660.2 | Prefoldin chaperone subunit family protein | Chr1:9212298-9213765 FORWARD LENGTH=177 | 201606	2	1	1	1	0	1	1	0	0	0	0	0	0	0	0	0	0	1	1	0	0	0	0	0	0	0	0	0	0	1	1	0	0	0	0	0	0	0	0	0	9.2	9.2	9.2	17.765
AT1G26670.1	AT1G26670.1	4	3	3	AT1G26670.1 | Vesicle transport v-SNARE family protein | Chr1:9216103-9217793 FORWARD LENGTH=222 | 201606	1	4	3	3	0	0	0	0	0	0	0	0	3	0	1	2	0	0	0	0	0	0	0	0	2	0	1	1	0	0	0	0	0	0	0	0	2	0	1	1	16.2	13.1	13.1	25.057
AT1G26750.1	AT1G26750.1	3	3	3	AT1G26750.1 | hypothetical protein | Chr1:9246857-9248053 FORWARD LENGTH=195 | 201606	1	3	3	3	2	2	2	1	0	1	0	0	0	0	0	0	2	2	2	1	0	1	0	0	0	0	0	0	2	2	2	1	0	1	0	0	0	0	0	0	17.9	17.9	17.9	22.046
AT2G37640.2;AT1G26770.1;AT2G39700.1;AT5G02260.1;AT1G26770.2;AT2G37640.1	AT2G37640.2;AT1G26770.1;AT2G39700.1;AT5G02260.1;AT1G26770.2;AT2G37640.1	2;2;2;2;2;2	2;2;2;2;2;2	2;2;2;2;2;2	AT2G37640.2 | Barwin-like endoglucanases superfamily protein | Chr2:15788077-15789577 REVERSE LENGTH=237 | 201606;AT1G26770.1 | expansin A10 | Chr1:9259805-9260792 FORWARD LENGTH=249 | 201606;AT2G39700.1 | expansin A4 | Chr2:16544246-16545434 REVERSE LENGT	6	2	2	2	1	2	2	0	0	0	0	0	0	0	0	0	1	2	2	0	0	0	0	0	0	0	0	0	1	2	2	0	0	0	0	0	0	0	0	0	4.2	4.2	4.2	26.214
AT1G26830.1	AT1G26830.1	18	18	8	AT1G26830.1 | cullin 3 | Chr1:9296063-9298374 FORWARD LENGTH=732 | 201606	1	18	18	8	0	0	0	1	12	9	3	10	7	4	3	4	0	0	0	1	12	9	3	10	7	4	3	4	0	0	0	0	5	4	2	4	4	3	2	2	24.3	24.3	10.9	85.312
AT1G26850.2;AT1G26850.1;AT1G26850.3;AT2G43200.2;AT2G43200.1	AT1G26850.2;AT1G26850.1;AT1G26850.3	34;34;26;1;1	34;34;26;1;1	33;33;25;1;1	AT1G26850.2 | S-adenosyl-L-methionine-dependent methyltransferases superfamily protein | Chr1:9301146-9303432 REVERSE LENGTH=616 | 201606;AT1G26850.1 | S-adenosyl-L-methionine-dependent methyltransferases superfamily protein | Chr1:9301146-9303432 REVERSE	5	34	34	33	5	5	4	2	11	9	11	9	25	28	24	27	5	5	4	2	11	9	11	9	25	28	24	27	5	5	4	2	10	8	11	9	24	27	23	26	56.2	56.2	53.2	69.622
AT1G26880.1;AT1G26880.2	AT1G26880.1;AT1G26880.2	12;9	12;9	6;6	AT1G26880.1 | Ribosomal protein L34e superfamily protein | Chr1:9315640-9316681 REVERSE LENGTH=120 | 201606;AT1G26880.2 | Ribosomal protein L34e superfamily protein | Chr1:9315798-9316681 REVERSE LENGTH=96 | 201606	2	12	12	6	6	6	7	6	3	2	3	2	3	3	1	3	6	6	7	6	3	2	3	2	3	3	1	3	2	1	3	3	2	1	1	0	1	1	0	1	47.5	47.5	23.3	13.705
AT1G26940.2;AT1G26940.1	AT1G26940.2;AT1G26940.1	5;5	5;5	5;5	AT1G26940.2 | Cyclophilin-like peptidyl-prolyl cis-trans isomerase family protein | Chr1:9343516-9344962 FORWARD LENGTH=195 | 201606;AT1G26940.1 | Cyclophilin-like peptidyl-prolyl cis-trans isomerase family protein | Chr1:9343193-9344962 FORWARD LENGTH=226	2	5	5	5	1	0	0	0	0	0	0	0	1	1	2	5	1	0	0	0	0	0	0	0	1	1	2	5	1	0	0	0	0	0	0	0	1	1	2	5	25.1	25.1	25.1	22.298
AT1G27020.1	AT1G27020.1	10	10	10	AT1G27020.1 | plant/protein | Chr1:9378635-9380419 FORWARD LENGTH=308 | 201606	1	10	10	10	1	1	0	0	6	4	2	1	5	5	7	5	1	1	0	0	6	4	2	1	5	5	7	5	1	1	0	0	6	4	2	1	5	5	7	5	51.9	51.9	51.9	35.079
AT1G27030.1	AT1G27030.1	6	6	6	AT1G27030.1 | hypothetical protein | Chr1:9381842-9383712 FORWARD LENGTH=310 | 201606	1	6	6	6	1	0	0	0	6	2	0	0	2	1	1	2	1	0	0	0	6	2	0	0	2	1	1	2	1	0	0	0	6	2	0	0	2	1	1	2	29.7	29.7	29.7	35.52
AT1G27090.1	AT1G27090.1	15	15	15	AT1G27090.1 | glycine-rich protein | Chr1:9404041-9406098 REVERSE LENGTH=420 | 201606	1	15	15	15	5	4	2	3	11	8	6	7	12	9	9	7	5	4	2	3	11	8	6	7	12	9	9	7	5	4	2	3	11	8	6	7	12	9	9	7	42.4	42.4	42.4	46.018
AT1G27100.1	AT1G27100.1	2	2	2	AT1G27100.1 | Actin cross-linking protein | Chr1:9407557-9411074 REVERSE LENGTH=519 | 201606	1	2	2	2	0	1	0	0	0	0	0	0	0	0	1	0	0	1	0	0	0	0	0	0	0	0	1	0	0	1	0	0	0	0	0	0	0	0	1	0	4.4	4.4	4.4	57.684
AT1G27130.1	AT1G27130.1	10	10	9	AT1G27130.1 | glutathione S-transferase tau 13 | Chr1:9425582-9426597 FORWARD LENGTH=227 | 201606	1	10	10	9	4	4	2	4	6	3	2	2	0	0	0	0	4	4	2	4	6	3	2	2	0	0	0	0	4	3	2	4	5	2	1	1	0	0	0	0	44.1	44.1	44.1	25.131
AT1G27150.1	AT1G27150.1	1	1	1	AT1G27150.1 | Tetratricopeptide repeat (TPR)-like superfamily protein | Chr1:9429177-9432068 FORWARD LENGTH=468 | 201606	1	1	1	1	0	0	0	1	0	0	0	0	0	0	0	0	0	0	0	1	0	0	0	0	0	0	0	0	0	0	0	1	0	0	0	0	0	0	0	0	3.2	3.2	3.2	53.589
AT1G27190.1;AT1G69990.1	AT1G27190.1	7;2	7;2	7;2	AT1G27190.1 | Leucine-rich repeat protein kinase family protein | Chr1:9446923-9448728 REVERSE LENGTH=601 | 201606	2	7	7	7	0	0	0	0	1	1	1	1	7	5	5	4	0	0	0	0	1	1	1	1	7	5	5	4	0	0	0	0	1	1	1	1	7	5	5	4	14.3	14.3	14.3	65.423
AT1G27310.1	AT1G27310.1	4	4	4	AT1G27310.1 | nuclear transport factor 2A | Chr1:9484615-9485790 REVERSE LENGTH=122 | 201606	1	4	4	4	4	4	3	4	3	3	2	0	1	0	0	2	4	4	3	4	3	3	2	0	1	0	0	2	4	4	3	4	3	3	2	0	1	0	0	2	61.5	61.5	61.5	13.527
AT1G27350.1;AT1G27330.1	AT1G27350.1;AT1G27330.1	6;6	6;6	6;6	AT1G27350.1 | Ribosome associated membrane protein RAMP4 | Chr1:9498319-9499303 REVERSE LENGTH=68 | 201606;AT1G27330.1 | Ribosome associated membrane protein RAMP4 | Chr1:9493064-9493898 FORWARD LENGTH=68 | 201606	2	6	6	6	1	1	0	0	1	0	1	1	6	2	2	3	1	1	0	0	1	0	1	1	6	2	2	3	1	1	0	0	1	0	1	1	6	2	2	3	26.5	26.5	26.5	7.5228
AT1G27390.1;AT1G27390.2	AT1G27390.1	12;5	12;5	12;5	AT1G27390.1 | translocase outer membrane 20-2 | Chr1:9513469-9514912 REVERSE LENGTH=210 | 201606	2	12	12	12	1	1	0	0	2	3	5	4	10	12	10	9	1	1	0	0	2	3	5	4	10	12	10	9	1	1	0	0	2	3	5	4	10	12	10	9	49	49	49	23.17
AT1G27400.1	AT1G27400.1	19	19	3	AT1G27400.1 | Ribosomal protein L22p/L17e family protein | Chr1:9515230-9516725 FORWARD LENGTH=176 | 201606	1	19	19	3	15	10	7	7	7	9	9	8	7	10	8	8	15	10	7	7	7	9	9	8	7	10	8	8	2	1	1	1	1	1	1	1	0	1	0	1	73.9	73.9	11.9	19.897
AT1G27430.2;AT1G27430.3;AT1G27430.1	AT1G27430.2;AT1G27430.3;AT1G27430.1	4;4;4	1;1;1	1;1;1	AT1G27430.2 | GYF domain-containing protein | Chr1:9521718-9526928 REVERSE LENGTH=1345 | 201606;AT1G27430.3 | GYF domain-containing protein | Chr1:9521433-9526928 REVERSE LENGTH=1364 | 201606;AT1G27430.1 | GYF domain-containing protein | Chr1:9521045-95269	3	4	1	1	1	1	1	0	2	2	1	2	1	2	2	2	0	0	0	0	1	1	0	1	0	1	1	0	0	0	0	0	1	1	0	1	0	1	1	0	3.8	0.9	0.9	149.81
AT1G27450.1;AT1G27450.3	AT1G27450.1;AT1G27450.3	12;12	1;1	1;1	AT1G27450.1 | adenine phosphoribosyl transferase 1 | Chr1:9532042-9533807 FORWARD LENGTH=243 | 201606;AT1G27450.3 | adenine phosphoribosyl transferase 1 | Chr1:9532042-9533807 FORWARD LENGTH=284 | 201606	2	12	1	1	10	9	7	8	7	6	4	5	4	3	3	4	1	1	1	0	1	1	0	1	0	0	0	0	1	1	1	0	1	1	0	1	0	0	0	0	53.1	5.3	5.3	26.396
AT1G27450.4;AT1G27450.2	AT1G27450.4;AT1G27450.2	13;13	13;13	2;2	AT1G27450.4 | adenine phosphoribosyl transferase 1 | Chr1:9532421-9533807 FORWARD LENGTH=183 | 201606;AT1G27450.2 | adenine phosphoribosyl transferase 1 | Chr1:9532421-9533807 FORWARD LENGTH=183 | 201606	2	13	13	2	10	9	8	8	6	5	4	4	4	3	3	4	10	9	8	8	6	5	4	4	4	3	3	4	1	1	2	0	0	0	0	0	0	0	0	0	69.9	69.9	6.6	19.739
AT1G27480.1	AT1G27480.1	4	4	4	AT1G27480.1 | alpha/beta-Hydrolases superfamily protein | Chr1:9544607-9546168 FORWARD LENGTH=432 | 201606	1	4	4	4	1	0	0	0	0	2	0	1	2	2	4	4	1	0	0	0	0	2	0	1	2	2	4	4	1	0	0	0	0	2	0	1	2	2	4	4	13.2	13.2	13.2	48.307
AT1G27500.1;AT1G27500.2	AT1G27500.1;AT1G27500.2	6;6	5;5	5;5	AT1G27500.1 | Tetratricopeptide repeat (TPR)-like superfamily protein | Chr1:9551629-9553654 REVERSE LENGTH=650 | 201606;AT1G27500.2 | Tetratricopeptide repeat (TPR)-like superfamily protein | Chr1:9551629-9553909 REVERSE LENGTH=661 | 201606	2	6	5	5	2	1	0	0	2	2	1	0	0	0	0	0	2	1	0	0	2	2	0	0	0	0	0	0	2	1	0	0	2	2	0	0	0	0	0	0	10.2	8.9	8.9	71.184
AT1G27510.1	AT1G27510.1	4	4	4	AT1G27510.1 | UvrB/UvrC domain protein (DUF3506) | Chr1:9554945-9558293 REVERSE LENGTH=651 | 201606	1	4	4	4	0	0	0	0	0	1	0	0	1	1	1	1	0	0	0	0	0	1	0	0	1	1	1	1	0	0	0	0	0	1	0	0	1	1	1	1	7.5	7.5	7.5	72.13
AT1G27530.1	AT1G27530.1	11	11	11	AT1G27530.1 | ubiquitin-fold modifier-conjugating enzyme | Chr1:9562761-9563887 REVERSE LENGTH=174 | 201606	1	11	11	11	6	6	6	6	5	7	4	2	0	2	1	2	6	6	6	6	5	7	4	2	0	2	1	2	6	6	6	6	5	7	4	2	0	2	1	2	48.3	48.3	48.3	19.611
AT1G27580.1;AT1G27540.2;AT1G27540.3;AT1G27540.1	AT1G27580.1;AT1G27540.2;AT1G27540.3;AT1G27540.1	1;1;1;1	1;1;1;1	1;1;1;1	AT1G27580.1 | F-box protein (DUF295) | Chr1:9589933-9591075 REVERSE LENGTH=364 | 201606;AT1G27540.2 | F-box protein (DUF295) | Chr1:9566608-9567849 REVERSE LENGTH=383 | 201606;AT1G27540.3 | F-box protein (DUF295) | Chr1:9566608-9567849 REVERSE LENGTH=413 |	4	1	1	1	1	1	1	0	0	0	0	0	0	0	0	0	1	1	1	0	0	0	0	0	0	0	0	0	1	1	1	0	0	0	0	0	0	0	0	0	5.2	5.2	5.2	42.463
AT1G27595.1;AT1G27595.2;AT1G27570.1	AT1G27595.1	12;3;1	12;3;1	12;3;1	AT1G27595.1 | symplekin | Chr1:9592293-9602917 FORWARD LENGTH=1325 | 201606	3	12	12	12	1	1	1	1	10	5	4	2	0	0	0	0	1	1	1	1	10	5	4	2	0	0	0	0	1	1	1	1	10	5	4	2	0	0	0	0	9.7	9.7	9.7	145.45
AT1G27600.2;AT1G27600.1	AT1G27600.2;AT1G27600.1	2;2	2;2	2;2	AT1G27600.2 | Nucleotide-diphospho-sugar transferases superfamily protein | Chr1:9604083-9605881 REVERSE LENGTH=394 | 201606;AT1G27600.1 | Nucleotide-diphospho-sugar transferases superfamily protein | Chr1:9604083-9605881 REVERSE LENGTH=394 | 201606	2	2	2	2	0	0	0	0	0	0	0	0	2	0	1	1	0	0	0	0	0	0	0	0	2	0	1	1	0	0	0	0	0	0	0	0	2	0	1	1	6.1	6.1	6.1	45.186
AT1G27650.1;AT5G42820.2;AT5G42820.1;AT1G27650.2;AT3G44785.1	AT1G27650.1;AT5G42820.2;AT5G42820.1	5;4;4;2;1	5;4;4;2;1	5;4;4;2;1	AT1G27650.1 | U2 snRNP auxiliary factor small subunit | Chr1:9615152-9616042 FORWARD LENGTH=296 | 201606;AT5G42820.2 | Zinc finger C-x8-C-x5-C-x3-H type family protein | Chr5:17170445-17171296 REVERSE LENGTH=283 | 201606;AT5G42820.1 | Zinc finger C-x8-C-x5	5	5	5	5	1	0	0	1	5	3	2	1	3	4	4	3	1	0	0	1	5	3	2	1	3	4	4	3	1	0	0	1	5	3	2	1	3	4	4	3	19.9	19.9	19.9	34.572
AT1G27680.1	AT1G27680.1	20	18	18	AT1G27680.1 | ADPGLC-PPase large subunit | Chr1:9631630-9634450 FORWARD LENGTH=518 | 201606	1	20	18	18	11	7	7	8	10	11	12	15	1	1	1	1	10	6	6	6	10	9	10	13	0	0	0	0	10	6	6	6	10	9	10	13	0	0	0	0	39.6	37.5	37.5	57.469
AT1G27695.2;AT1G27695.1	AT1G27695.2;AT1G27695.1	2;2	2;2	2;2	AT1G27695.2 | glycine-rich protein | Chr1:9639214-9640002 FORWARD LENGTH=91 | 201606;AT1G27695.1 | glycine-rich protein | Chr1:9639214-9640002 FORWARD LENGTH=91 | 201606	2	2	2	2	0	0	0	1	0	0	0	0	1	1	1	1	0	0	0	1	0	0	0	0	1	1	1	1	0	0	0	1	0	0	0	0	1	1	1	1	25.3	25.3	25.3	9.1743
AT1G27752.1;AT1G27752.2	AT1G27752.1;AT1G27752.2	12;9	12;9	12;9	AT1G27752.1 | Ubiquitin system component Cue protein | Chr1:9662250-9667318 FORWARD LENGTH=873 | 201606;AT1G27752.2 | Ubiquitin system component Cue protein | Chr1:9663144-9667318 FORWARD LENGTH=656 | 201606	2	12	12	12	2	5	3	3	8	2	0	1	0	1	0	2	2	5	3	3	8	2	0	1	0	1	0	2	2	5	3	3	8	2	0	1	0	1	0	2	17.2	17.2	17.2	96.421
AT1G27770.4;AT1G27770.1;AT1G27770.2;AT1G27770.3	AT1G27770.4;AT1G27770.1;AT1G27770.2;AT1G27770.3	14;14;13;11	10;10;9;7	10;10;9;7	AT1G27770.4 | autoinhibited Ca2+-ATPase 1 | Chr1:9671912-9676010 REVERSE LENGTH=1020 | 201606;AT1G27770.1 | autoinhibited Ca2+-ATPase 1 | Chr1:9671912-9676010 REVERSE LENGTH=1020 | 201606;AT1G27770.2 | autoinhibited Ca2+-ATPase 1 | Chr1:9671912-9676010 REV	4	14	10	10	0	1	1	0	2	2	2	3	11	12	12	9	0	0	0	0	2	2	1	3	9	9	8	7	0	0	0	0	2	2	1	3	9	9	8	7	17.7	13.7	13.7	111.26
AT1G27900.3;AT1G27900.2;AT1G27900.1	AT1G27900.3;AT1G27900.2;AT1G27900.1	9;9;9	9;9;9	9;9;9	AT1G27900.3 | RNA helicase family protein | Chr1:9716533-9720346 REVERSE LENGTH=540 | 201606;AT1G27900.2 | RNA helicase family protein | Chr1:9716340-9720346 REVERSE LENGTH=558 | 201606;AT1G27900.1 | RNA helicase family protein | Chr1:9715615-9720346 REVER	3	9	9	9	0	0	0	0	3	2	2	3	0	0	0	0	0	0	0	0	3	2	2	3	0	0	0	0	0	0	0	0	3	2	2	3	0	0	0	0	20.6	20.6	20.6	60.286
AT1G27930.1	AT1G27930.1	6	6	6	AT1G27930.1 | glucuronoxylan 4-O-methyltransferase-like protein (DUF579) | Chr1:9731510-9732379 REVERSE LENGTH=289 | 201606	1	6	6	6	0	1	0	1	0	2	1	2	4	3	3	5	0	1	0	1	0	2	1	2	4	3	3	5	0	1	0	1	0	2	1	2	4	3	3	5	28	28	28	32.356
AT1G27940.2;AT1G27940.1;AT1G28010.1	AT1G27940.2;AT1G27940.1;AT1G28010.1	2;2;1	1;1;1	1;1;1	AT1G27940.2 | P-glycoprotein 13 | Chr1:9733597-9737211 REVERSE LENGTH=1031 | 201606;AT1G27940.1 | P-glycoprotein 13 | Chr1:9733597-9738129 REVERSE LENGTH=1245 | 201606;AT1G28010.1 | P-glycoprotein 14 | Chr1:9763436-9767917 FORWARD LENGTH=1247 | 201606	3	2	1	1	0	0	0	0	0	0	0	0	1	1	1	1	0	0	0	0	0	0	0	0	1	0	0	0	0	0	0	0	0	0	0	0	1	0	0	0	2.4	1.6	1.6	112.34
AT1G27950.1	AT1G27950.1	2	2	2	AT1G27950.1 | glycosylphosphatidylinositol-anchored lipid protein transfer 1 | Chr1:9740740-9741991 FORWARD LENGTH=193 | 201606	1	2	2	2	0	0	0	1	0	0	0	0	1	1	1	1	0	0	0	1	0	0	0	0	1	1	1	1	0	0	0	1	0	0	0	0	1	1	1	1	13	13	13	19.759
AT1G27970.1;AT1G27970.2	AT1G27970.1;AT1G27970.2	7;6	7;6	7;6	AT1G27970.1 | nuclear transport factor 2B | Chr1:9746921-9747787 FORWARD LENGTH=126 | 201606;AT1G27970.2 | nuclear transport factor 2B | Chr1:9746921-9748306 FORWARD LENGTH=134 | 201606	2	7	7	7	7	6	5	6	6	5	4	5	3	1	2	1	7	6	5	6	6	5	4	5	3	1	2	1	7	6	5	6	6	5	4	5	3	1	2	1	68.3	68.3	68.3	14.002
AT1G27980.1	AT1G27980.1	9	9	9	AT1G27980.1 | dihydrosphingosine phosphate lyase | Chr1:9748812-9752618 FORWARD LENGTH=544 | 201606	1	9	9	9	0	0	0	0	0	2	0	1	6	3	5	5	0	0	0	0	0	2	0	1	6	3	5	5	0	0	0	0	0	2	0	1	6	3	5	5	19.1	19.1	19.1	59.477
AT1G28110.2;AT1G28110.1	AT1G28110.2;AT1G28110.1	5;5	5;5	5;5	AT1G28110.2 | serine carboxypeptidase-like 45 | Chr1:9804153-9806832 REVERSE LENGTH=461 | 201606;AT1G28110.1 | serine carboxypeptidase-like 45 | Chr1:9804153-9806832 REVERSE LENGTH=461 | 201606	2	5	5	5	0	1	1	0	2	1	1	2	0	0	1	2	0	1	1	0	2	1	1	2	0	0	1	2	0	1	1	0	2	1	1	2	0	0	1	2	14.3	14.3	14.3	51.802
AT1G28120.1	AT1G28120.1	8	8	8	AT1G28120.1 | ubiquitin thioesterase otubain-like protein | Chr1:9813219-9815143 REVERSE LENGTH=306 | 201606	1	8	8	8	1	2	2	2	6	3	1	0	0	0	0	0	1	2	2	2	6	3	1	0	0	0	0	0	1	2	2	2	6	3	1	0	0	0	0	0	26.5	26.5	26.5	34.434
AT1G28130.2;AT1G28130.1	AT1G28130.2;AT1G28130.1	1;1	1;1	1;1	AT1G28130.2 | Auxin-responsive GH3 family protein | Chr1:9826379-9827883 FORWARD LENGTH=466 | 201606;AT1G28130.1 | Auxin-responsive GH3 family protein | Chr1:9825431-9827883 FORWARD LENGTH=609 | 201606	2	1	1	1	1	0	0	0	0	0	0	0	0	0	0	0	1	0	0	0	0	0	0	0	0	0	0	0	1	0	0	0	0	0	0	0	0	0	0	0	2.4	2.4	2.4	53.095
AT1G28140.1	AT1G28140.1	3	3	3	AT1G28140.1 | integral membrane family protein | Chr1:9833029-9834390 REVERSE LENGTH=280 | 201606	1	3	3	3	0	0	0	0	0	0	0	0	2	3	3	1	0	0	0	0	0	0	0	0	2	3	3	1	0	0	0	0	0	0	0	0	2	3	3	1	10	10	10	30.279
AT1G28150.2;AT1G28150.1	AT1G28150.2;AT1G28150.1	1;1	1;1	1;1	AT1G28150.2 | hypothetical protein | Chr1:9835122-9835842 REVERSE LENGTH=123 | 201606;AT1G28150.1 | hypothetical protein | Chr1:9835122-9835842 REVERSE LENGTH=123 | 201606	2	1	1	1	0	0	0	0	0	0	0	0	1	0	1	1	0	0	0	0	0	0	0	0	1	0	1	1	0	0	0	0	0	0	0	0	1	0	1	1	11.4	11.4	11.4	13.582
AT1G28200.2;AT1G28200.1	AT1G28200.2;AT1G28200.1	14;14	14;14	14;14	AT1G28200.2 | FH interacting protein 1 | Chr1:9850395-9852300 REVERSE LENGTH=259 | 201606;AT1G28200.1 | FH interacting protein 1 | Chr1:9850395-9852300 REVERSE LENGTH=259 | 201606	2	14	14	14	6	5	7	7	6	4	4	4	7	5	5	5	6	5	7	7	6	4	4	4	7	5	5	5	6	5	7	7	6	4	4	4	7	5	5	5	61.8	61.8	61.8	27.958
AT1G28260.2;AT1G28260.1	AT1G28260.2;AT1G28260.1	1;1	1;1	1;1	AT1G28260.2 | Telomerase activating protein Est1 | Chr1:9875776-9878782 REVERSE LENGTH=880 | 201606;AT1G28260.1 | Telomerase activating protein Est1 | Chr1:9875776-9878782 REVERSE LENGTH=880 | 201606	2	1	1	1	0	0	0	0	1	0	0	0	0	0	0	0	0	0	0	0	1	0	0	0	0	0	0	0	0	0	0	0	1	0	0	0	0	0	0	0	1.9	1.9	1.9	99.782
AT1G28290.2;AT1G28290.1	AT1G28290.2;AT1G28290.1	11;11	11;11	11;11	AT1G28290.2 | arabinogalactan protein 31 | Chr1:9889331-9890843 REVERSE LENGTH=315 | 201606;AT1G28290.1 | arabinogalactan protein 31 | Chr1:9889331-9890843 REVERSE LENGTH=359 | 201606	2	11	11	11	5	5	4	1	7	7	9	8	7	6	6	7	5	5	4	1	7	7	9	8	7	6	6	7	5	5	4	1	7	7	9	8	7	6	6	7	28.3	28.3	28.3	33.932
AT1G28340.1	AT1G28340.1	8	8	8	AT1G28340.1 | receptor like protein 4 | Chr1:9940175-9943252 FORWARD LENGTH=626 | 201606	1	8	8	8	0	0	0	0	1	1	1	0	4	4	4	3	0	0	0	0	1	1	1	0	4	4	4	3	0	0	0	0	1	1	1	0	4	4	4	3	15.7	15.7	15.7	68.418
AT1G28350.1;AT1G28350.2;AT1G28350.3	AT1G28350.1;AT1G28350.2;AT1G28350.3	13;13;11	8;8;6	8;8;6	AT1G28350.1 | Nucleotidylyl transferase superfamily protein | Chr1:9944483-9949577 FORWARD LENGTH=748 | 201606;AT1G28350.2 | Nucleotidylyl transferase superfamily protein | Chr1:9944483-9949577 FORWARD LENGTH=748 | 201606;AT1G28350.3 | Nucleotidylyl transf	3	13	8	8	5	6	4	6	10	7	4	4	1	2	1	2	3	3	2	3	5	2	0	1	0	0	0	0	3	3	2	3	5	2	0	1	0	0	0	0	24.9	16.6	16.6	84.717
AT1G28440.1	AT1G28440.1	1	1	1	AT1G28440.1 | HAESA-like 1 | Chr1:9996914-10000171 FORWARD LENGTH=996 | 201606	1	1	1	1	0	0	0	0	0	0	0	0	1	0	1	1	0	0	0	0	0	0	0	0	1	0	1	1	0	0	0	0	0	0	0	0	1	0	1	1	2	2	2	108.93
AT1G28490.1;AT1G28490.3;AT1G28490.2	AT1G28490.1;AT1G28490.3;AT1G28490.2	5;3;3	5;3;3	5;3;3	AT1G28490.1 | syntaxin of plants 61 | Chr1:10016433-10017842 FORWARD LENGTH=245 | 201606;AT1G28490.3 | syntaxin of plants 61 | Chr1:10016836-10017842 FORWARD LENGTH=200 | 201606;AT1G28490.2 | syntaxin of plants 61 | Chr1:10016634-10017842 FORWARD LENGTH=20	3	5	5	5	1	0	0	0	2	0	1	1	3	3	1	2	1	0	0	0	2	0	1	1	3	3	1	2	1	0	0	0	2	0	1	1	3	3	1	2	29.8	29.8	29.8	27.721
AT1G28510.1	AT1G28510.1	5	5	5	AT1G28510.1 | Optic atrophy 3 protein (OPA3) | Chr1:10024036-10025939 FORWARD LENGTH=171 | 201606	1	5	5	5	0	0	0	0	0	0	0	0	3	3	3	4	0	0	0	0	0	0	0	0	3	3	3	4	0	0	0	0	0	0	0	0	3	3	3	4	34.5	34.5	34.5	19.179
AT1G28530.2;AT1G28530.1	AT1G28530.2;AT1G28530.1	3;3	3;3	3;3	AT1G28530.2 | deneddylase | Chr1:10032127-10035496 REVERSE LENGTH=613 | 201606;AT1G28530.1 | deneddylase | Chr1:10032127-10035496 REVERSE LENGTH=614 | 201606	2	3	3	3	1	0	0	0	0	0	0	0	1	3	3	2	1	0	0	0	0	0	0	0	1	3	3	2	1	0	0	0	0	0	0	0	1	3	3	2	6.4	6.4	6.4	68.328
AT1G28540.1	AT1G28540.1	3	3	3	AT1G28540.1 | transmembrane protein | Chr1:10035696-10036007 FORWARD LENGTH=103 | 201606	1	3	3	3	0	0	0	0	0	0	0	0	3	2	2	2	0	0	0	0	0	0	0	0	3	2	2	2	0	0	0	0	0	0	0	0	3	2	2	2	41.7	41.7	41.7	11.463
AT1G28570.1;AT1G28570.2;AT1G28570.3	AT1G28570.1;AT1G28570.2;AT1G28570.3	2;2;1	2;2;1	2;2;1	AT1G28570.1 | SGNH hydrolase-type esterase superfamily protein | Chr1:10041838-10044112 REVERSE LENGTH=389 | 201606;AT1G28570.2 | SGNH hydrolase-type esterase superfamily protein | Chr1:10041838-10044112 REVERSE LENGTH=317 | 201606;AT1G28570.3 | SGNH hydro	3	2	2	2	0	1	0	0	2	1	0	2	0	0	0	0	0	1	0	0	2	1	0	2	0	0	0	0	0	1	0	0	2	1	0	2	0	0	0	0	9	9	9	43.3
AT1G28580.1	AT1G28580.1	1	1	1	AT1G28580.1 | GDSL-like Lipase/Acylhydrolase superfamily protein | Chr1:10044603-10046379 REVERSE LENGTH=390 | 201606	1	1	1	1	0	0	0	0	1	1	0	1	0	0	0	0	0	0	0	0	1	1	0	1	0	0	0	0	0	0	0	0	1	1	0	1	0	0	0	0	5.6	5.6	5.6	43.025
AT1G28600.1;AT1G28600.2	AT1G28600.1	9;2	9;2	9;2	AT1G28600.1 | GDSL-like Lipase/Acylhydrolase superfamily protein | Chr1:10051228-10053073 REVERSE LENGTH=393 | 201606	2	9	9	9	0	0	0	0	5	6	7	8	0	0	0	0	0	0	0	0	5	6	7	8	0	0	0	0	0	0	0	0	5	6	7	8	0	0	0	0	34.6	34.6	34.6	43.61
AT1G28660.1;AT1G28660.2	AT1G28660.1;AT1G28660.2	3;2	3;2	3;2	AT1G28660.1 | GDSL-like Lipase/Acylhydrolase superfamily protein | Chr1:10071856-10073371 REVERSE LENGTH=383 | 201606;AT1G28660.2 | GDSL-like Lipase/Acylhydrolase superfamily protein | Chr1:10071856-10073371 REVERSE LENGTH=382 | 201606	2	3	3	3	0	0	0	0	2	3	1	1	1	1	1	1	0	0	0	0	2	3	1	1	1	1	1	1	0	0	0	0	2	3	1	1	1	1	1	1	12	12	12	42.033
AT1G28960.7;AT1G28960.6;AT1G28960.5;AT1G28960.3;AT1G28960.1	AT1G28960.7;AT1G28960.6;AT1G28960.5;AT1G28960.3;AT1G28960.1	5;5;5;5;5	5;5;5;5;5	5;5;5;5;5	AT1G28960.7 | nudix hydrolase homolog 15 | Chr1:10110020-10111607 REVERSE LENGTH=285 | 201606;AT1G28960.6 | nudix hydrolase homolog 15 | Chr1:10110020-10111607 REVERSE LENGTH=285 | 201606;AT1G28960.5 | nudix hydrolase homolog 15 | Chr1:10110135-10111607 RE	5	5	5	5	2	3	3	1	4	0	0	1	0	0	0	0	2	3	3	1	4	0	0	1	0	0	0	0	2	3	3	1	4	0	0	1	0	0	0	0	22.8	22.8	22.8	31.898
AT1G29030.2;AT1G29030.1	AT1G29030.2;AT1G29030.1	4;4	3;3	3;3	AT1G29030.2 | Apoptosis inhibitory protein 5 (API5) | Chr1:10129201-10133697 REVERSE LENGTH=534 | 201606;AT1G29030.1 | Apoptosis inhibitory protein 5 (API5) | Chr1:10129201-10133697 REVERSE LENGTH=556 | 201606	2	4	3	3	1	0	0	0	3	2	1	1	1	0	0	0	1	0	0	0	3	1	0	0	0	0	0	0	1	0	0	0	3	1	0	0	0	0	0	0	8.4	6.7	6.7	59.8
AT1G29050.1	AT1G29050.1	2	2	2	AT1G29050.1 | TRICHOME BIREFRINGENCE-LIKE 38 | Chr1:10136376-10139082 REVERSE LENGTH=380 | 201606	1	2	2	2	0	1	0	1	1	0	0	0	0	0	0	0	0	1	0	1	1	0	0	0	0	0	0	0	0	1	0	1	1	0	0	0	0	0	0	0	4.2	4.2	4.2	42.708
AT1G29120.6;AT1G29120.4;AT1G29120.3;AT1G29120.7;AT1G29120.2;AT1G29120.1;AT1G29120.8;AT1G29120.5	AT1G29120.6;AT1G29120.4;AT1G29120.3;AT1G29120.7;AT1G29120.2;AT1G29120.1;AT1G29120.8;AT1G29120.5	3;3;3;3;3;3;3;3	3;3;3;3;3;3;3;3	3;3;3;3;3;3;3;3	AT1G29120.6 | Hydrolase-like protein family | Chr1:10174481-10177071 FORWARD LENGTH=323 | 201606;AT1G29120.4 | Hydrolase-like protein family | Chr1:10174481-10177869 FORWARD LENGTH=391 | 201606;AT1G29120.3 | Hydrolase-like protein family | Chr1:10174481-10	8	3	3	3	1	0	0	2	0	1	0	0	3	2	1	3	1	0	0	2	0	1	0	0	3	2	1	3	1	0	0	2	0	1	0	0	3	2	1	3	12.7	12.7	12.7	35.008
AT1G29150.2;AT1G29150.1	AT1G29150.2;AT1G29150.1	37;37	37;37	37;37	AT1G29150.2 | non-ATPase subunit 9 | Chr1:10181240-10182499 FORWARD LENGTH=419 | 201606;AT1G29150.1 | non-ATPase subunit 9 | Chr1:10181240-10182499 FORWARD LENGTH=419 | 201606	2	37	37	37	25	24	21	20	21	18	17	21	13	13	10	14	25	24	21	20	21	18	17	21	13	13	10	14	25	24	21	20	21	18	17	21	13	13	10	14	70.9	70.9	70.9	46.749
AT1G29200.4;AT1G29200.1;AT1G29200.2	AT1G29200.4;AT1G29200.1;AT1G29200.2	1;1;1	1;1;1	1;1;1	AT1G29200.4 | O-fucosyltransferase family protein | Chr1:10208425-10210488 FORWARD LENGTH=495 | 201606;AT1G29200.1 | O-fucosyltransferase family protein | Chr1:10208425-10210488 FORWARD LENGTH=495 | 201606;AT1G29200.2 | O-fucosyltransferase family protein	3	1	1	1	1	1	1	0	0	0	0	0	0	0	0	0	1	1	1	0	0	0	0	0	0	0	0	0	1	1	1	0	0	0	0	0	0	0	0	0	3.8	3.8	3.8	55.977
AT1G29250.1;AT3G04620.1	AT1G29250.1	17;4	17;4	9;0	AT1G29250.1 | Alba DNA/RNA-binding protein | Chr1:10223461-10224592 REVERSE LENGTH=130 | 201606	2	17	17	9	9	9	9	7	7	7	7	11	7	10	8	8	9	9	9	7	7	7	7	11	7	10	8	8	6	6	6	4	5	5	6	7	5	7	6	6	93.8	93.8	73.8	14.574
AT2G34250.3;AT2G34250.2;AT2G34250.1;AT1G29310.2;AT1G29310.1;AT1G78720.2;AT1G78720.1	AT2G34250.3;AT2G34250.2;AT2G34250.1;AT1G29310.2;AT1G29310.1	15;15;15;15;15;1;1	15;15;15;15;15;1;1	15;15;15;15;15;1;1	AT2G34250.3 | SecY protein transport family protein | Chr2:14462635-14464572 FORWARD LENGTH=475 | 201606;AT2G34250.2 | SecY protein transport family protein | Chr2:14462635-14464572 FORWARD LENGTH=475 | 201606;AT2G34250.1 | SecY protein transport family pr	7	15	15	15	1	1	2	5	5	4	3	4	13	11	11	10	1	1	2	5	5	4	3	4	13	11	11	10	1	1	2	5	5	4	3	4	13	11	11	10	29.7	29.7	29.7	52.097
AT1G29350.1;AT1G29370.1;AT1G29370.2	AT1G29350.1;AT1G29370.1	4;4;1	4;4;1	4;4;1	AT1G29350.1 | RNA polymerase II degradation factor-like protein (DUF1296) | Chr1:10268761-10273613 REVERSE LENGTH=831 | 201606;AT1G29370.1 | RNA polymerase II degradation factor-like protein (DUF1296) | Chr1:10278080-10283024 REVERSE LENGTH=831 | 201606	3	4	4	4	1	1	3	1	1	1	1	0	1	0	0	0	1	1	3	1	1	1	1	0	1	0	0	0	1	1	3	1	1	1	1	0	1	0	0	0	5.8	5.8	5.8	90.878
AT1G29400.3;AT1G29400.2;AT1G29400.1	AT1G29400.3;AT1G29400.2;AT1G29400.1	3;3;3	3;3;3	3;3;3	AT1G29400.3 | MEI2-like protein 5 | Chr1:10290393-10293696 REVERSE LENGTH=800 | 201606;AT1G29400.2 | MEI2-like protein 5 | Chr1:10290393-10293696 REVERSE LENGTH=800 | 201606;AT1G29400.1 | MEI2-like protein 5 | Chr1:10290393-10293696 REVERSE LENGTH=800 | 20	3	3	3	3	0	0	0	0	0	0	0	0	1	1	1	2	0	0	0	0	0	0	0	0	1	1	1	2	0	0	0	0	0	0	0	0	1	1	1	2	4.6	4.6	4.6	88.211
AT1G29470.2;AT1G29470.1	AT1G29470.2;AT1G29470.1	35;35	35;35	24;24	AT1G29470.2 | S-adenosyl-L-methionine-dependent methyltransferases superfamily protein | Chr1:10310424-10313369 REVERSE LENGTH=770 | 201606;AT1G29470.1 | S-adenosyl-L-methionine-dependent methyltransferases superfamily protein | Chr1:10310424-10313369 REVE	2	35	35	24	0	1	1	2	10	12	8	11	26	28	27	30	0	1	1	2	10	12	8	11	26	28	27	30	0	0	0	1	7	9	4	8	18	22	19	21	52.1	52.1	37.7	87.204
AT1G29530.1	AT1G29530.1	3	3	3	AT1G29530.1 | hypothetical protein | Chr1:10325553-10326651 REVERSE LENGTH=236 | 201606	1	3	3	3	0	0	0	0	0	0	0	0	2	2	2	2	0	0	0	0	0	0	0	0	2	2	2	2	0	0	0	0	0	0	0	0	2	2	2	2	19.5	19.5	19.5	24.886
AT1G29660.1	AT1G29660.1	9	9	9	AT1G29660.1 | GDSL-like Lipase/Acylhydrolase superfamily protein | Chr1:10371955-10373624 FORWARD LENGTH=364 | 201606	1	9	9	9	3	6	3	6	3	4	6	4	0	0	0	0	3	6	3	6	3	4	6	4	0	0	0	0	3	6	3	6	3	4	6	4	0	0	0	0	24.2	24.2	24.2	40.141
AT1G29670.1;AT1G29670.2	AT1G29670.1;AT1G29670.2	21;21	21;21	21;21	AT1G29670.1 | GDSL-like Lipase/Acylhydrolase superfamily protein | Chr1:10375843-10377717 FORWARD LENGTH=363 | 201606;AT1G29670.2 | GDSL-like Lipase/Acylhydrolase superfamily protein | Chr1:10375639-10377717 FORWARD LENGTH=431 | 201606	2	21	21	21	16	14	15	16	16	16	14	14	6	5	5	6	16	14	15	16	16	16	14	14	6	5	5	6	16	14	15	16	16	16	14	14	6	5	5	6	71.1	71.1	71.1	39.871
AT1G29690.1	AT1G29690.1	3	3	3	AT1G29690.1 | MAC/Perforin domain-containing protein | Chr1:10379310-10381861 REVERSE LENGTH=561 | 201606	1	3	3	3	0	0	0	0	1	0	0	0	2	1	3	1	0	0	0	0	1	0	0	0	2	1	3	1	0	0	0	0	1	0	0	0	2	1	3	1	8.6	8.6	8.6	62.222
AT1G29700.2;AT1G29700.1	AT1G29700.2;AT1G29700.1	6;6	6;6	6;6	AT1G29700.2 | Metallo-hydrolase/oxidoreductase superfamily protein | Chr1:10385196-10386906 REVERSE LENGTH=350 | 201606;AT1G29700.1 | Metallo-hydrolase/oxidoreductase superfamily protein | Chr1:10385196-10386906 REVERSE LENGTH=350 | 201606	2	6	6	6	2	2	1	0	3	1	1	1	3	3	1	3	2	2	1	0	3	1	1	1	3	3	1	3	2	2	1	0	3	1	1	1	3	3	1	3	19.1	19.1	19.1	38.151
AT1G29790.2;AT1G29790.1	AT1G29790.2;AT1G29790.1	13;13	13;13	13;13	AT1G29790.2 | S-adenosyl-L-methionine-dependent methyltransferases superfamily protein | Chr1:10430025-10431161 FORWARD LENGTH=378 | 201606;AT1G29790.1 | S-adenosyl-L-methionine-dependent methyltransferases superfamily protein | Chr1:10430025-10431161 FORW	2	13	13	13	0	0	0	1	2	2	2	1	9	9	9	10	0	0	0	1	2	2	2	1	9	9	9	10	0	0	0	1	2	2	2	1	9	9	9	10	41	41	41	41.955
AT1G29810.2;AT1G29810.1	AT1G29810.2;AT1G29810.1	6;6	6;6	6;6	AT1G29810.2 | Transcriptional coactivator/pterin dehydratase | Chr1:10435606-10436937 REVERSE LENGTH=148 | 201606;AT1G29810.1 | Transcriptional coactivator/pterin dehydratase | Chr1:10435606-10437406 REVERSE LENGTH=187 | 201606	2	6	6	6	4	6	5	2	3	1	1	1	1	1	0	0	4	6	5	2	3	1	1	1	1	1	0	0	4	6	5	2	3	1	1	1	1	1	0	0	46.6	46.6	46.6	16.38
AT1G29880.1;AT3G44740.5;AT3G44740.4;AT3G44740.3;AT3G44740.1	AT1G29880.1	50;1;1;1;1	50;1;1;1;1	50;1;1;1;1	AT1G29880.1 | glycyl-tRNA synthetase / glycine-tRNA ligase | Chr1:10459662-10462781 REVERSE LENGTH=729 | 201606	5	50	50	50	31	27	25	23	18	14	8	14	12	14	10	11	31	27	25	23	18	14	8	14	12	14	10	11	31	27	25	23	18	14	8	14	12	14	10	11	63	63	63	81.943
AT1G29890.1;AT1G29890.3;AT1G29890.2	AT1G29890.1;AT1G29890.3;AT1G29890.2	3;3;3	1;1;1	1;1;1	AT1G29890.1 | O-acetyltransferase family protein | Chr1:10464491-10467153 FORWARD LENGTH=470 | 201606;AT1G29890.3 | O-acetyltransferase family protein | Chr1:10463532-10467153 FORWARD LENGTH=545 | 201606;AT1G29890.2 | O-acetyltransferase family protein | C	3	3	1	1	1	0	0	0	0	0	0	0	1	1	1	2	0	0	0	0	0	0	0	0	0	0	0	1	0	0	0	0	0	0	0	0	0	0	0	1	6.2	2.8	2.8	55.547
AT1G29900.1	AT1G29900.1	64	64	64	AT1G29900.1 | carbamoyl phosphate synthetase B | Chr1:10468164-10471976 FORWARD LENGTH=1187 | 201606	1	64	64	64	41	40	31	32	23	24	19	26	14	11	12	12	41	40	31	32	23	24	19	26	14	11	12	12	41	40	31	32	23	24	19	26	14	11	12	12	55.9	55.9	55.9	129.96
AT1G29910.1;AT1G29920.1;AT1G29930.1	AT1G29910.1;AT1G29920.1;AT1G29930.1	14;14;13	3;3;2	3;3;2	AT1G29910.1 | chlorophyll A/B binding protein 3 | Chr1:10472443-10473246 REVERSE LENGTH=267 | 201606;AT1G29920.1 | chlorophyll A/B-binding protein 2 | Chr1:10475089-10475892 REVERSE LENGTH=267 | 201606;AT1G29930.1 | chlorophyll A/B binding protein 1 | Chr1	3	14	3	3	8	7	8	7	6	5	7	7	11	8	12	10	0	0	0	1	1	0	2	1	2	2	2	2	0	0	0	1	1	0	2	1	2	2	2	2	78.3	33.3	33.3	28.227
AT1G29940.1	AT1G29940.1	6	6	6	AT1G29940.1 | nuclear RNA polymerase A2 | Chr1:10479322-10486670 REVERSE LENGTH=1178 | 201606	1	6	6	6	0	0	0	0	3	3	0	1	2	1	2	1	0	0	0	0	3	3	0	1	2	1	2	1	0	0	0	0	3	3	0	1	2	1	2	1	6.3	6.3	6.3	132.38
AT1G29965.1;AT1G29970.2	AT1G29965.1;AT1G29970.2	13;12	2;1	1;0	AT1G29965.1 | Ribosomal protein L18ae/LX family protein | Chr1:10498458-10499373 REVERSE LENGTH=178 | 201606;AT1G29970.2 | 60S ribosomal protein L18A-1 | Chr1:10498458-10501311 REVERSE LENGTH=312 | 201606	2	13	2	1	7	6	6	6	6	8	6	6	7	7	9	7	0	0	1	1	0	0	0	0	0	0	1	0	0	0	1	0	0	0	0	0	0	0	1	0	51.7	16.3	5.1	21.284
AT1G29990.1	AT1G29990.1	4	4	4	AT1G29990.1 | prefoldin 6 | Chr1:10507666-10508821 FORWARD LENGTH=129 | 201606	1	4	4	4	4	2	3	0	0	0	0	0	0	0	0	0	4	2	3	0	0	0	0	0	0	0	0	0	4	2	3	0	0	0	0	0	0	0	0	0	31.8	31.8	31.8	14.856
AT1G30000.1;AT1G30000.2	AT1G30000.1;AT1G30000.2	14;12	14;12	14;12	AT1G30000.1 | alpha-mannosidase 3 | Chr1:10509532-10512320 REVERSE LENGTH=624 | 201606;AT1G30000.2 | alpha-mannosidase 3 | Chr1:10509532-10512222 REVERSE LENGTH=644 | 201606	2	14	14	14	0	0	0	0	0	0	0	0	9	9	11	10	0	0	0	0	0	0	0	0	9	9	11	10	0	0	0	0	0	0	0	0	9	9	11	10	28.4	28.4	28.4	69.068
AT1G30070.1;AT1G30070.2	AT1G30070.1;AT1G30070.2	8;8	8;8	8;8	AT1G30070.1 | SGS domain-containing protein | Chr1:10546794-10548072 REVERSE LENGTH=222 | 201606;AT1G30070.2 | SGS domain-containing protein | Chr1:10546794-10548072 REVERSE LENGTH=229 | 201606	2	8	8	8	5	5	3	1	4	1	0	1	1	1	1	1	5	5	3	1	4	1	0	1	1	1	1	1	5	5	3	1	4	1	0	1	1	1	1	1	35.1	35.1	35.1	24.82
AT1G30120.1	AT1G30120.1	12	12	2	AT1G30120.1 | pyruvate dehydrogenase E1 beta | Chr1:10584350-10586477 REVERSE LENGTH=406 | 201606	1	12	12	2	5	6	7	2	5	4	3	1	4	4	4	2	5	6	7	2	5	4	3	1	4	4	4	2	0	0	1	0	1	0	0	0	0	0	0	0	27.8	27.8	3.9	44.244
AT1G30130.3;AT1G30130.2;AT1G30130.1	AT1G30130.3;AT1G30130.2;AT1G30130.1	4;4;4	4;4;4	4;4;4	AT1G30130.3 | DUF1365 family protein | Chr1:10587666-10589222 FORWARD LENGTH=311 | 201606;AT1G30130.2 | DUF1365 family protein | Chr1:10587666-10589222 FORWARD LENGTH=311 | 201606;AT1G30130.1 | DUF1365 family protein | Chr1:10587666-10589222 FORWARD LENGTH	3	4	4	4	0	0	0	0	0	0	0	0	3	4	2	2	0	0	0	0	0	0	0	0	3	4	2	2	0	0	0	0	0	0	0	0	3	4	2	2	18.3	18.3	18.3	35.772
AT1G30230.1;AT1G30230.2	AT1G30230.1;AT1G30230.2	19;19	19;19	13;13	AT1G30230.1 | translation elongation factor EF1B/ribosomal protein S6 family protein | Chr1:10639286-10640515 FORWARD LENGTH=231 | 201606;AT1G30230.2 | translation elongation factor EF1B/ribosomal protein S6 family protein | Chr1:10639286-10640601 FORWARD	2	19	19	13	11	11	8	5	11	8	10	12	10	12	13	16	11	11	8	5	11	8	10	12	10	12	13	16	5	5	4	1	7	4	6	7	6	7	8	10	72.7	72.7	62.8	25.132
AT1G30240.1;AT1G30240.2	AT1G30240.1;AT1G30240.2	3;3	3;3	3;3	AT1G30240.1 | proline-%2C glutamic acid/leucine-rich protein | Chr1:10641241-10645838 REVERSE LENGTH=825 | 201606;AT1G30240.2 | proline-%2C glutamic acid/leucine-rich protein | Chr1:10641241-10645838 REVERSE LENGTH=827 | 201606	2	3	3	3	0	0	0	0	0	0	0	0	3	0	0	0	0	0	0	0	0	0	0	0	3	0	0	0	0	0	0	0	0	0	0	0	3	0	0	0	5.1	5.1	5.1	89.732
AT1G30270.3;AT1G30270.2;AT1G30270.1	AT1G30270.3;AT1G30270.2;AT1G30270.1	3;3;3	1;1;1	1;1;1	AT1G30270.3 | CBL-interacting protein kinase 23 | Chr1:10655949-10658524 FORWARD LENGTH=385 | 201606;AT1G30270.2 | CBL-interacting protein kinase 23 | Chr1:10655270-10658382 FORWARD LENGTH=470 | 201606;AT1G30270.1 | CBL-interacting protein kinase 23 | Chr1	3	3	1	1	0	0	0	0	2	1	1	1	2	1	1	1	0	0	0	0	0	0	0	0	1	0	0	0	0	0	0	0	0	0	0	0	1	0	0	0	6.5	2.3	2.3	42.81
AT1G30360.1	AT1G30360.1	30	29	29	AT1G30360.1 | Early-responsive to dehydration stress protein (ERD4) | Chr1:10715892-10718799 FORWARD LENGTH=724 | 201606	1	30	29	29	4	5	3	3	7	9	9	7	28	22	22	24	4	5	3	3	7	9	9	7	27	22	22	24	4	5	3	3	7	9	9	7	27	22	22	24	43.9	43	43	81.934
AT1G30380.1	AT1G30380.1	6	6	6	AT1G30380.1 | photosystem I subunit K | Chr1:10722325-10723013 FORWARD LENGTH=130 | 201606	1	6	6	6	3	3	2	3	3	4	2	3	5	2	4	4	3	3	2	3	3	4	2	3	5	2	4	4	3	3	2	3	3	4	2	3	5	2	4	4	55.4	55.4	55.4	13.206
AT1G30400.2;AT1G30400.1;AT1G30410.5;AT1G30410.6;AT1G30410.4;AT1G30410.2;AT1G30410.1;AT1G30420.1;AT1G30410.3;AT1G30420.2	AT1G30400.2;AT1G30400.1	42;42;6;6;6;6;6;5;4;1	42;42;6;6;6;6;6;5;4;1	24;24;1;1;1;1;1;1;0;0	AT1G30400.2 | multidrug resistance-associated protein 1 | Chr1:10728139-10737697 FORWARD LENGTH=1622 | 201606;AT1G30400.1 | multidrug resistance-associated protein 1 | Chr1:10728139-10737697 FORWARD LENGTH=1622 | 201606	10	42	42	24	2	1	0	2	4	6	1	2	26	30	34	28	2	1	0	2	4	6	1	2	26	30	34	28	2	0	0	1	1	3	0	0	15	18	19	17	30.6	30.6	20.5	181.92
AT1G30440.1	AT1G30440.1	8	8	8	AT1G30440.1 | Phototropic-responsive NPH3 family protein | Chr1:10759475-10762199 FORWARD LENGTH=665 | 201606	1	8	8	8	0	0	0	0	1	0	0	0	5	4	3	7	0	0	0	0	1	0	0	0	5	4	3	7	0	0	0	0	1	0	0	0	5	4	3	7	14.7	14.7	14.7	73.409
AT1G30450.3;AT1G30450.2;AT1G30450.1;AT1G30450.4	AT1G30450.3;AT1G30450.2;AT1G30450.1;AT1G30450.4	7;7;7;6	7;7;7;6	7;7;7;6	AT1G30450.3 | cation-chloride co-transporter 1 | Chr1:10762905-10769061 FORWARD LENGTH=975 | 201606;AT1G30450.2 | cation-chloride co-transporter 1 | Chr1:10762905-10769061 FORWARD LENGTH=975 | 201606;AT1G30450.1 | cation-chloride co-transporter 1 | Chr1:10	4	7	7	7	0	0	0	0	3	0	0	0	4	4	6	4	0	0	0	0	3	0	0	0	4	4	6	4	0	0	0	0	3	0	0	0	4	4	6	4	10.2	10.2	10.2	106.65
AT1G30470.1;AT1G30470.2;AT1G30470.3	AT1G30470.1;AT1G30470.2;AT1G30470.3	25;25;23	25;25;23	25;25;23	AT1G30470.1 | SIT4 phosphatase-associated family protein | Chr1:10779423-10786415 FORWARD LENGTH=811 | 201606;AT1G30470.2 | SIT4 phosphatase-associated family protein | Chr1:10779435-10786415 FORWARD LENGTH=805 | 201606;AT1G30470.3 | SIT4 phosphatase-assoc	3	25	25	25	9	10	11	10	15	7	4	4	1	1	0	1	9	10	11	10	15	7	4	4	1	1	0	1	9	10	11	10	15	7	4	4	1	1	0	1	34.2	34.2	34.2	89.887
AT1G30510.3;AT1G30510.1;AT1G30510.2;AT4G05390.2;AT4G05390.1	AT1G30510.3;AT1G30510.1;AT1G30510.2;AT4G05390.2;AT4G05390.1	9;9;9;5;5	9;9;9;5;5	9;9;9;5;5	AT1G30510.3 | root FNR 2 | Chr1:10807150-10808292 REVERSE LENGTH=317 | 201606;AT1G30510.1 | root FNR 2 | Chr1:10807150-10808984 REVERSE LENGTH=381 | 201606;AT1G30510.2 | root FNR 2 | Chr1:10807150-10808984 REVERSE LENGTH=382 | 201606;AT4G05390.2 | root FNR	5	9	9	9	0	0	0	0	5	4	3	4	3	6	7	5	0	0	0	0	5	4	3	4	3	6	7	5	0	0	0	0	5	4	3	4	3	6	7	5	34.4	34.4	34.4	35.671
AT1G30520.4;AT1G30520.3;AT1G30520.2;AT1G30520.1	AT1G30520.4;AT1G30520.3;AT1G30520.2;AT1G30520.1	3;3;3;3	3;3;3;3	3;3;3;3	AT1G30520.4 | acyl-activating enzyme 14 | Chr1:10811039-10813135 FORWARD LENGTH=477 | 201606;AT1G30520.3 | acyl-activating enzyme 14 | Chr1:10811039-10813135 FORWARD LENGTH=477 | 201606;AT1G30520.2 | acyl-activating enzyme 14 | Chr1:10811039-10813546 FORWA	4	3	3	3	0	0	0	0	3	2	0	0	0	0	0	0	0	0	0	0	3	2	0	0	0	0	0	0	0	0	0	0	3	2	0	0	0	0	0	0	10.1	10.1	10.1	52.669
AT1G30530.1;AT5G17040.2;AT5G17040.1	AT1G30530.1	17;1;1	17;1;1	14;1;1	AT1G30530.1 | UDP-glucosyl transferase 78D1 | Chr1:10814917-10816374 FORWARD LENGTH=453 | 201606	3	17	17	14	0	0	1	1	15	9	9	3	4	6	5	5	0	0	1	1	15	9	9	3	4	6	5	5	0	0	1	1	13	8	7	2	3	4	3	3	41.3	41.3	35.5	50.094
AT1G30540.1;AT1G30540.3;AT1G30540.2;AT1G30540.4	AT1G30540.1;AT1G30540.3;AT1G30540.2;AT1G30540.4	3;2;2;2	3;2;2;2	3;2;2;2	AT1G30540.1 | Actin-like ATPase superfamily protein | Chr1:10816951-10819172 REVERSE LENGTH=351 | 201606;AT1G30540.3 | Actin-like ATPase superfamily protein | Chr1:10816951-10818552 REVERSE LENGTH=280 | 201606;AT1G30540.2 | Actin-like ATPase superfamily pr	4	3	3	3	0	0	0	0	3	2	0	1	0	0	0	0	0	0	0	0	3	2	0	1	0	0	0	0	0	0	0	0	3	2	0	1	0	0	0	0	12.8	12.8	12.8	36.612
AT1G30570.1	AT1G30570.1	3	1	1	AT1G30570.1 | hercules receptor kinase 2 | Chr1:10828933-10831482 FORWARD LENGTH=849 | 201606	1	3	1	1	1	1	0	1	0	1	1	1	1	2	2	1	0	0	0	0	0	0	0	0	0	1	0	0	0	0	0	0	0	0	0	0	0	1	0	0	4.6	2.4	2.4	93.946
AT1G30580.1	AT1G30580.1	43	43	43	AT1G30580.1 | GTP binding protein | Chr1:10831953-10835454 REVERSE LENGTH=394 | 201606	1	43	43	43	21	22	19	17	31	27	26	25	21	19	17	18	21	22	19	17	31	27	26	25	21	19	17	18	21	22	19	17	31	27	26	25	21	19	17	18	87.8	87.8	87.8	44.471
AT1G30630.1;AT2G34840.2;AT2G34840.1	AT1G30630.1	23;3;3	23;3;3	23;3;3	AT1G30630.1 | Coatomer epsilon subunit | Chr1:10858546-10860173 REVERSE LENGTH=292 | 201606	3	23	23	23	9	10	6	9	16	13	13	11	12	13	11	14	9	10	6	9	16	13	13	11	12	13	11	14	9	10	6	9	16	13	13	11	12	13	11	14	91.1	91.1	91.1	32.602
AT1G30680.1	AT1G30680.1	12	12	12	AT1G30680.1 | toprim domain-containing protein | Chr1:10881665-10886060 FORWARD LENGTH=709 | 201606	1	12	12	12	0	0	0	0	3	0	0	1	7	9	7	11	0	0	0	0	3	0	0	1	7	9	7	11	0	0	0	0	3	0	0	1	7	9	7	11	20.5	20.5	20.5	80.402
AT1G30690.2;AT1G30690.1	AT1G30690.2;AT1G30690.1	20;20	20;20	20;20	AT1G30690.2 | Sec14p-like phosphatidylinositol transfer family protein | Chr1:10888284-10890085 FORWARD LENGTH=540 | 201606;AT1G30690.1 | Sec14p-like phosphatidylinositol transfer family protein | Chr1:10888284-10890085 FORWARD LENGTH=540 | 201606	2	20	20	20	13	11	8	10	6	1	1	3	8	4	5	5	13	11	8	10	6	1	1	3	8	4	5	5	13	11	8	10	6	1	1	3	8	4	5	5	37	37	37	61.189
AT1G30820.1	AT1G30820.1	6	3	3	AT1G30820.1 | CTP synthase family protein | Chr1:10945251-10948825 REVERSE LENGTH=600 | 201606	1	6	3	3	1	2	0	1	3	1	1	1	1	0	1	1	0	0	0	1	3	0	0	0	0	0	0	0	0	0	0	1	3	0	0	0	0	0	0	0	11	7.2	7.2	65.728
AT1G30825.1	AT1G30825.1	7	7	7	AT1G30825.1 | Arp2/3 complex%2C 34 kD subunit p34-Arc | Chr1:10961106-10962999 FORWARD LENGTH=318 | 201606	1	7	7	7	2	1	2	1	4	5	1	3	0	0	0	0	2	1	2	1	4	5	1	3	0	0	0	0	2	1	2	1	4	5	1	3	0	0	0	0	28	28	28	36.04
AT1G30890.2;AT1G30890.1	AT1G30890.2;AT1G30890.1	4;4	2;2	2;2	AT1G30890.2 | Integral membrane HRF1 family protein | Chr1:10994890-10995999 FORWARD LENGTH=269 | 201606;AT1G30890.1 | Integral membrane HRF1 family protein | Chr1:10994890-10995999 FORWARD LENGTH=269 | 201606	2	4	2	2	0	0	0	0	1	0	1	0	1	3	3	2	0	0	0	0	1	0	0	0	1	2	2	1	0	0	0	0	1	0	0	0	1	2	2	1	18.2	8.9	8.9	30.028
AT1G30910.1	AT1G30910.1	1	1	1	AT1G30910.1 | Molybdenum cofactor sulfurase family protein | Chr1:11000912-11002801 FORWARD LENGTH=318 | 201606	1	1	1	1	1	0	0	0	0	0	0	0	0	0	0	0	1	0	0	0	0	0	0	0	0	0	0	0	1	0	0	0	0	0	0	0	0	0	0	0	3.1	3.1	3.1	35.192
AT1G31020.1	AT1G31020.1	5	5	5	AT1G31020.1 | thioredoxin O2 | Chr1:11057252-11058703 FORWARD LENGTH=159 | 201606	1	5	5	5	3	3	1	3	1	1	0	0	0	0	0	0	3	3	1	3	1	1	0	0	0	0	0	0	3	3	1	3	1	1	0	0	0	0	0	0	35.2	35.2	35.2	17.623
AT1G31070.1;AT1G31070.2;AT2G35020.1	AT1G31070.1;AT1G31070.2;AT2G35020.1	3;3;2	3;3;2	3;3;2	AT1G31070.1 | N-acetylglucosamine-1-phosphate uridylyltransferase 1 | Chr1:11084951-11087740 FORWARD LENGTH=383 | 201606;AT1G31070.2 | N-acetylglucosamine-1-phosphate uridylyltransferase 1 | Chr1:11084951-11088361 FORWARD LENGTH=505 | 201606;AT2G35020.1 |	3	3	3	3	2	1	2	1	1	0	0	0	1	0	0	0	2	1	2	1	1	0	0	0	1	0	0	0	2	1	2	1	1	0	0	0	1	0	0	0	8.6	8.6	8.6	42.443
AT1G31130.1	AT1G31130.1	1	1	1	AT1G31130.1 | polyadenylate-binding protein 1-B-binding protein | Chr1:11114963-11115928 REVERSE LENGTH=321 | 201606	1	1	1	1	0	0	0	0	0	0	0	0	1	1	1	1	0	0	0	0	0	0	0	0	1	1	1	1	0	0	0	0	0	0	0	0	1	1	1	1	5.6	5.6	5.6	35.735
AT1G31160.2;AT1G31160.1	AT1G31160.2;AT1G31160.1	1;1	1;1	1;1	AT1G31160.2 | HISTIDINE TRIAD NUCLEOTIDE-BINDING 2 | Chr1:11123128-11124106 REVERSE LENGTH=147 | 201606;AT1G31160.1 | HISTIDINE TRIAD NUCLEOTIDE-BINDING 2 | Chr1:11122880-11124106 REVERSE LENGTH=187 | 201606	2	1	1	1	1	0	0	0	0	0	0	0	0	0	0	0	1	0	0	0	0	0	0	0	0	0	0	0	1	0	0	0	0	0	0	0	0	0	0	0	13.6	13.6	13.6	16.276
AT1G31170.3;AT1G31170.2;AT1G31170.1;AT1G31170.5;AT1G31170.4	AT1G31170.3;AT1G31170.2;AT1G31170.1;AT1G31170.5;AT1G31170.4	4;4;4;4;4	4;4;4;4;4	4;4;4;4;4	AT1G31170.3 | sulfiredoxin | Chr1:11133521-11134228 FORWARD LENGTH=123 | 201606;AT1G31170.2 | sulfiredoxin | Chr1:11133521-11134228 FORWARD LENGTH=125 | 201606;AT1G31170.1 | sulfiredoxin | Chr1:11133521-11134228 FORWARD LENGTH=125 | 201606;AT1G31170.5 | su	5	4	4	4	2	2	1	2	1	1	1	1	0	0	0	1	2	2	1	2	1	1	1	1	0	0	0	1	2	2	1	2	1	1	1	1	0	0	0	1	23.6	23.6	23.6	13.718
AT1G31180.1;AT1G31180.2	AT1G31180.1;AT1G31180.2	22;22	11;11	9;9	AT1G31180.1 | isopropylmalate dehydrogenase 3 | Chr1:11142843-11144617 REVERSE LENGTH=404 | 201606;AT1G31180.2 | isopropylmalate dehydrogenase 3 | Chr1:11142843-11144662 REVERSE LENGTH=419 | 201606	2	22	11	9	10	7	7	9	5	7	4	8	3	2	2	3	4	1	2	5	1	4	0	2	0	0	0	0	3	1	1	4	1	3	0	2	0	0	0	0	55.4	34.2	26.5	43.847
AT1G31190.1	AT1G31190.1	6	6	6	AT1G31190.1 | myo-inositol monophosphatase like 1 | Chr1:11144861-11146800 FORWARD LENGTH=371 | 201606	1	6	6	6	5	4	3	2	1	0	0	0	1	1	0	1	5	4	3	2	1	0	0	0	1	1	0	1	5	4	3	2	1	0	0	0	1	1	0	1	26.7	26.7	26.7	40.445
AT1G31220.1	AT1G31220.1	4	4	4	AT1G31220.1 | Formyl transferase | Chr1:11157064-11158408 FORWARD LENGTH=292 | 201606	1	4	4	4	1	1	1	0	2	3	0	1	0	0	0	0	1	1	1	0	2	3	0	1	0	0	0	0	1	1	1	0	2	3	0	1	0	0	0	0	19.9	19.9	19.9	32.17
AT1G31230.1	AT1G31230.1	57	47	47	AT1G31230.1 | aspartate kinase-homoserine dehydrogenase i | Chr1:11158744-11163055 REVERSE LENGTH=911 | 201606	1	57	47	47	26	26	27	28	32	35	24	28	18	17	9	15	20	21	23	22	25	29	18	19	13	11	6	10	20	21	23	22	25	29	18	19	13	11	6	10	66.4	56.1	56.1	99.403
AT1G31330.1	AT1G31330.1	14	14	14	AT1G31330.1 | photosystem I subunit F | Chr1:11215011-11215939 REVERSE LENGTH=221 | 201606	1	14	14	14	6	5	3	5	6	7	8	7	13	11	12	12	6	5	3	5	6	7	8	7	13	11	12	12	6	5	3	5	6	7	8	7	13	11	12	12	54.3	54.3	54.3	24.173
AT1G31410.1	AT1G31410.1	7	7	7	AT1G31410.1 | putrescine-binding periplasmic protein-like protein | Chr1:11247094-11249345 REVERSE LENGTH=524 | 201606	1	7	7	7	0	0	0	0	1	0	0	0	3	2	3	5	0	0	0	0	1	0	0	0	3	2	3	5	0	0	0	0	1	0	0	0	3	2	3	5	18.9	18.9	18.9	58.291
AT1G31440.1	AT1G31440.1	13	13	12	AT1G31440.1 | SH3 domain-containing protein | Chr1:11256150-11258479 REVERSE LENGTH=439 | 201606	1	13	13	12	3	3	3	3	1	0	0	1	7	9	8	5	3	3	3	3	1	0	0	1	7	9	8	5	3	3	3	3	1	0	0	1	7	9	7	5	32.1	32.1	30.5	49.258
AT1G31660.1	AT1G31660.1	1	1	1	AT1G31660.1 | bystin-like protein | Chr1:11331176-11333440 REVERSE LENGTH=444 | 201606	1	1	1	1	0	0	0	0	1	1	0	0	0	0	0	0	0	0	0	0	1	1	0	0	0	0	0	0	0	0	0	0	1	1	0	0	0	0	0	0	2.5	2.5	2.5	51.472
AT1G31730.1	AT1G31730.1	50	50	50	AT1G31730.1 | Adaptin family protein | Chr1:11359907-11363916 FORWARD LENGTH=938 | 201606	1	50	50	50	27	26	19	22	22	22	15	17	5	5	3	5	27	26	19	22	22	22	15	17	5	5	3	5	27	26	19	22	22	22	15	17	5	5	3	5	49.4	49.4	49.4	103.73
AT1G31740.1	AT1G31740.1	1	1	1	AT1G31740.1 | beta-galactosidase 15 | Chr1:11365285-11369839 REVERSE LENGTH=779 | 201606	1	1	1	1	1	1	1	0	0	1	0	1	0	0	0	0	1	1	1	0	0	1	0	1	0	0	0	0	1	1	1	0	0	1	0	1	0	0	0	0	1.4	1.4	1.4	86.341
AT1G31780.1	AT1G31780.1	22	22	22	AT1G31780.1 | oligomeric golgi complex subunit | Chr1:11391341-11394610 FORWARD LENGTH=680 | 201606	1	22	22	22	5	6	3	3	14	9	5	4	5	4	4	5	5	6	3	3	14	9	5	4	5	4	4	5	5	6	3	3	14	9	5	4	5	4	4	5	46.8	46.8	46.8	75.792
AT1G31800.1	AT1G31800.1	30	30	30	AT1G31800.1 | cytochrome P450%2C family 97%2C subfamily A%2C polypeptide 3 | Chr1:11396440-11399470 FORWARD LENGTH=595 | 201606	1	30	30	30	8	12	8	12	4	7	5	5	17	20	16	14	8	12	8	12	4	7	5	5	17	20	16	14	8	12	8	12	4	7	5	5	17	20	16	14	45.4	45.4	45.4	66.845
AT1G31810.2;AT1G31810.1;AT5G07780.1;AT3G32400.2;AT5G07770.4;AT5G07770.2;AT5G07770.1;AT5G07770.3;AT5G07650.2;AT5G07650.1;AT5G58160.1	AT1G31810.2;AT1G31810.1	4;4;1;1;1;1;1;1;1;1;1	4;4;1;1;1;1;1;1;1;1;1	3;3;0;0;0;0;0;0;0;0;0	AT1G31810.2 | Formin Homology 14 | Chr1:11399922-11405761 REVERSE LENGTH=1230 | 201606;AT1G31810.1 | Formin Homology 14 | Chr1:11399922-11405761 REVERSE LENGTH=1230 | 201606	11	4	4	3	0	1	0	0	3	0	0	0	0	0	0	0	0	1	0	0	3	0	0	0	0	0	0	0	0	1	0	0	2	0	0	0	0	0	0	0	4.1	4.1	3.4	135.51
AT1G31812.1	AT1G31812.1	2	2	2	AT1G31812.1 | acyl-CoA-binding protein 6 | Chr1:11411132-11412099 REVERSE LENGTH=92 | 201606	1	2	2	2	2	1	2	1	0	0	0	0	0	0	0	0	2	1	2	1	0	0	0	0	0	0	0	0	2	1	2	1	0	0	0	0	0	0	0	0	31.5	31.5	31.5	10.386
AT1G31817.1	AT1G31817.1	6	6	6	AT1G31817.1 | Ribosomal L18p/L5e family protein | Chr1:11414932-11416356 REVERSE LENGTH=314 | 201606	1	6	6	6	5	3	3	1	2	1	0	1	0	0	0	1	5	3	3	1	2	1	0	1	0	0	0	1	5	3	3	1	2	1	0	1	0	0	0	1	24.8	24.8	24.8	33.926
AT1G31850.4;AT1G31850.3;AT1G31850.2;AT1G31850.1	AT1G31850.4;AT1G31850.3;AT1G31850.2;AT1G31850.1	14;14;14;14	10;10;10;10	10;10;10;10	AT1G31850.4 | S-adenosyl-L-methionine-dependent methyltransferases superfamily protein | Chr1:11431165-11433443 FORWARD LENGTH=603 | 201606;AT1G31850.3 | S-adenosyl-L-methionine-dependent methyltransferases superfamily protein | Chr1:11431165-11433443 FORW	4	14	10	10	1	1	1	0	2	2	2	4	12	11	12	10	0	0	0	0	0	0	0	2	9	7	8	6	0	0	0	0	0	0	0	2	9	7	8	6	29.7	21.1	21.1	68.796
AT1G31860.2;AT1G31860.1;AT1G31860.3	AT1G31860.2;AT1G31860.1;AT1G31860.3	2;2;1	2;2;1	2;2;1	AT1G31860.2 | histidine biosynthesis bifunctional protein (HISIE) | Chr1:11434250-11435101 REVERSE LENGTH=201 | 201606;AT1G31860.1 | histidine biosynthesis bifunctional protein (HISIE) | Chr1:11434250-11436530 REVERSE LENGTH=281 | 201606;AT1G31860.3 | hist	3	2	2	2	0	0	0	0	1	1	0	0	0	1	0	0	0	0	0	0	1	1	0	0	0	1	0	0	0	0	0	0	1	1	0	0	0	1	0	0	16.4	16.4	16.4	22.883
AT1G31910.1;AT1G31910.2	AT1G31910.1;AT1G31910.2	13;11	13;11	13;11	AT1G31910.1 | GHMP kinase family protein | Chr1:11459050-11461649 FORWARD LENGTH=505 | 201606;AT1G31910.2 | GHMP kinase family protein | Chr1:11459050-11461386 FORWARD LENGTH=450 | 201606	2	13	13	13	0	0	0	1	10	11	6	7	2	3	2	5	0	0	0	1	10	11	6	7	2	3	2	5	0	0	0	1	10	11	6	7	2	3	2	5	39.2	39.2	39.2	54.409
AT1G31930.6;AT1G31930.5;AT1G31930.4;AT1G31930.3;AT1G31930.2;AT1G31930.1	AT1G31930.6;AT1G31930.5;AT1G31930.4;AT1G31930.3;AT1G31930.2;AT1G31930.1	1;1;1;1;1;1	1;1;1;1;1;1	1;1;1;1;1;1	AT1G31930.6 | extra-large GTP-binding protein 3 | Chr1:11465832-11468961 FORWARD LENGTH=848 | 201606;AT1G31930.5 | extra-large GTP-binding protein 3 | Chr1:11465832-11468961 FORWARD LENGTH=848 | 201606;AT1G31930.4 | extra-large GTP-binding protein 3 | Chr1	6	1	1	1	0	0	0	0	0	0	0	0	1	1	1	1	0	0	0	0	0	0	0	0	1	1	1	1	0	0	0	0	0	0	0	0	1	1	1	1	1.2	1.2	1.2	96.17
AT1G31970.1	AT1G31970.1	11	11	11	AT1G31970.1 | DEA(D/H)-box RNA helicase family protein | Chr1:11479921-11482707 FORWARD LENGTH=537 | 201606	1	11	11	11	1	0	1	0	6	4	3	5	3	4	5	6	1	0	1	0	6	4	3	5	3	4	5	6	1	0	1	0	6	4	3	5	3	4	5	6	21.6	21.6	21.6	59.603
AT1G32050.1	AT1G32050.1	9	9	9	AT1G32050.1 | SCAMP family protein | Chr1:11528616-11530974 FORWARD LENGTH=264 | 201606	1	9	9	9	1	0	0	0	1	1	0	1	3	6	6	2	1	0	0	0	1	1	0	1	3	6	6	2	1	0	0	0	1	1	0	1	3	6	6	2	26.1	26.1	26.1	30.06
AT1G32060.1	AT1G32060.1	32	32	32	AT1G32060.1 | phosphoribulokinase | Chr1:11532668-11534406 FORWARD LENGTH=395 | 201606	1	32	32	32	25	17	22	21	16	18	14	15	11	11	11	10	25	17	22	21	16	18	14	15	11	11	11	10	25	17	22	21	16	18	14	15	11	11	11	10	77.2	77.2	77.2	44.463
AT1G32070.3;AT1G32070.1;AT1G32070.2	AT1G32070.3;AT1G32070.1;AT1G32070.2	3;3;3	3;3;3	3;3;3	AT1G32070.3 | nuclear shuttle interacting | Chr1:11534851-11536289 REVERSE LENGTH=257 | 201606;AT1G32070.1 | nuclear shuttle interacting | Chr1:11534851-11536289 REVERSE LENGTH=257 | 201606;AT1G32070.2 | nuclear shuttle interacting | Chr1:11534851-11536289	3	3	3	3	1	2	1	2	1	1	1	1	1	0	0	0	1	2	1	2	1	1	1	1	1	0	0	0	1	2	1	2	1	1	1	1	1	0	0	0	18.3	18.3	18.3	28.52
AT1G32080.1	AT1G32080.1	6	6	6	AT1G32080.1 | membrane protein | Chr1:11537572-11539756 REVERSE LENGTH=512 | 201606	1	6	6	6	0	1	1	1	1	3	1	3	3	6	4	4	0	1	1	1	1	3	1	3	3	6	4	4	0	1	1	1	1	3	1	3	3	6	4	4	18.8	18.8	18.8	54.016
AT1G32090.1	AT1G32090.1	5	5	4	AT1G32090.1 | early-responsive to dehydration stress protein (ERD4) | Chr1:11540244-11544041 REVERSE LENGTH=806 | 201606	1	5	5	4	0	0	0	0	1	0	0	0	2	2	2	1	0	0	0	0	1	0	0	0	2	2	2	1	0	0	0	0	0	0	0	0	2	2	2	1	6.9	6.9	5.8	93.132
AT1G32100.1	AT1G32100.1	3	3	3	AT1G32100.1 | pinoresinol reductase 1 | Chr1:11546472-11547953 REVERSE LENGTH=317 | 201606	1	3	3	3	2	1	1	0	0	0	0	0	0	0	0	0	2	1	1	0	0	0	0	0	0	0	0	0	2	1	1	0	0	0	0	0	0	0	0	0	13.2	13.2	13.2	35.548
AT1G32160.1	AT1G32160.1	23	23	23	AT1G32160.1 | beta-casein (DUF760) | Chr1:11568701-11570241 FORWARD LENGTH=406 | 201606	1	23	23	23	18	16	14	9	13	11	7	6	1	0	0	0	18	16	14	9	13	11	7	6	1	0	0	0	18	16	14	9	13	11	7	6	1	0	0	0	43.6	43.6	43.6	45.867
AT1G32200.2;AT1G32200.1	AT1G32200.2;AT1G32200.1	19;19	19;19	19;19	AT1G32200.2 | phospholipid/glycerol acyltransferase family protein | Chr1:11602223-11605001 REVERSE LENGTH=459 | 201606;AT1G32200.1 | phospholipid/glycerol acyltransferase family protein | Chr1:11602223-11605001 REVERSE LENGTH=459 | 201606	2	19	19	19	11	9	9	10	9	3	1	1	0	0	0	0	11	9	9	10	9	3	1	1	0	0	0	0	11	9	9	10	9	3	1	1	0	0	0	0	46	46	46	50.421
AT1G32220.1	AT1G32220.1	15	15	15	AT1G32220.1 | NAD(P)-binding Rossmann-fold superfamily protein | Chr1:11608038-11609591 FORWARD LENGTH=296 | 201606	1	15	15	15	9	9	9	9	11	10	11	11	5	7	5	5	9	9	9	9	11	10	11	11	5	7	5	5	9	9	9	9	11	10	11	11	5	7	5	5	46.6	46.6	46.6	31.978
AT3G02990.1;AT1G32330.2;AT1G32330.1;AT5G16820.2;AT5G16820.1;AT4G17750.1	AT3G02990.1;AT1G32330.2;AT1G32330.1;AT5G16820.2;AT5G16820.1;AT4G17750.1	2;2;2;1;1;1	2;2;2;1;1;1	2;2;2;1;1;1	AT3G02990.1 | heat shock transcription factor A1E | Chr3:673614-675988 FORWARD LENGTH=468 | 201606;AT1G32330.2 | heat shock transcription factor A1D | Chr1:11657366-11660234 REVERSE LENGTH=482 | 201606;AT1G32330.1 | heat shock transcription factor A1D | Ch	6	2	2	2	0	0	0	0	1	1	0	0	0	0	0	0	0	0	0	0	1	1	0	0	0	0	0	0	0	0	0	0	1	1	0	0	0	0	0	0	5.1	5.1	5.1	51.962
AT1G32380.1;AT1G32380.2	AT1G32380.1;AT1G32380.2	20;18	8;6	6;4	AT1G32380.1 | phosphoribosyl pyrophosphate (PRPP) synthase 2 | Chr1:11682033-11684229 FORWARD LENGTH=400 | 201606;AT1G32380.2 | phosphoribosyl pyrophosphate (PRPP) synthase 2 | Chr1:11682855-11684229 FORWARD LENGTH=292 | 201606	2	20	8	6	12	11	10	13	12	13	14	12	6	5	6	6	4	3	4	6	4	6	6	5	2	2	1	2	2	1	2	4	3	5	5	4	2	2	1	2	57.8	26.2	21.8	43.332
AT1G32400.3;AT1G32400.2;AT1G32400.1	AT1G32400.3;AT1G32400.2;AT1G32400.1	3;3;3	3;3;3	3;3;3	AT1G32400.3 | tobamovirus multiplication 2A | Chr1:11689393-11690873 REVERSE LENGTH=280 | 201606;AT1G32400.2 | tobamovirus multiplication 2A | Chr1:11689393-11690873 REVERSE LENGTH=280 | 201606;AT1G32400.1 | tobamovirus multiplication 2A | Chr1:11689393-11	3	3	3	3	0	0	0	0	0	0	0	0	2	3	3	3	0	0	0	0	0	0	0	0	2	3	3	3	0	0	0	0	0	0	0	0	2	3	3	3	17.5	17.5	17.5	31.555
AT1G32410.5;AT1G32410.4;AT1G32410.3;AT1G32410.2;AT1G32410.1	AT1G32410.5;AT1G32410.4;AT1G32410.3;AT1G32410.2;AT1G32410.1	1;1;1;1;1	1;1;1;1;1	1;1;1;1;1	AT1G32410.5 | Vacuolar protein sorting 55 (VPS55) family protein | Chr1:11694398-11695297 FORWARD LENGTH=140 | 201606;AT1G32410.4 | Vacuolar protein sorting 55 (VPS55) family protein | Chr1:11694398-11695297 FORWARD LENGTH=140 | 201606;AT1G32410.3 | Vacuol	5	1	1	1	0	0	0	0	0	0	0	0	1	0	0	0	0	0	0	0	0	0	0	0	1	0	0	0	0	0	0	0	0	0	0	0	1	0	0	0	12.9	12.9	12.9	15.025
AT1G32440.1	AT1G32440.1	33	31	31	AT1G32440.1 | plastidial pyruvate kinase 3 | Chr1:11712205-11714963 FORWARD LENGTH=571 | 201606	1	33	31	31	16	16	18	12	13	17	14	19	2	3	3	4	15	15	17	12	12	16	12	17	1	1	1	2	15	15	17	12	12	16	12	17	1	1	1	2	65.8	64.1	64.1	62.614
AT1G32470.1	AT1G32470.1	4	4	2	AT1G32470.1 | Single hybrid motif superfamily protein | Chr1:11739479-11740246 REVERSE LENGTH=166 | 201606	1	4	4	2	0	1	3	0	1	0	0	2	1	3	3	3	0	1	3	0	1	0	0	2	1	3	3	3	0	1	2	0	0	0	0	1	0	1	1	1	29.5	29.5	12	17.897
AT1G32500.1	AT1G32500.1	26	26	26	AT1G32500.1 | non-intrinsic ABC protein 6 | Chr1:11750091-11751994 REVERSE LENGTH=475 | 201606	1	26	26	26	19	18	19	14	13	11	9	12	4	4	1	2	19	18	19	14	13	11	9	12	4	4	1	2	19	18	19	14	13	11	9	12	4	4	1	2	54.5	54.5	54.5	52.824
AT1G32520.1	AT1G32520.1	4	4	4	AT1G32520.1 | TLDc domain protein | Chr1:11758422-11759272 REVERSE LENGTH=239 | 201606	1	4	4	4	4	3	3	2	1	0	0	0	0	1	0	0	4	3	3	2	1	0	0	0	0	1	0	0	4	3	3	2	1	0	0	0	0	1	0	0	17.6	17.6	17.6	26.287
AT1G32550.1;AT1G32550.2	AT1G32550.1;AT1G32550.2	4;4	4;4	4;4	AT1G32550.1 | 2Fe-2S ferredoxin-like superfamily protein | Chr1:11771969-11774117 REVERSE LENGTH=181 | 201606;AT1G32550.2 | 2Fe-2S ferredoxin-like superfamily protein | Chr1:11771969-11774117 REVERSE LENGTH=194 | 201606	2	4	4	4	1	2	2	2	2	4	2	3	0	0	1	0	1	2	2	2	2	4	2	3	0	0	1	0	1	2	2	2	2	4	2	3	0	0	1	0	20.4	20.4	20.4	20.377
AT1G32580.1;AT2G35240.1	AT1G32580.1;AT2G35240.1	1;1	1;1	1;1	AT1G32580.1 | plastid developmental protein DAG | Chr1:11784108-11785430 FORWARD LENGTH=229 | 201606;AT2G35240.1 | plastid developmental protein DAG | Chr2:14845099-14846262 REVERSE LENGTH=232 | 201606	2	1	1	1	0	0	0	0	0	0	0	0	0	0	1	1	0	0	0	0	0	0	0	0	0	0	1	1	0	0	0	0	0	0	0	0	0	0	1	1	5.7	5.7	5.7	26.024
AT1G32790.1;AT1G32790.2;AT1G53650.2;AT1G53650.1;AT3G14450.1	AT1G32790.1;AT1G32790.2	8;8;1;1;1	4;4;0;0;0	4;4;0;0;0	AT1G32790.1 | CTC-interacting domain 11 | Chr1:11875174-11877188 REVERSE LENGTH=358 | 201606;AT1G32790.2 | CTC-interacting domain 11 | Chr1:11875028-11877188 REVERSE LENGTH=406 | 201606	5	8	4	4	0	0	0	0	3	2	3	5	3	3	4	4	0	0	0	0	0	1	1	2	1	1	2	2	0	0	0	0	0	1	1	2	1	1	2	2	23.5	11.5	11.5	38.951
AT1G32900.1	AT1G32900.1	11	11	11	AT1G32900.1 | UDP-Glycosyltransferase superfamily protein | Chr1:11920582-11923506 REVERSE LENGTH=610 | 201606	1	11	11	11	0	0	0	0	7	4	1	0	6	6	5	6	0	0	0	0	7	4	1	0	6	6	5	6	0	0	0	0	7	4	1	0	6	6	5	6	25.4	25.4	25.4	66.879
AT1G32990.1	AT1G32990.1	17	17	17	AT1G32990.1 | plastid ribosomal protein l11 | Chr1:11955827-11957139 FORWARD LENGTH=222 | 201606	1	17	17	17	11	12	8	10	7	7	8	8	8	8	8	6	11	12	8	10	7	7	8	8	8	8	8	6	11	12	8	10	7	7	8	8	8	8	8	6	59	59	59	23.148
AT1G33040.1	AT1G33040.1	2	2	2	AT1G33040.1 | nascent polypeptide-associated complex subunit alpha-like protein 5 | Chr1:11966547-11967696 FORWARD LENGTH=209 | 201606	1	2	2	2	0	0	0	1	1	0	0	0	0	0	1	0	0	0	0	1	1	0	0	0	0	0	1	0	0	0	0	1	1	0	0	0	0	0	1	0	13.4	13.4	13.4	22.78
AT1G33110.2;AT1G33110.1	AT1G33110.2;AT1G33110.1	1;1	1;1	1;1	AT1G33110.2 | MATE efflux family protein | Chr1:12005084-12008040 FORWARD LENGTH=404 | 201606;AT1G33110.1 | MATE efflux family protein | Chr1:12005084-12008618 FORWARD LENGTH=494 | 201606	2	1	1	1	0	0	0	0	0	0	0	0	1	1	1	0	0	0	0	0	0	0	0	0	1	1	1	0	0	0	0	0	0	0	0	0	1	1	1	0	3.5	3.5	3.5	43.716
AT1G33140.1;AT1G33120.1	AT1G33140.1;AT1G33120.1	26;26	26;26	19;19	AT1G33140.1 | Ribosomal protein L6 family | Chr1:12023360-12024502 FORWARD LENGTH=194 | 201606;AT1G33120.1 | Ribosomal protein L6 family | Chr1:12010986-12012223 FORWARD LENGTH=194 | 201606	2	26	26	19	17	17	17	10	11	12	13	12	15	12	14	14	17	17	17	10	11	12	13	12	15	12	14	14	12	14	15	8	9	9	9	9	11	9	9	10	80.9	80.9	62.4	22.017
AT1G33170.1;AT4G10440.1;AT2G45750.1	AT1G33170.1;AT4G10440.1	16;8;1	15;7;1	14;6;0	AT1G33170.1 | S-adenosyl-L-methionine-dependent methyltransferases superfamily protein | Chr1:12027262-12030397 FORWARD LENGTH=639 | 201606;AT4G10440.1 | S-adenosyl-L-methionine-dependent methyltransferases superfamily protein | Chr4:6459728-6461932 REVERS	3	16	15	14	0	0	0	0	1	1	0	1	9	8	11	9	0	0	0	0	0	0	0	1	8	7	10	8	0	0	0	0	0	0	0	0	7	6	9	7	30.7	27.9	25.8	73.185
AT1G33230.1;AT1G33230.2	AT1G33230.1	3;1	3;1	3;1	AT1G33230.1 | TMPIT-like protein | Chr1:12046844-12049794 FORWARD LENGTH=347 | 201606	2	3	3	3	0	0	0	0	0	0	0	0	1	3	0	1	0	0	0	0	0	0	0	0	1	3	0	1	0	0	0	0	0	0	0	0	1	3	0	1	7.5	7.5	7.5	40.013
AT1G33240.3;AT1G33240.2;AT1G33240.1	AT1G33240.3;AT1G33240.2;AT1G33240.1	3;3;3	3;3;3	3;3;3	AT1G33240.3 | GT-2-like 1 | Chr1:12052166-12054320 REVERSE LENGTH=594 | 201606;AT1G33240.2 | GT-2-like 1 | Chr1:12051859-12053833 REVERSE LENGTH=630 | 201606;AT1G33240.1 | GT-2-like 1 | Chr1:12051859-12054320 REVERSE LENGTH=669 | 201606	3	3	3	3	0	0	0	0	0	0	1	0	3	1	1	2	0	0	0	0	0	0	1	0	3	1	1	2	0	0	0	0	0	0	1	0	3	1	1	2	6.4	6.4	6.4	65.442
AT1G33270.1;AT1G33270.2	AT1G33270.1;AT1G33270.2	4;3	4;3	4;3	AT1G33270.1 | Acyl transferase/acyl hydrolase/lysophospholipase superfamily protein | Chr1:12068324-12070157 REVERSE LENGTH=369 | 201606;AT1G33270.2 | Acyl transferase/acyl hydrolase/lysophospholipase superfamily protein | Chr1:12068823-12070157 REVERSE LE	2	4	4	4	0	1	0	0	1	1	0	1	1	2	1	0	0	1	0	0	1	1	0	1	1	2	1	0	0	1	0	0	1	1	0	1	1	2	1	0	12.7	12.7	12.7	40.567
AT1G33290.1;AT1G33290.3;AT1G33290.2	AT1G33290.1;AT1G33290.3;AT1G33290.2	8;8;7	8;8;7	8;8;7	AT1G33290.1 | P-loop containing nucleoside triphosphate hydrolases superfamily protein | Chr1:12074125-12075989 FORWARD LENGTH=379 | 201606;AT1G33290.3 | P-loop containing nucleoside triphosphate hydrolases superfamily protein | Chr1:12074501-12075989 FORW	3	8	8	8	0	0	0	0	5	6	5	6	1	1	1	0	0	0	0	0	5	6	5	6	1	1	1	0	0	0	0	0	5	6	5	6	1	1	1	0	25.3	25.3	25.3	42.25
AT1G33330.3;AT1G33330.2;AT1G33330.1	AT1G33330.3;AT1G33330.2;AT1G33330.1	2;2;2	2;2;2	2;2;2	AT1G33330.3 | Class I peptide chain release factor | Chr1:12084968-12086238 FORWARD LENGTH=257 | 201606;AT1G33330.2 | Class I peptide chain release factor | Chr1:12084968-12086238 FORWARD LENGTH=257 | 201606;AT1G33330.1 | Class I peptide chain release fact	3	2	2	2	0	0	0	0	1	2	1	2	2	1	2	1	0	0	0	0	1	2	1	2	2	1	2	1	0	0	0	0	1	2	1	2	2	1	2	1	13.6	13.6	13.6	27.646
AT1G33360.1	AT1G33360.1	13	7	7	AT1G33360.1 | ATP-dependent Clp protease | Chr1:12092111-12095789 FORWARD LENGTH=656 | 201606	1	13	7	7	4	3	1	1	7	8	7	7	1	1	1	1	0	0	0	0	3	4	2	4	0	0	0	0	0	0	0	0	3	4	2	4	0	0	0	0	22.9	17.5	17.5	71.539
AT1G33410.1;AT1G33410.2	AT1G33410.1;AT1G33410.2	17;17	17;17	17;17	AT1G33410.1 | SUPPRESSOR OF AUXIN RESISTANCE1 | Chr1:12109769-12118828 REVERSE LENGTH=1500 | 201606;AT1G33410.2 | SUPPRESSOR OF AUXIN RESISTANCE1 | Chr1:12109769-12118828 REVERSE LENGTH=1504 | 201606	2	17	17	17	11	8	3	3	2	3	0	0	3	2	3	3	11	8	3	3	2	3	0	0	3	2	3	3	11	8	3	3	2	3	0	0	3	2	3	3	14.3	14.3	14.3	168.92
AT1G33490.1;AT1G33490.2;AT1G33490.3	AT1G33490.1;AT1G33490.2;AT1G33490.3	2;1;1	2;1;1	2;1;1	AT1G33490.1 | E3 ubiquitin-protein ligase | Chr1:12150941-12152276 REVERSE LENGTH=175 | 201606;AT1G33490.2 | E3 ubiquitin-protein ligase | Chr1:12150941-12151855 REVERSE LENGTH=133 | 201606;AT1G33490.3 | E3 ubiquitin-protein ligase | Chr1:12151301-12152276	3	2	2	2	1	0	0	0	0	0	0	0	2	1	1	1	1	0	0	0	0	0	0	0	2	1	1	1	1	0	0	0	0	0	0	0	2	1	1	1	10.9	10.9	10.9	18.827
AT1G33590.1;AT1G33590.3;AT1G33590.2;AT1G33612.1	AT1G33590.1;AT1G33590.3;AT1G33590.2	33;33;33;2	33;33;33;2	31;31;31;2	AT1G33590.1 | Leucine-rich repeat (LRR) family protein | Chr1:12177788-12179221 FORWARD LENGTH=477 | 201606;AT1G33590.3 | Leucine-rich repeat (LRR) family protein | Chr1:12177683-12179221 FORWARD LENGTH=512 | 201606;AT1G33590.2 | Leucine-rich repeat (LRR)	4	33	33	31	18	18	19	14	16	18	20	21	9	7	8	10	18	18	19	14	16	18	20	21	9	7	8	10	17	17	19	14	15	17	18	20	9	7	8	10	71.7	71.7	71.7	51.741
AT1G33600.2;AT1G33600.1	AT1G33600.2;AT1G33600.1	20;20	18;18	18;18	AT1G33600.2 | Leucine-rich repeat (LRR) family protein | Chr1:12180776-12182212 FORWARD LENGTH=478 | 201606;AT1G33600.1 | Leucine-rich repeat (LRR) family protein | Chr1:12180776-12182212 FORWARD LENGTH=478 | 201606	2	20	18	18	13	11	10	7	9	10	10	6	2	4	3	3	12	10	10	7	8	9	8	5	2	4	3	3	12	10	10	7	8	9	8	5	2	4	3	3	46.4	41.6	41.6	52.47
AT1G33610.1	AT1G33610.1	13	13	13	AT1G33610.1 | Leucine-rich repeat (LRR) family protein | Chr1:12188910-12190346 FORWARD LENGTH=478 | 201606	1	13	13	13	6	4	1	5	7	6	7	5	0	0	0	0	6	4	1	5	7	6	7	5	0	0	0	0	6	4	1	5	7	6	7	5	0	0	0	0	29.3	29.3	29.3	52.666
AT1G33680.1	AT1G33680.1	3	3	3	AT1G33680.1 | KH domain-containing protein | Chr1:12204056-12208282 FORWARD LENGTH=763 | 201606	1	3	3	3	1	0	2	1	1	1	0	1	0	0	0	0	1	0	2	1	1	1	0	1	0	0	0	0	1	0	2	1	1	1	0	1	0	0	0	0	7.3	7.3	7.3	80.438
AT1G33780.1	AT1G33780.1	2	2	2	AT1G33780.1 | electron transporter%2C putative (DUF179) | Chr1:12244799-12246034 REVERSE LENGTH=325 | 201606	1	2	2	2	1	0	0	0	1	1	0	0	0	0	0	0	1	0	0	0	1	1	0	0	0	0	0	0	1	0	0	0	1	1	0	0	0	0	0	0	5.8	5.8	5.8	36.392
AT1G33790.2;AT1G33790.4;AT1G33790.6;AT1G33790.5;AT1G33790.3;AT1G33790.1	AT1G33790.2;AT1G33790.4;AT1G33790.6;AT1G33790.5;AT1G33790.3;AT1G33790.1	17;13;13;13;13;12	16;12;12;12;12;11	16;12;12;12;12;11	AT1G33790.2 | jacalin lectin family protein | Chr1:12256990-12260432 FORWARD LENGTH=745 | 201606;AT1G33790.4 | jacalin lectin family protein | Chr1:12256990-12260432 FORWARD LENGTH=445 | 201606;AT1G33790.6 | jacalin lectin family protein | Chr1:12256990-12	6	17	16	16	0	0	1	1	6	9	4	6	12	10	14	14	0	0	0	0	5	8	3	5	11	9	13	13	0	0	0	0	5	8	3	5	11	9	13	13	39.6	38.7	38.7	81.842
AT1G33810.1	AT1G33810.1	8	8	8	AT1G33810.1 | zinc finger/BTB domain protein | Chr1:12265084-12266655 FORWARD LENGTH=138 | 201606	1	8	8	8	1	0	0	1	0	1	2	2	4	5	4	7	1	0	0	1	0	1	2	2	4	5	4	7	1	0	0	1	0	1	2	2	4	5	4	7	70.3	70.3	70.3	15.698
AT1G33811.1	AT1G33811.1	5	5	5	AT1G33811.1 | GDSL-like Lipase/Acylhydrolase superfamily protein | Chr1:12267918-12269690 FORWARD LENGTH=370 | 201606	1	5	5	5	2	1	1	2	2	0	1	1	2	1	1	1	2	1	1	2	2	0	1	1	2	1	1	1	2	1	1	2	2	0	1	1	2	1	1	1	13.8	13.8	13.8	41.697
AT1G33980.1;AT1G33980.2	AT1G33980.1;AT1G33980.2	2;2	2;2	2;2	AT1G33980.1 | Smg-4/UPF3 family protein | Chr1:12351719-12354401 FORWARD LENGTH=482 | 201606;AT1G33980.2 | Smg-4/UPF3 family protein | Chr1:12351719-12354401 FORWARD LENGTH=484 | 201606	2	2	2	2	0	0	0	0	2	0	0	0	0	0	0	0	0	0	0	0	2	0	0	0	0	0	0	0	0	0	0	0	2	0	0	0	0	0	0	0	4.1	4.1	4.1	53.803
AT1G33990.1	AT1G33990.1	3	3	2	AT1G33990.1 | methyl esterase 14 | Chr1:12355909-12357894 FORWARD LENGTH=348 | 201606	1	3	3	2	1	1	1	0	1	0	0	0	2	1	1	1	1	1	1	0	1	0	0	0	2	1	1	1	1	1	1	0	1	0	0	0	1	1	1	1	9.5	9.5	6.6	38.854
AT1G34000.1	AT1G34000.1	7	7	7	AT1G34000.1 | one-helix protein 2 | Chr1:12358151-12358902 REVERSE LENGTH=172 | 201606	1	7	7	7	1	1	2	2	0	1	3	2	6	5	5	5	1	1	2	2	0	1	3	2	6	5	5	5	1	1	2	2	0	1	3	2	6	5	5	5	32	32	32	18.665
AT1G34065.2;AT1G34065.1	AT1G34065.2;AT1G34065.1	2;2	1;1	1;1	AT1G34065.2 | S-adenosylmethionine carrier 2 | Chr1:12398717-12401036 REVERSE LENGTH=338 | 201606;AT1G34065.1 | S-adenosylmethionine carrier 2 | Chr1:12398717-12401036 REVERSE LENGTH=345 | 201606	2	2	1	1	0	0	0	0	0	0	1	0	1	2	1	1	0	0	0	0	0	0	0	0	1	1	0	0	0	0	0	0	0	0	0	0	1	1	0	0	9.8	7.7	7.7	36.142
AT1G34130.1	AT1G34130.1	11	11	11	AT1G34130.1 | staurosporin and temperature sensitive 3-like b | Chr1:12430000-12432985 FORWARD LENGTH=735 | 201606	1	11	11	11	0	0	0	0	2	1	0	0	8	10	7	8	0	0	0	0	2	1	0	0	8	10	7	8	0	0	0	0	2	1	0	0	8	10	7	8	17.6	17.6	17.6	82.979
AT1G34220.2;AT1G34220.1	AT1G34220.2;AT1G34220.1	21;18	21;18	21;18	AT1G34220.2 | Regulator of Vps4 activity in the MVB pathway protein | Chr1:12463102-12465911 REVERSE LENGTH=619 | 201606;AT1G34220.1 | Regulator of Vps4 activity in the MVB pathway protein | Chr1:12463102-12465911 REVERSE LENGTH=649 | 201606	2	21	21	21	7	7	2	4	13	8	5	4	0	0	0	0	7	7	2	4	13	8	5	4	0	0	0	0	7	7	2	4	13	8	5	4	0	0	0	0	34.9	34.9	34.9	68.958
AT1G34260.4;AT1G34260.3;AT1G34260.2;AT1G34260.1	AT1G34260.4;AT1G34260.3;AT1G34260.2;AT1G34260.1	1;1;1;1	1;1;1;1	1;1;1;1	AT1G34260.4 | FORMS APLOID AND BINUCLEATE CELLS 1A | Chr1:12487007-12491799 FORWARD LENGTH=1216 | 201606;AT1G34260.3 | FORMS APLOID AND BINUCLEATE CELLS 1A | Chr1:12485967-12491799 FORWARD LENGTH=1456 | 201606;AT1G34260.2 | FORMS APLOID AND BINUCLEATE CELL	4	1	1	1	0	0	0	0	1	0	0	0	0	0	0	0	0	0	0	0	1	0	0	0	0	0	0	0	0	0	0	0	1	0	0	0	0	0	0	0	1.2	1.2	1.2	137.96
AT1G34320.2;AT1G34320.1	AT1G34320.2;AT1G34320.1	7;7	7;7	7;7	AT1G34320.2 | Ikzf5 (DUF668) | Chr1:12520713-12524046 FORWARD LENGTH=657 | 201606;AT1G34320.1 | Ikzf5 (DUF668) | Chr1:12520713-12524046 FORWARD LENGTH=657 | 201606	2	7	7	7	0	1	0	1	4	4	2	2	1	3	3	3	0	1	0	1	4	4	2	2	1	3	3	3	0	1	0	1	4	4	2	2	1	3	3	3	15.1	15.1	15.1	72.84
AT1G34430.1	AT1G34430.1	24	24	21	AT1G34430.1 | 2-oxoacid dehydrogenases acyltransferase family protein | Chr1:12588027-12590084 REVERSE LENGTH=465 | 201606	1	24	24	21	11	12	9	12	12	12	6	9	9	4	6	6	11	12	9	12	12	12	6	9	9	4	6	6	10	12	9	10	11	11	6	8	7	4	5	5	53.3	53.3	49.7	48.306
AT1G34550.2;AT1G34550.1;AT4G09630.2;AT4G09630.1	AT1G34550.2;AT1G34550.1;AT4G09630.2;AT4G09630.1	6;6;3;3	6;6;3;3	6;6;3;3	AT1G34550.2 | transmembrane protein (DUF616) | Chr1:12647088-12650832 REVERSE LENGTH=641 | 201606;AT1G34550.1 | transmembrane protein (DUF616) | Chr1:12647088-12652646 REVERSE LENGTH=735 | 201606;AT4G09630.2 | transmembrane protein (DUF616) | Chr4:6083860-	4	6	6	6	0	0	0	0	0	0	0	0	2	3	2	2	0	0	0	0	0	0	0	0	2	3	2	2	0	0	0	0	0	0	0	0	2	3	2	2	12.5	12.5	12.5	73.508
AT1G34630.5;AT1G34630.4;AT1G34630.3;AT1G34630.2;AT1G34630.1	AT1G34630.5;AT1G34630.4;AT1G34630.3;AT1G34630.2;AT1G34630.1	2;2;2;2;2	2;2;2;2;2	2;2;2;2;2	AT1G34630.5 | transmembrane protein | Chr1:12685980-12687435 FORWARD LENGTH=322 | 201606;AT1G34630.4 | transmembrane protein | Chr1:12685980-12687435 FORWARD LENGTH=322 | 201606;AT1G34630.3 | transmembrane protein | Chr1:12685980-12687435 FORWARD LENGTH=32	5	2	2	2	0	0	0	0	0	0	1	0	1	0	1	0	0	0	0	0	0	0	1	0	1	0	1	0	0	0	0	0	0	0	1	0	1	0	1	0	4	4	4	35.88
AT1G34760.2;AT1G34760.1	AT1G34760.2;AT1G34760.1	8;8	2;2	2;2	AT1G34760.2 | general regulatory factor 11 | Chr1:12743981-12745603 REVERSE LENGTH=252 | 201606;AT1G34760.1 | general regulatory factor 11 | Chr1:12744062-12745603 REVERSE LENGTH=255 | 201606	2	8	2	2	3	2	2	2	4	2	4	2	5	2	4	2	0	1	0	1	1	0	0	0	0	0	0	0	0	1	0	1	1	0	0	0	0	0	0	0	29.4	14.7	14.7	28.781
AT1G35160.1;AT1G35160.2	AT1G35160.1;AT1G35160.2	23;23	10;10	10;10	AT1G35160.1 | GF14 protein phi chain | Chr1:12867264-12868514 FORWARD LENGTH=267 | 201606;AT1G35160.2 | GF14 protein phi chain | Chr1:12867264-12868514 FORWARD LENGTH=295 | 201606	2	23	10	10	15	15	16	10	10	8	10	10	8	7	8	8	6	6	6	3	2	1	2	2	1	2	3	2	6	6	6	3	2	1	2	2	1	2	3	2	73.8	39	39	30.194
AT1G35190.2;AT1G35190.1	AT1G35190.2;AT1G35190.1	2;2	2;2	2;2	AT1G35190.2 | 2-oxoglutarate (2OG) and Fe(II)-dependent oxygenase superfamily protein | Chr1:12890544-12892632 FORWARD LENGTH=306 | 201606;AT1G35190.1 | 2-oxoglutarate (2OG) and Fe(II)-dependent oxygenase superfamily protein | Chr1:12890544-12892632 FORWAR	2	2	2	2	0	0	0	0	0	0	0	0	1	1	1	0	0	0	0	0	0	0	0	0	1	1	1	0	0	0	0	0	0	0	0	0	1	1	1	0	7.2	7.2	7.2	35.074
AT1G35220.3;AT1G35220.2;AT1G35220.1;AT1G35220.7;AT1G35220.4;AT1G35220.6;AT1G35220.5	AT1G35220.3;AT1G35220.2;AT1G35220.1;AT1G35220.7;AT1G35220.4;AT1G35220.6;AT1G35220.5	12;12;12;11;11;11;11	12;12;12;11;11;11;11	12;12;12;11;11;11;11	AT1G35220.3 | FAM91 carboxy-terminus protein | Chr1:12909293-12913916 FORWARD LENGTH=1005 | 201606;AT1G35220.2 | FAM91 carboxy-terminus protein | Chr1:12909293-12913916 FORWARD LENGTH=1005 | 201606;AT1G35220.1 | FAM91 carboxy-terminus protein | Chr1:129092	7	12	12	12	6	5	1	4	6	7	1	2	2	1	0	1	6	5	1	4	6	7	1	2	2	1	0	1	6	5	1	4	6	7	1	2	2	1	0	1	15.2	15.2	15.2	111.28
AT1G35340.4;AT1G35340.1;AT1G35340.7;AT1G35340.6;AT1G35340.2;AT1G35340.3;AT1G35340.5	AT1G35340.4;AT1G35340.1;AT1G35340.7;AT1G35340.6;AT1G35340.2;AT1G35340.3;AT1G35340.5	13;13;10;10;10;9;8	13;13;10;10;10;9;8	13;13;10;10;10;9;8	AT1G35340.4 | ATP-dependent protease La (LON) domain protein | Chr1:12977768-12979749 FORWARD LENGTH=311 | 201606;AT1G35340.1 | ATP-dependent protease La (LON) domain protein | Chr1:12977768-12979749 FORWARD LENGTH=316 | 201606;AT1G35340.7 | ATP-dependent	7	13	13	13	7	8	4	1	10	8	5	5	3	2	2	4	7	8	4	1	10	8	5	5	3	2	2	4	7	8	4	1	10	8	5	5	3	2	2	4	41.8	41.8	41.8	34.751
AT1G35375.1	AT1G35375.1	1	1	1	AT1G35375.1 | hypothetical protein | Chr1:13005673-13006187 REVERSE LENGTH=140 | 201606	1	1	1	1	0	0	0	0	0	0	0	0	0	1	0	0	0	0	0	0	0	0	0	0	0	1	0	0	0	0	0	0	0	0	0	0	0	1	0	0	8.6	8.6	8.6	16.615
AT1G35420.3;AT1G35420.1;AT1G35420.2	AT1G35420.3;AT1G35420.1;AT1G35420.2	2;2;2	2;2;2	2;2;2	AT1G35420.3 | alpha/beta-Hydrolases superfamily protein | Chr1:13026545-13027463 FORWARD LENGTH=274 | 201606;AT1G35420.1 | alpha/beta-Hydrolases superfamily protein | Chr1:13026320-13027463 FORWARD LENGTH=310 | 201606;AT1G35420.2 | alpha/beta-Hydrolases su	3	2	2	2	0	1	1	1	0	0	0	0	0	0	0	0	0	1	1	1	0	0	0	0	0	0	0	0	0	1	1	1	0	0	0	0	0	0	0	0	8.8	8.8	8.8	30.586
AT1G35460.1	AT1G35460.1	2	2	2	AT1G35460.1 | basic helix-loop-helix (bHLH) DNA-binding superfamily protein | Chr1:13040092-13041907 FORWARD LENGTH=259 | 201606	1	2	2	2	1	0	1	0	0	0	0	0	0	0	0	0	1	0	1	0	0	0	0	0	0	0	0	0	1	0	1	0	0	0	0	0	0	0	0	0	5.8	5.8	5.8	28.526
AT1G35470.1;AT1G35470.2	AT1G35470.1;AT1G35470.2	3;3	3;3	3;3	AT1G35470.1 | SPla/RYanodine receptor (SPRY) domain-containing protein | Chr1:13051636-13054922 REVERSE LENGTH=465 | 201606;AT1G35470.2 | SPla/RYanodine receptor (SPRY) domain-containing protein | Chr1:13051636-13054922 REVERSE LENGTH=467 | 201606	2	3	3	3	0	1	0	0	3	1	0	1	1	0	1	1	0	1	0	0	3	1	0	1	1	0	1	1	0	1	0	0	3	1	0	1	1	0	1	1	6.2	6.2	6.2	52.093
AT1G35515.1	AT1G35515.1	1	1	1	AT1G35515.1 | high response to osmotic stress 10 | Chr1:13077926-13080265 FORWARD LENGTH=212 | 201606	1	1	1	1	0	0	0	0	0	1	0	0	1	1	0	0	0	0	0	0	0	1	0	0	1	1	0	0	0	0	0	0	0	1	0	0	1	1	0	0	9.9	9.9	9.9	24.238
AT1G35580.2;AT1G35580.1;AT1G35580.3;AT4G09510.1;AT4G09510.2;AT1G22650.1;AT1G22650.2;AT1G72000.1	AT1G35580.2;AT1G35580.1;AT1G35580.3	14;14;11;6;5;4;3;3	14;14;11;6;5;4;3;3	11;11;9;3;3;1;1;1	AT1G35580.2 | cytosolic invertase 1 | Chr1:13122460-13124808 REVERSE LENGTH=551 | 201606;AT1G35580.1 | cytosolic invertase 1 | Chr1:13122460-13124808 REVERSE LENGTH=551 | 201606;AT1G35580.3 | cytosolic invertase 1 | Chr1:13123183-13124808 REVERSE LENGTH=46	8	14	14	11	3	3	3	5	10	4	2	3	1	0	1	1	3	3	3	5	10	4	2	3	1	0	1	1	3	3	3	5	7	3	0	2	0	0	1	1	32.1	32.1	25.2	62.834
AT1G35620.1	AT1G35620.1	13	13	13	AT1G35620.1 | PDI-like 5-2 | Chr1:13156504-13158280 FORWARD LENGTH=440 | 201606	1	13	13	13	2	1	0	0	3	2	1	2	10	10	11	10	2	1	0	0	3	2	1	2	10	10	11	10	2	1	0	0	3	2	1	2	10	10	11	10	36.8	36.8	36.8	49.85
AT1G35660.1	AT1G35660.1	2	2	2	AT1G35660.1 | erythroid differentiation factor-like protein | Chr1:13192743-13197655 FORWARD LENGTH=1405 | 201606	1	2	2	2	0	0	0	0	2	0	0	0	0	0	0	0	0	0	0	0	2	0	0	0	0	0	0	0	0	0	0	0	2	0	0	0	0	0	0	0	2	2	2	156.42
AT1G35670.1	AT1G35670.1	22	22	5	AT1G35670.1 | calcium-dependent protein kinase 2 | Chr1:13205456-13208058 FORWARD LENGTH=495 | 201606	1	22	22	5	11	9	11	10	12	7	4	4	3	3	3	3	11	9	11	10	12	7	4	4	3	3	3	3	1	2	2	3	3	2	1	2	0	0	0	0	42.2	42.2	9.3	55.915
AT1G35680.1	AT1G35680.1	11	11	11	AT1G35680.1 | Ribosomal protein L21 | Chr1:13208777-13210246 FORWARD LENGTH=220 | 201606	1	11	11	11	7	7	5	8	2	6	6	7	5	5	3	3	7	7	5	8	2	6	6	7	5	5	3	3	7	7	5	8	2	6	6	7	5	5	3	3	59.5	59.5	59.5	24.038
AT1G35720.1	AT1G35720.1	23	23	23	AT1G35720.1 | annexin 1 | Chr1:13225304-13226939 FORWARD LENGTH=317 | 201606	1	23	23	23	8	11	8	11	8	9	7	11	13	17	18	15	8	11	8	11	8	9	7	11	13	17	18	15	8	11	8	11	8	9	7	11	13	17	18	15	82.6	82.6	82.6	36.203
AT1G36050.2;AT1G36050.1	AT1G36050.2;AT1G36050.1	6;6	6;6	6;6	AT1G36050.2 | Endoplasmic reticulum vesicle transporter protein | Chr1:13450467-13453055 FORWARD LENGTH=386 | 201606;AT1G36050.1 | Endoplasmic reticulum vesicle transporter protein | Chr1:13450467-13453683 FORWARD LENGTH=489 | 201606	2	6	6	6	0	0	0	0	0	0	0	0	3	2	0	3	0	0	0	0	0	0	0	0	3	2	0	3	0	0	0	0	0	0	0	0	3	2	0	3	13.7	13.7	13.7	43.358
AT1G36160.2;AT1G36160.1;AT1G36180.1;AT1G36180.2;AT1G36180.3	AT1G36160.2;AT1G36160.1	86;86;21;2;2	86;86;21;2;2	86;86;21;2;2	AT1G36160.2 | acetyl-CoA carboxylase 1 | Chr1:13534196-13543773 FORWARD LENGTH=2254 | 201606;AT1G36160.1 | acetyl-CoA carboxylase 1 | Chr1:13534196-13543773 FORWARD LENGTH=2254 | 201606	5	86	86	86	38	38	29	33	35	31	10	20	21	15	16	12	38	38	29	33	35	31	10	20	21	15	16	12	38	38	29	33	35	31	10	20	21	15	16	12	48.2	48.2	48.2	251.38
AT1G36280.1;AT1G36280.2	AT1G36280.1;AT1G36280.2	12;9	12;9	4;4	AT1G36280.1 | L-Aspartase-like family protein | Chr1:13640600-13642908 FORWARD LENGTH=527 | 201606;AT1G36280.2 | L-Aspartase-like family protein | Chr1:13640600-13642908 FORWARD LENGTH=519 | 201606	2	12	12	4	4	5	4	5	3	6	2	3	0	1	1	0	4	5	4	5	3	6	2	3	0	1	1	0	2	2	2	1	0	1	0	0	0	0	0	0	26.9	26.9	12.3	58.815
AT1G36310.2;AT1G36310.1	AT1G36310.2;AT1G36310.1	12;12	12;12	12;12	AT1G36310.2 | S-adenosyl-L-methionine-dependent methyltransferases superfamily protein | Chr1:13669644-13670934 FORWARD LENGTH=404 | 201606;AT1G36310.1 | S-adenosyl-L-methionine-dependent methyltransferases superfamily protein | Chr1:13669644-13670934 FORW	2	12	12	12	6	7	7	3	4	2	0	1	0	0	0	0	6	7	7	3	4	2	0	1	0	0	0	0	6	7	7	3	4	2	0	1	0	0	0	0	38.9	38.9	38.9	44.959
AT1G36320.1	AT1G36320.1	2	2	2	AT1G36320.1 | hypothetical protein | Chr1:13671876-13673939 FORWARD LENGTH=414 | 201606	1	2	2	2	0	0	0	0	2	0	0	0	0	0	0	0	0	0	0	0	2	0	0	0	0	0	0	0	0	0	0	0	2	0	0	0	0	0	0	0	4.6	4.6	4.6	47.173
AT1G36370.1;AT1G22020.2;AT1G22020.1	AT1G36370.1	3;1;1	3;1;1	3;1;1	AT1G36370.1 | serine hydroxymethyltransferase 7 | Chr1:13696240-13698576 REVERSE LENGTH=598 | 201606	3	3	3	3	2	1	2	1	1	1	0	0	0	0	0	0	2	1	2	1	1	1	0	0	0	0	0	0	2	1	2	1	1	1	0	0	0	0	0	0	6.5	6.5	6.5	66.293
AT1G36390.2;AT1G36390.1	AT1G36390.2;AT1G36390.1	7;7	7;7	7;7	AT1G36390.2 | Co-chaperone GrpE family protein | Chr1:13701811-13703524 REVERSE LENGTH=279 | 201606;AT1G36390.1 | Co-chaperone GrpE family protein | Chr1:13701811-13703524 REVERSE LENGTH=279 | 201606	2	7	7	7	5	3	1	3	2	2	0	1	0	0	1	0	5	3	1	3	2	2	0	1	0	0	1	0	5	3	1	3	2	2	0	1	0	0	1	0	31.9	31.9	31.9	31.223
AT1G36730.1	AT1G36730.1	4	4	2	AT1G36730.1 | Translation initiation factor IF2/IF5 | Chr1:13898706-13900025 REVERSE LENGTH=439 | 201606	1	4	4	2	1	0	0	0	1	1	0	1	3	2	2	2	1	0	0	0	1	1	0	1	3	2	2	2	1	0	0	0	0	0	0	0	1	1	0	0	8.9	8.9	6.4	48.622
AT1G37130.1	AT1G37130.1	43	43	39	AT1G37130.1 | nitrate reductase 2 | Chr1:14158617-14161652 FORWARD LENGTH=917 | 201606	1	43	43	39	25	20	19	17	26	26	22	16	10	8	8	9	25	20	19	17	26	26	22	16	10	8	8	9	21	17	15	16	23	23	20	14	9	7	8	8	50.5	50.5	46.7	102.84
AT1G41830.1	AT1G41830.1	5	3	3	AT1G41830.1 | SKU5-similar 6 | Chr1:15603892-15607802 REVERSE LENGTH=542 | 201606	1	5	3	3	3	4	3	0	3	2	3	2	1	1	2	2	1	2	1	0	1	0	1	0	0	0	0	1	1	2	1	0	1	0	1	0	0	0	0	1	13.1	8.3	8.3	60.577
AT3G55750.1;AT1G41880.2;AT1G41880.1	AT3G55750.1;AT1G41880.2;AT1G41880.1	6;6;6	6;6;6	3;3;3	AT3G55750.1 | Ribosomal protein L35Ae family protein | Chr3:20698641-20699553 FORWARD LENGTH=111 | 201606;AT1G41880.2 | Ribosomal protein L35Ae family protein | Chr1:15651585-15652427 REVERSE LENGTH=111 | 201606;AT1G41880.1 | Ribosomal protein L35Ae family	3	6	6	3	4	3	4	3	1	2	0	2	3	3	2	0	4	3	4	3	1	2	0	2	3	3	2	0	3	2	2	0	0	1	0	2	1	2	1	0	44.1	44.1	17.1	12.785
AT1G42440.1	AT1G42440.1	2	2	2	AT1G42440.1 | pre-rRNA-processing TSR1-like protein | Chr1:15895528-15899939 REVERSE LENGTH=793 | 201606	1	2	2	2	0	0	0	0	0	2	1	1	2	1	1	1	0	0	0	0	0	2	1	1	2	1	1	1	0	0	0	0	0	2	1	1	2	1	1	1	5.3	5.3	5.3	89.455
AT1G42480.1;AT1G42480.3;AT1G42480.2	AT1G42480.1;AT1G42480.3	4;4;1	4;4;1	4;4;1	AT1G42480.1 | TLR4 regulator/MIR-interacting MSAP protein | Chr1:15936297-15938692 FORWARD LENGTH=182 | 201606;AT1G42480.3 | TLR4 regulator/MIR-interacting MSAP protein | Chr1:15936297-15938692 FORWARD LENGTH=182 | 201606	3	4	4	4	2	2	1	1	0	0	0	0	0	0	0	0	2	2	1	1	0	0	0	0	0	0	0	0	2	2	1	1	0	0	0	0	0	0	0	0	24.2	24.2	24.2	20.568
AT1G42540.3;AT1G42540.4;AT1G42540.2;AT1G42540.1	AT1G42540.3;AT1G42540.4;AT1G42540.2;AT1G42540.1	1;1;1;1	1;1;1;1	1;1;1;1	AT1G42540.3 | glutamate receptor 3.3 | Chr1:15973489-15975713 FORWARD LENGTH=654 | 201606;AT1G42540.4 | glutamate receptor 3.3 | Chr1:15973489-15976703 FORWARD LENGTH=933 | 201606;AT1G42540.2 | glutamate receptor 3.3 | Chr1:15973489-15976703 FORWARD LENGTH	4	1	1	1	0	0	0	0	1	0	0	0	0	0	0	0	0	0	0	0	1	0	0	0	0	0	0	0	0	0	0	0	1	0	0	0	0	0	0	0	3.2	3.2	3.2	73.378
AT1G42550.1	AT1G42550.1	38	38	38	AT1G42550.1 | plastid movement impaired1 | Chr1:15977131-15979734 FORWARD LENGTH=843 | 201606	1	38	38	38	5	2	1	5	24	23	17	18	18	23	24	20	5	2	1	5	24	23	17	18	18	23	24	20	5	2	1	5	24	23	17	18	18	23	24	20	54.4	54.4	54.4	93.874
AT1G42960.1	AT1G42960.1	6	6	6	AT1G42960.1 | inner membrane localized protein | Chr1:16125863-16127080 FORWARD LENGTH=168 | 201606	1	6	6	6	1	1	1	0	2	1	2	2	5	5	5	3	1	1	1	0	2	1	2	2	5	5	5	3	1	1	1	0	2	1	2	2	5	5	5	3	32.1	32.1	32.1	17.829
AT1G42970.1	AT1G42970.1	46	46	36	AT1G42970.1 | glyceraldehyde-3-phosphate dehydrogenase B subunit | Chr1:16127552-16129584 FORWARD LENGTH=447 | 201606	1	46	46	36	35	36	31	30	26	29	26	31	20	26	22	23	35	36	31	30	26	29	26	31	20	26	22	23	28	27	24	22	20	22	21	24	16	21	17	19	73.4	73.4	63.8	47.659
AT1G43140.1;AT1G02980.2;AT1G02980.1	AT1G43140.1;AT1G02980.2;AT1G02980.1	3;2;2	1;1;1	1;1;1	AT1G43140.1 | Cullin family protein | Chr1:16232785-16236109 FORWARD LENGTH=721 | 201606;AT1G02980.2 | cullin 2 | Chr1:677869-681212 FORWARD LENGTH=742 | 201606;AT1G02980.1 | cullin 2 | Chr1:677869-681212 FORWARD LENGTH=742 | 201606	3	3	1	1	1	2	1	1	1	2	1	1	1	1	0	1	1	1	0	1	0	1	1	1	1	1	0	1	1	1	0	1	0	1	1	1	1	1	0	1	3.6	1.2	1.2	83.853
AT1G43170.9;AT1G43170.8;AT1G43170.7;AT1G43170.6;AT1G43170.5;AT1G43170.3;AT1G43170.2;AT1G43170.1;AT1G43170.4	AT1G43170.9;AT1G43170.8;AT1G43170.7;AT1G43170.6;AT1G43170.5;AT1G43170.3;AT1G43170.2;AT1G43170.1;AT1G43170.4	41;41;41;41;41;41;41;41;34	41;41;41;41;41;41;41;41;34	27;27;27;27;27;27;27;27;23	AT1G43170.9 | ribosomal protein 1 | Chr1:16266992-16268631 FORWARD LENGTH=389 | 201606;AT1G43170.8 | ribosomal protein 1 | Chr1:16266992-16268631 FORWARD LENGTH=389 | 201606;AT1G43170.7 | ribosomal protein 1 | Chr1:16266992-16268631 FORWARD LENGTH=389 | 20	9	41	41	27	24	25	23	15	27	27	21	26	25	26	24	24	24	25	23	15	27	27	21	26	25	26	24	24	15	17	16	12	20	19	14	17	17	18	18	16	77.6	77.6	57.6	44.559
AT1G43190.3;AT1G43190.2;AT1G43190.1	AT1G43190.3;AT1G43190.2;AT1G43190.1	13;13;13	13;13;13	13;13;13	AT1G43190.3 | polypyrimidine tract-binding protein 3 | Chr1:16275432-16278185 REVERSE LENGTH=430 | 201606;AT1G43190.2 | polypyrimidine tract-binding protein 3 | Chr1:16275432-16278185 REVERSE LENGTH=432 | 201606;AT1G43190.1 | polypyrimidine tract-binding p	3	13	13	13	0	1	0	0	8	6	4	5	5	7	4	5	0	1	0	0	8	6	4	5	5	7	4	5	0	1	0	0	8	6	4	5	5	7	4	5	48.1	48.1	48.1	48.02
AT1G43560.1	AT1G43560.1	9	9	9	AT1G43560.1 | thioredoxin Y2 | Chr1:16398359-16399828 REVERSE LENGTH=167 | 201606	1	9	9	9	8	9	7	6	5	2	4	3	1	2	0	2	8	9	7	6	5	2	4	3	1	2	0	2	8	9	7	6	5	2	4	3	1	2	0	2	32.3	32.3	32.3	18.592
AT1G43620.8;AT1G43620.7;AT1G43620.6;AT1G43620.5;AT1G43620.4;AT1G43620.3;AT1G43620.2;AT1G43620.1	AT1G43620.8;AT1G43620.7;AT1G43620.6;AT1G43620.5;AT1G43620.4;AT1G43620.3;AT1G43620.2;AT1G43620.1	1;1;1;1;1;1;1;1	1;1;1;1;1;1;1;1	1;1;1;1;1;1;1;1	AT1G43620.8 | UDP-Glycosyltransferase superfamily protein | Chr1:16425654-16428312 REVERSE LENGTH=443 | 201606;AT1G43620.7 | UDP-Glycosyltransferase superfamily protein | Chr1:16425654-16429500 REVERSE LENGTH=615 | 201606;AT1G43620.6 | UDP-Glycosyltransfer	8	1	1	1	0	0	0	0	1	0	0	0	1	1	0	0	0	0	0	0	1	0	0	0	1	1	0	0	0	0	0	0	1	0	0	0	1	1	0	0	3.8	3.8	3.8	49.45
AT1G43670.1	AT1G43670.1	12	12	12	AT1G43670.1 | Inositol monophosphatase family protein | Chr1:16468184-16470347 FORWARD LENGTH=341 | 201606	1	12	12	12	9	5	7	1	5	5	1	1	1	0	1	0	9	5	7	1	5	5	1	1	1	0	1	0	9	5	7	1	5	5	1	1	1	0	1	0	36.7	36.7	36.7	37.287
AT1G43690.1	AT1G43690.1	14	14	14	AT1G43690.1 | ubiquitin interaction motif-containing protein | Chr1:16478519-16482589 FORWARD LENGTH=599 | 201606	1	14	14	14	3	1	0	0	8	5	2	1	1	0	2	0	3	1	0	0	8	5	2	1	1	0	2	0	3	1	0	0	8	5	2	1	1	0	2	0	27	27	27	65.463
AT1G43710.1	AT1G43710.1	12	12	12	AT1G43710.1 | Pyridoxal phosphate (PLP)-dependent transferases superfamily protein | Chr1:16486534-16488298 REVERSE LENGTH=482 | 201606	1	12	12	12	3	3	1	0	8	6	5	5	2	3	2	1	3	3	1	0	8	6	5	5	2	3	2	1	3	3	1	0	8	6	5	5	2	3	2	1	34	34	34	54.076
AT1G43800.1	AT1G43800.1	16	16	14	AT1G43800.1 | Plant stearoyl-acyl-carrier-protein desaturase family protein | Chr1:16577662-16579549 FORWARD LENGTH=391 | 201606	1	16	16	14	10	10	10	7	7	7	4	6	0	0	0	0	10	10	10	7	7	7	4	6	0	0	0	0	8	9	8	7	6	6	4	6	0	0	0	0	36.6	36.6	36.6	44.155
AT1G43860.1;AT1G43860.2	AT1G43860.1;AT1G43860.2	5;3	5;3	5;3	AT1G43860.1 | sequence-specific DNA binding transcription factor | Chr1:16622244-16624385 REVERSE LENGTH=370 | 201606;AT1G43860.2 | sequence-specific DNA binding transcription factor | Chr1:16622244-16623526 REVERSE LENGTH=335 | 201606	2	5	5	5	0	0	0	2	5	2	2	1	1	2	1	0	0	0	0	2	5	2	2	1	1	2	1	0	0	0	0	2	5	2	2	1	1	2	1	0	17.6	17.6	17.6	42.231
AT1G43890.3;AT1G43890.2;AT1G43890.1	AT1G43890.3;AT1G43890.2;AT1G43890.1	18;18;18	18;18;18	16;16;16	AT1G43890.3 | RAB GTPASE HOMOLOG B18 | Chr1:16646934-16648395 FORWARD LENGTH=212 | 201606;AT1G43890.2 | RAB GTPASE HOMOLOG B18 | Chr1:16646934-16648395 FORWARD LENGTH=212 | 201606;AT1G43890.1 | RAB GTPASE HOMOLOG B18 | Chr1:16646934-16648395 FORWARD LENGTH	3	18	18	16	9	6	6	7	4	8	10	8	13	10	10	13	9	6	6	7	4	8	10	8	13	10	10	13	8	6	6	7	4	8	9	8	12	9	10	12	85.4	85.4	80.7	23.53
AT1G43910.1;AT3G50940.1;AT4G05380.1;AT5G17730.1;AT5G17760.1;AT5G17740.1	AT1G43910.1	5;1;1;1;1;1	4;0;0;0;0;0	4;0;0;0;0;0	AT1G43910.1 | P-loop containing nucleoside triphosphate hydrolases superfamily protein | Chr1:16656050-16657628 REVERSE LENGTH=475 | 201606	6	5	4	4	0	0	0	0	0	0	0	0	3	3	2	2	0	0	0	0	0	0	0	0	2	2	1	1	0	0	0	0	0	0	0	0	2	2	1	1	12.6	10.5	10.5	54.237
AT1G44100.1	AT1G44100.1	1	1	1	AT1G44100.1 | amino acid permease 5 | Chr1:16764651-16767223 REVERSE LENGTH=480 | 201606	1	1	1	1	0	0	0	0	0	0	0	0	0	1	1	0	0	0	0	0	0	0	0	0	0	1	1	0	0	0	0	0	0	0	0	0	0	1	1	0	2.7	2.7	2.7	52.538
AT1G44170.1;AT1G44170.2;AT1G44170.3	AT1G44170.1;AT1G44170.2;AT1G44170.3	22;22;16	22;22;16	22;22;16	AT1G44170.1 | aldehyde dehydrogenase 3H1 | Chr1:16796564-16800031 REVERSE LENGTH=484 | 201606;AT1G44170.2 | aldehyde dehydrogenase 3H1 | Chr1:16796564-16800031 REVERSE LENGTH=484 | 201606;AT1G44170.3 | aldehyde dehydrogenase 3H1 | Chr1:16796564-16798574 RE	3	22	22	22	6	6	2	5	7	6	5	5	14	16	12	17	6	6	2	5	7	6	5	5	14	16	12	17	6	6	2	5	7	6	5	5	14	16	12	17	43.8	43.8	43.8	53.158
AT1G44446.2;AT1G44446.1;AT1G44446.3;AT1G44446.4	AT1G44446.2;AT1G44446.1;AT1G44446.3;AT1G44446.4	3;3;2;2	3;3;2;2	3;3;2;2	AT1G44446.2 | Pheophorbide a oxygenase family protein with Rieske 2Fe-2S domain-containing protein | Chr1:16848822-16851152 REVERSE LENGTH=511 | 201606;AT1G44446.1 | Pheophorbide a oxygenase family protein with Rieske 2Fe-2S domain-containing protein | Chr	4	3	3	3	0	0	0	0	2	1	0	0	2	2	1	2	0	0	0	0	2	1	0	0	2	2	1	2	0	0	0	0	2	1	0	0	2	2	1	2	8.2	8.2	8.2	57.624
AT1G44575.1;AT1G44575.3;AT1G44575.2	AT1G44575.1;AT1G44575.3;AT1G44575.2	11;11;7	11;11;7	11;11;7	AT1G44575.1 | Chlorophyll A-B binding family protein | Chr1:16871768-16873194 FORWARD LENGTH=265 | 201606;AT1G44575.3 | Chlorophyll A-B binding family protein | Chr1:16871768-16873194 FORWARD LENGTH=265 | 201606;AT1G44575.2 | Chlorophyll A-B binding family	3	11	11	11	2	4	4	3	4	5	5	6	9	10	9	8	2	4	4	3	4	5	5	6	9	10	9	8	2	4	4	3	4	5	5	6	9	10	9	8	44.5	44.5	44.5	28.007
AT1G44770.2;AT1G44770.1	AT1G44770.2;AT1G44770.1	2;2	2;2	2;2	AT1G44770.2 | elongation factor | Chr1:16907834-16909409 REVERSE LENGTH=270 | 201606;AT1G44770.1 | elongation factor | Chr1:16907834-16909409 REVERSE LENGTH=271 | 201606	2	2	2	2	0	0	0	0	2	1	0	1	0	0	0	0	0	0	0	0	2	1	0	1	0	0	0	0	0	0	0	0	2	1	0	1	0	0	0	0	6.7	6.7	6.7	30.628
AT1G44780.2;AT1G44780.1	AT1G44780.2;AT1G44780.1	1;1	1;1	1;1	AT1G44780.2 | translation initiation factor | Chr1:16909753-16912060 FORWARD LENGTH=462 | 201606;AT1G44780.1 | translation initiation factor | Chr1:16909753-16912060 FORWARD LENGTH=463 | 201606	2	1	1	1	0	0	0	0	0	0	1	0	0	0	0	0	0	0	0	0	0	0	1	0	0	0	0	0	0	0	0	0	0	0	1	0	0	0	0	0	4.3	4.3	4.3	52.137
AT1G44835.1;AT1G44835.2	AT1G44835.1;AT1G44835.2	18;16	18;16	18;16	AT1G44835.1 | YbaK/aminoacyl-tRNA synthetase-associated domain-containing protein | Chr1:16939909-16942337 FORWARD LENGTH=307 | 201606;AT1G44835.2 | YbaK/aminoacyl-tRNA synthetase-associated domain-containing protein | Chr1:16939909-16942337 FORWARD LENGTH	2	18	18	18	14	11	11	7	5	4	7	5	2	2	2	1	14	11	11	7	5	4	7	5	2	2	2	1	14	11	11	7	5	4	7	5	2	2	2	1	61.9	61.9	61.9	33.71
AT1G44900.2;AT1G44900.1	AT1G44900.2;AT1G44900.1	37;37	37;37	37;37	AT1G44900.2 | minichromosome maintenance (MCM2/3/5) family protein | Chr1:16970291-16974457 FORWARD LENGTH=934 | 201606;AT1G44900.1 | minichromosome maintenance (MCM2/3/5) family protein | Chr1:16970291-16974457 FORWARD LENGTH=936 | 201606	2	37	37	37	26	23	16	14	18	16	6	11	0	0	0	0	26	23	16	14	18	16	6	11	0	0	0	0	26	23	16	14	18	16	6	11	0	0	0	0	42.1	42.1	42.1	105.38
AT1G44910.2;AT1G44910.1	AT1G44910.2;AT1G44910.1	3;3	2;2	2;2	AT1G44910.2 | pre-mRNA-processing protein 40A | Chr1:16975930-16982647 FORWARD LENGTH=926 | 201606;AT1G44910.1 | pre-mRNA-processing protein 40A | Chr1:16975930-16982818 FORWARD LENGTH=958 | 201606	2	3	2	2	0	0	0	0	0	0	0	0	1	1	2	1	0	0	0	0	0	0	0	0	1	1	1	1	0	0	0	0	0	0	0	0	1	1	1	1	3.5	2.7	2.7	105.64
AT1G44920.1	AT1G44920.1	3	3	3	AT1G44920.1 | transmembrane protein | Chr1:16983229-16984408 REVERSE LENGTH=258 | 201606	1	3	3	3	0	0	0	0	1	0	1	1	2	3	3	2	0	0	0	0	1	0	1	1	2	3	3	2	0	0	0	0	1	0	1	1	2	3	3	2	15.9	15.9	15.9	27.715
AT1G45000.1;AT1G45000.2	AT1G45000.1;AT1G45000.2	44;36	9;5	9;5	AT1G45000.1 | AAA-type ATPase family protein | Chr1:17009220-17011607 FORWARD LENGTH=399 | 201606;AT1G45000.2 | AAA-type ATPase family protein | Chr1:17009220-17011607 FORWARD LENGTH=335 | 201606	2	44	9	9	33	36	34	22	25	26	25	28	14	16	17	18	8	8	7	2	4	4	4	5	4	4	3	4	8	8	7	2	4	4	4	5	4	4	3	4	83.2	17.3	17.3	44.755
AT5G42990.1;AT1G45050.1;AT1G45050.2;AT1G75440.1	AT5G42990.1;AT1G45050.1;AT1G45050.2;AT1G75440.1	2;2;1;1	2;2;1;1	2;2;1;1	AT5G42990.1 | ubiquitin-conjugating enzyme 18 | Chr5:17244206-17245904 REVERSE LENGTH=161 | 201606;AT1G45050.1 | Ubiquitin-conjugating enzyme family protein | Chr1:17031337-17032967 FORWARD LENGTH=161 | 201606;AT1G45050.2 | Ubiquitin-conjugating enzyme fam	4	2	2	2	0	1	1	0	1	1	1	1	1	0	0	0	0	1	1	0	1	1	1	1	1	0	0	0	0	1	1	0	1	1	1	1	1	0	0	0	9.3	9.3	9.3	18.372
AT1G45110.1	AT1G45110.1	9	9	9	AT1G45110.1 | Tetrapyrrole (Corrin/Porphyrin) Methylase | Chr1:17052572-17054546 FORWARD LENGTH=343 | 201606	1	9	9	9	2	5	3	3	3	2	2	1	0	0	0	0	2	5	3	3	3	2	2	1	0	0	0	0	2	5	3	3	3	2	2	1	0	0	0	0	34.1	34.1	34.1	38.052
AT1G45130.1;AT1G45130.2;AT4G26140.8;AT4G26140.5;AT4G26140.4;AT4G26140.3;AT4G26140.2;AT4G26140.6;AT4G26140.9;AT4G26140.1;AT4G26140.7;AT5G20710.1	AT1G45130.1;AT1G45130.2	5;3;1;1;1;1;1;1;1;1;1;1	5;3;1;1;1;1;1;1;1;1;1;1	4;3;0;0;0;0;0;0;0;0;0;0	AT1G45130.1 | beta-galactosidase 5 | Chr1:17065447-17069110 FORWARD LENGTH=732 | 201606;AT1G45130.2 | beta-galactosidase 5 | Chr1:17065899-17069110 FORWARD LENGTH=653 | 201606	12	5	5	4	1	1	1	0	4	1	1	1	1	0	1	1	1	1	1	0	4	1	1	1	1	0	1	1	0	0	0	0	3	0	1	0	0	0	0	0	8.9	8.9	7.4	81.443
AT1G45145.1	AT1G45145.1	18	18	18	AT1G45145.1 | thioredoxin H-type 5 | Chr1:17075264-17076256 REVERSE LENGTH=118 | 201606	1	18	18	18	15	14	10	11	7	7	5	5	3	1	2	0	15	14	10	11	7	7	5	5	3	1	2	0	15	14	10	11	7	7	5	5	3	1	2	0	92.4	92.4	92.4	13.122
AT1G45170.1;AT1G45170.2	AT1G45170.1;AT1G45170.2	5;4	5;4	5;4	AT1G45170.1 | outer envelope pore 24B-like protein | Chr1:17096233-17097910 REVERSE LENGTH=213 | 201606;AT1G45170.2 | outer envelope pore 24B-like protein | Chr1:17096233-17097910 REVERSE LENGTH=167 | 201606	2	5	5	5	0	0	0	0	0	0	0	0	5	2	3	3	0	0	0	0	0	0	0	0	5	2	3	3	0	0	0	0	0	0	0	0	5	2	3	3	27.2	27.2	27.2	23.591
AT1G45201.3;AT1G45201.1;AT1G45201.2	AT1G45201.3;AT1G45201.1;AT1G45201.2	25;24;23	25;24;23	25;24;23	AT1G45201.3 | triacylglycerol lipase-like 1 | Chr1:17123814-17128462 FORWARD LENGTH=504 | 201606;AT1G45201.1 | triacylglycerol lipase-like 1 | Chr1:17123889-17128462 FORWARD LENGTH=479 | 201606;AT1G45201.2 | triacylglycerol lipase-like 1 | Chr1:17123889-17	3	25	25	25	13	13	11	12	13	11	14	14	17	14	14	14	13	13	11	12	13	11	14	14	17	14	14	14	13	13	11	12	13	11	14	14	17	14	14	14	54.6	54.6	54.6	57.715
AT1G45230.1;AT1G45230.2	AT1G45230.1;AT1G45230.2	12;11	12;11	12;11	AT1G45230.1 | DCL protein (DUF3223) | Chr1:17169874-17171381 REVERSE LENGTH=219 | 201606;AT1G45230.2 | DCL protein (DUF3223) | Chr1:17169874-17171381 REVERSE LENGTH=219 | 201606	2	12	12	12	2	2	2	2	9	7	4	5	2	1	1	1	2	2	2	2	9	7	4	5	2	1	1	1	2	2	2	2	9	7	4	5	2	1	1	1	51.6	51.6	51.6	25.448
AT1G45233.2	AT1G45233.2	3	2	2	AT1G45233.2 | THO complex%2C subunit 5 | Chr1:17152956-17154662 FORWARD LENGTH=452 | 201606	1	3	2	2	1	1	0	1	1	0	0	0	0	0	0	0	0	0	0	1	1	0	0	0	0	0	0	0	0	0	0	1	1	0	0	0	0	0	0	0	9.7	7.7	7.7	51.812
AT1G45332.1;AT1G45332.2	AT1G45332.1;AT1G45332.2	14;12	14;12	1;1	AT1G45332.1 | Translation elongation factor EFG/EF2 protein | Chr1:17172507-17176683 REVERSE LENGTH=754 | 201606;AT1G45332.2 | Translation elongation factor EFG/EF2 protein | Chr1:17172507-17176076 REVERSE LENGTH=574 | 201606	2	14	14	1	0	0	0	0	8	8	1	2	7	8	7	6	0	0	0	0	8	8	1	2	7	8	7	6	0	0	0	0	0	0	0	0	1	1	1	1	24.1	24.1	2.4	83.178
AT1G45474.2;AT1G45474.1	AT1G45474.2;AT1G45474.1	7;7	7;7	7;7	AT1G45474.2 | photosystem I light harvesting complex protein 5 | Chr1:17179353-17180439 FORWARD LENGTH=256 | 201606;AT1G45474.1 | photosystem I light harvesting complex protein 5 | Chr1:17179353-17180439 FORWARD LENGTH=256 | 201606	2	7	7	7	0	0	0	0	0	0	0	0	5	5	4	5	0	0	0	0	0	0	0	0	5	5	4	5	0	0	0	0	0	0	0	0	5	5	4	5	33.2	33.2	33.2	27.802
AT1G45688.1;AT1G45688.2	AT1G45688.1;AT1G45688.2	3;2	3;2	3;2	AT1G45688.1 | transmembrane protein | Chr1:17191502-17192870 FORWARD LENGTH=342 | 201606;AT1G45688.2 | transmembrane protein | Chr1:17191502-17192464 FORWARD LENGTH=248 | 201606	2	3	3	3	0	0	0	0	0	0	0	1	2	1	3	3	0	0	0	0	0	0	0	1	2	1	3	3	0	0	0	0	0	0	0	1	2	1	3	3	12.6	12.6	12.6	37.201
AT1G47128.1;AT1G20850.1	AT1G47128.1	10;1	10;1	10;1	AT1G47128.1 | Granulin repeat cysteine protease family protein | Chr1:17283139-17285609 REVERSE LENGTH=462 | 201606	2	10	10	10	5	5	5	6	7	8	8	7	7	9	6	9	5	5	5	6	7	8	8	7	7	9	6	9	5	5	5	6	7	8	8	7	7	9	6	9	19.3	19.3	19.3	50.966
AT1G47260.1	AT1G47260.1	18	18	15	AT1G47260.1 | gamma carbonic anhydrase 2 | Chr1:17321384-17323347 REVERSE LENGTH=278 | 201606	1	18	18	15	11	14	10	10	8	13	11	14	16	14	15	16	11	14	10	10	8	13	11	14	16	14	15	16	10	12	8	8	6	11	10	11	14	13	13	13	71.6	71.6	62.9	30.065
AT1G47278.3;AT1G47278.1;AT1G47278.2	AT1G47278.3;AT1G47278.1;AT1G47278.2	2;2;2	2;2;2	2;2;2	AT1G47278.3 | hypothetical protein | Chr1:17331383-17331726 FORWARD LENGTH=80 | 201606;AT1G47278.1 | hypothetical protein | Chr1:17331383-17331726 FORWARD LENGTH=80 | 201606;AT1G47278.2 | hypothetical protein | Chr1:17331263-17331726 FORWARD LENGTH=91 | 20	3	2	2	2	0	0	0	0	2	0	0	0	0	0	0	0	0	0	0	0	2	0	0	0	0	0	0	0	0	0	0	0	2	0	0	0	0	0	0	0	35	35	35	9.2098
AT1G47290.1;AT1G47290.2	AT1G47290.1;AT1G47290.2	9;9	9;9	7;7	AT1G47290.1 | 3beta-hydroxysteroid-dehydrogenase/decarboxylase isoform 1 | Chr1:17336121-17339030 FORWARD LENGTH=382 | 201606;AT1G47290.2 | 3beta-hydroxysteroid-dehydrogenase/decarboxylase isoform 1 | Chr1:17336121-17339030 FORWARD LENGTH=439 | 201606	2	9	9	7	0	0	0	0	0	0	0	1	5	3	5	4	0	0	0	0	0	0	0	1	5	3	5	4	0	0	0	0	0	0	0	0	4	3	3	4	26.7	26.7	22.3	41.908
AT1G47420.1	AT1G47420.1	12	12	12	AT1G47420.1 | succinate dehydrogenase 5 | Chr1:17395774-17397176 REVERSE LENGTH=257 | 201606	1	12	12	12	5	4	5	1	5	6	4	4	8	8	6	6	5	4	5	1	5	6	4	4	8	8	6	6	5	4	5	1	5	6	4	4	8	8	6	6	45.9	45.9	45.9	28.106
AT1G47480.1	AT1G47480.1	3	3	3	AT1G47480.1 | alpha/beta-Hydrolases superfamily protein | Chr1:17417623-17419296 FORWARD LENGTH=314 | 201606	1	3	3	3	0	0	0	1	1	1	0	0	0	0	0	0	0	0	0	1	1	1	0	0	0	0	0	0	0	0	0	1	1	1	0	0	0	0	0	0	11.5	11.5	11.5	35.255
AT1G47490.2;AT1G47490.1;AT1G47500.2;AT1G47500.1	AT1G47490.2;AT1G47490.1;AT1G47500.2;AT1G47500.1	5;5;4;4	3;3;2;2	3;3;2;2	AT1G47490.2 | RNA-binding protein 47C | Chr1:17424801-17426114 FORWARD LENGTH=310 | 201606;AT1G47490.1 | RNA-binding protein 47C | Chr1:17424801-17427182 FORWARD LENGTH=432 | 201606;AT1G47500.2 | RNA-binding protein 47C | Chr1:17432682-17433974 FORWARD LE	4	5	3	3	1	2	1	1	2	2	3	0	1	2	1	0	0	1	1	1	1	1	1	0	0	1	0	0	0	1	1	1	1	1	1	0	0	1	0	0	16.1	12.6	12.6	34.814
AT1G47550.1;AT1G47550.2;AT1G47560.1	AT1G47550.1;AT1G47550.2;AT1G47560.1	28;27;20	28;27;20	28;27;20	AT1G47550.1 | exocyst complex component sec3A | Chr1:17457171-17463896 FORWARD LENGTH=887 | 201606;AT1G47550.2 | exocyst complex component sec3A | Chr1:17457171-17463896 FORWARD LENGTH=888 | 201606;AT1G47560.1 | exocyst complex component sec3B | Chr1:17466	3	28	28	28	4	3	3	5	12	13	14	16	13	16	17	16	4	3	3	5	12	13	14	16	13	16	17	16	4	3	3	5	12	13	14	16	13	16	17	16	35.7	35.7	35.7	100.06
AT1G47640.1	AT1G47640.1	2	2	2	AT1G47640.1 | seven transmembrane domain protein | Chr1:17518409-17519998 REVERSE LENGTH=228 | 201606	1	2	2	2	0	0	0	0	1	2	2	2	2	2	2	2	0	0	0	0	1	2	2	2	2	2	2	2	0	0	0	0	1	2	2	2	2	2	2	2	11.4	11.4	11.4	25.309
AT1G47710.1;AT1G47710.2;AT3G45220.1	AT1G47710.1;AT1G47710.2	19;19;1	19;19;1	19;19;1	AT1G47710.1 | Serine protease inhibitor (SERPIN) family protein | Chr1:17558271-17560061 FORWARD LENGTH=391 | 201606;AT1G47710.2 | Serine protease inhibitor (SERPIN) family protein | Chr1:17557124-17560061 FORWARD LENGTH=418 | 201606	3	19	19	19	13	14	12	6	6	8	2	7	0	0	0	0	13	14	12	6	6	8	2	7	0	0	0	0	13	14	12	6	6	8	2	7	0	0	0	0	48.8	48.8	48.8	42.639
AT1G47750.1	AT1G47750.1	3	3	3	AT1G47750.1 | peroxin 11A | Chr1:17569388-17570134 REVERSE LENGTH=248 | 201606	1	3	3	3	0	0	0	0	0	0	0	0	1	1	3	0	0	0	0	0	0	0	0	0	1	1	3	0	0	0	0	0	0	0	0	0	1	1	3	0	21.8	21.8	21.8	27.677
AT1G47830.1	AT1G47830.1	7	7	7	AT1G47830.1 | SNARE-like superfamily protein | Chr1:17613346-17614784 REVERSE LENGTH=142 | 201606	1	7	7	7	3	2	2	2	4	4	2	3	3	3	4	4	3	2	2	2	4	4	2	3	3	3	4	4	3	2	2	2	4	4	2	3	3	3	4	4	23.9	23.9	23.9	17.067
AT1G47840.1	AT1G47840.1	2	1	1	AT1G47840.1 | hexokinase 3 | Chr1:17616243-17618859 REVERSE LENGTH=493 | 201606	1	2	1	1	0	0	0	1	2	2	1	2	2	2	2	2	0	0	0	0	1	1	0	1	1	1	1	1	0	0	0	0	1	1	0	1	1	1	1	1	4.7	2.4	2.4	53.879
AT1G47960.2;AT1G47960.1	AT1G47960.2;AT1G47960.1	4;4	4;4	4;4	AT1G47960.2 | cell wall / vacuolar inhibitor of fructosidase 1 | Chr1:17682425-17683516 REVERSE LENGTH=166 | 201606;AT1G47960.1 | cell wall / vacuolar inhibitor of fructosidase 1 | Chr1:17681954-17683516 REVERSE LENGTH=205 | 201606	2	4	4	4	1	1	1	2	0	2	3	2	0	0	0	0	1	1	1	2	0	2	3	2	0	0	0	0	1	1	1	2	0	2	3	2	0	0	0	0	26.5	26.5	26.5	18.033
AT1G48030.5;AT1G48030.4;AT1G48030.3;AT1G48030.2;AT1G48030.1;AT3G17240.2	AT1G48030.5;AT1G48030.4;AT1G48030.3;AT1G48030.2;AT1G48030.1	42;42;42;42;42;2	42;42;42;42;42;2	28;28;28;28;28;0	AT1G48030.5 | mitochondrial lipoamide dehydrogenase 1 | Chr1:17717432-17719141 REVERSE LENGTH=507 | 201606;AT1G48030.4 | mitochondrial lipoamide dehydrogenase 1 | Chr1:17717432-17719141 REVERSE LENGTH=507 | 201606;AT1G48030.3 | mitochondrial lipoamide dehy	6	42	42	28	27	28	27	15	21	21	16	23	8	8	7	9	27	28	27	15	21	21	16	23	8	8	7	9	17	17	17	10	13	12	10	13	3	3	4	4	81.3	81.3	64.5	53.987
AT1G48090.5;AT1G48090.6;AT1G48090.4;AT1G48090.1;AT1G48090.3;AT1G48090.2	AT1G48090.5;AT1G48090.6;AT1G48090.4;AT1G48090.1;AT1G48090.3;AT1G48090.2	45;45;45;45;45;45	45;45;45;45;45;45	45;45;45;45;45;45	AT1G48090.5 | calcium-dependent lipid-binding family protein | Chr1:17732582-17758194 REVERSE LENGTH=4105 | 201606;AT1G48090.6 | calcium-dependent lipid-binding family protein | Chr1:17732582-17758194 REVERSE LENGTH=4132 | 201606;AT1G48090.4 | calcium-depe	6	45	45	45	7	9	4	7	11	16	8	21	18	13	11	11	7	9	4	7	11	16	8	21	18	13	11	11	7	9	4	7	11	16	8	21	18	13	11	11	14.6	14.6	14.6	457.42
AT1G48110.2;AT1G48110.1	AT1G48110.2;AT1G48110.1	4;4	3;3	3;3	AT1G48110.2 | evolutionarily conserved C-terminal region 7 | Chr1:17770339-17772806 REVERSE LENGTH=639 | 201606;AT1G48110.1 | evolutionarily conserved C-terminal region 7 | Chr1:17770339-17772806 REVERSE LENGTH=639 | 201606	2	4	3	3	0	1	1	1	2	1	1	1	2	2	1	2	0	1	1	1	1	0	0	0	1	1	1	1	0	1	1	1	1	0	0	0	1	1	1	1	6.4	5	5	70.862
AT1G48160.2;AT1G48160.1	AT1G48160.2;AT1G48160.1	16;16	16;16	16;16	AT1G48160.2 | signal recognition particle 19 kDa protein%2C putative / SRP19 | Chr1:17786779-17788286 REVERSE LENGTH=145 | 201606;AT1G48160.1 | signal recognition particle 19 kDa protein%2C putative / SRP19 | Chr1:17786779-17788286 REVERSE LENGTH=145 | 201	2	16	16	16	8	5	6	9	3	2	3	4	0	0	0	0	8	5	6	9	3	2	3	4	0	0	0	0	8	5	6	9	3	2	3	4	0	0	0	0	71	71	71	16.274
AT1G48170.1	AT1G48170.1	3	3	3	AT1G48170.1 | proteasome assembly chaperone | Chr1:17788810-17789635 FORWARD LENGTH=153 | 201606	1	3	3	3	1	2	1	0	1	1	0	1	1	0	0	0	1	2	1	0	1	1	0	1	1	0	0	0	1	2	1	0	1	1	0	1	1	0	0	0	16.3	16.3	16.3	16.597
AT1G48200.1	AT1G48200.1	3	3	3	AT1G48200.1 | hypothetical protein | Chr1:17797070-17797852 REVERSE LENGTH=118 | 201606	1	3	3	3	0	0	0	0	0	1	1	0	2	2	2	3	0	0	0	0	0	1	1	0	2	2	2	3	0	0	0	0	0	1	1	0	2	2	2	3	32.2	32.2	32.2	12.866
AT1G48210.7;AT1G48210.3;AT1G48210.2;AT1G48210.1;AT1G48210.6;AT1G48210.5;AT1G48210.4;AT1G48220.1	AT1G48210.7;AT1G48210.3;AT1G48210.2;AT1G48210.1;AT1G48210.6;AT1G48210.5;AT1G48210.4	12;12;12;12;10;10;10;2	7;7;7;7;6;6;6;1	6;6;6;6;6;6;6;1	AT1G48210.7 | Protein kinase superfamily protein | Chr1:17799551-17801798 FORWARD LENGTH=363 | 201606;AT1G48210.3 | Protein kinase superfamily protein | Chr1:17799551-17801798 FORWARD LENGTH=363 | 201606;AT1G48210.2 | Protein kinase superfamily protein | C	8	12	7	6	1	1	1	1	7	3	2	0	8	6	8	8	0	0	0	0	3	2	0	0	4	4	4	5	0	0	0	0	3	2	0	0	3	3	4	4	40.2	24.5	21.2	39.589
AT1G48240.2;AT1G48240.1	AT1G48240.2;AT1G48240.1	6;6	3;3	3;3	AT1G48240.2 | Putative plant snare 12 | Chr1:17809223-17811302 REVERSE LENGTH=214 | 201606;AT1G48240.1 | Putative plant snare 12 | Chr1:17809223-17811656 REVERSE LENGTH=265 | 201606	2	6	3	3	0	0	0	0	0	1	0	1	6	4	2	3	0	0	0	0	0	0	0	0	3	2	0	0	0	0	0	0	0	0	0	0	3	2	0	0	21	11.2	11.2	23.988
AT1G48320.1	AT1G48320.1	5	5	5	AT1G48320.1 | Thioesterase superfamily protein | Chr1:17855024-17855577 REVERSE LENGTH=156 | 201606	1	5	5	5	1	2	3	1	1	0	0	0	1	1	0	0	1	2	3	1	1	0	0	0	1	1	0	0	1	2	3	1	1	0	0	0	1	1	0	0	55.1	55.1	55.1	16.712
AT1G48350.1	AT1G48350.1	13	13	13	AT1G48350.1 | Ribosomal L18p/L5e family protein | Chr1:17867269-17868215 FORWARD LENGTH=170 | 201606	1	13	13	13	8	7	8	7	6	5	5	7	5	6	4	1	8	7	8	7	6	5	5	7	5	6	4	1	8	7	8	7	6	5	5	7	5	6	4	1	52.9	52.9	52.9	18.726
AT1G48360.6;AT1G48360.2;AT1G48360.5;AT1G48360.3;AT1G48360.4;AT1G48360.1	AT1G48360.6;AT1G48360.2;AT1G48360.5;AT1G48360.3;AT1G48360.4;AT1G48360.1	2;2;1;1;1;1	2;2;1;1;1;1	2;2;1;1;1;1	AT1G48360.6 | zinc ion binding/nucleic acid binding/hydrolase | Chr1:17869539-17872946 FORWARD LENGTH=686 | 201606;AT1G48360.2 | zinc ion binding/nucleic acid binding/hydrolase | Chr1:17868661-17872946 FORWARD LENGTH=891 | 201606;AT1G48360.5 | zinc ion bin	6	2	2	2	0	1	0	0	0	0	0	1	0	0	0	0	0	1	0	0	0	0	0	1	0	0	0	0	0	1	0	0	0	0	0	1	0	0	0	0	2.8	2.8	2.8	78.487
AT1G48420.3;AT1G48420.2;AT1G48420.1	AT1G48420.3;AT1G48420.2;AT1G48420.1	20;20;20	20;20;20	20;20;20	AT1G48420.3 | D-cysteine desulfhydrase | Chr1:17896767-17898803 REVERSE LENGTH=401 | 201606;AT1G48420.2 | D-cysteine desulfhydrase | Chr1:17896767-17898803 REVERSE LENGTH=401 | 201606;AT1G48420.1 | D-cysteine desulfhydrase | Chr1:17896767-17898803 REVERSE	3	20	20	20	8	11	8	10	11	8	2	2	2	2	1	1	8	11	8	10	11	8	2	2	2	2	1	1	8	11	8	10	11	8	2	2	2	2	1	1	60.6	60.6	60.6	43.9
AT1G48440.1	AT1G48440.1	2	2	2	AT1G48440.1 | B-cell receptor-associated 31-like protein | Chr1:17907075-17908327 FORWARD LENGTH=129 | 201606	1	2	2	2	0	0	0	0	1	0	1	0	1	1	2	1	0	0	0	0	1	0	1	0	1	1	2	1	0	0	0	0	1	0	1	0	1	1	2	1	15.5	15.5	15.5	14.978
AT1G48460.2;AT1G48460.1	AT1G48460.2;AT1G48460.1	4;4	4;4	4;4	AT1G48460.2 | tRNA-processing ribonuclease BN | Chr1:17911469-17913149 FORWARD LENGTH=303 | 201606;AT1G48460.1 | tRNA-processing ribonuclease BN | Chr1:17911469-17913149 FORWARD LENGTH=340 | 201606	2	4	4	4	0	0	0	0	1	0	0	0	3	2	2	4	0	0	0	0	1	0	0	0	3	2	2	4	0	0	0	0	1	0	0	0	3	2	2	4	15.5	15.5	15.5	34.081
AT1G48470.1	AT1G48470.1	2	1	1	AT1G48470.1 | glutamine synthetase 1%3B5 | Chr1:17913784-17915926 FORWARD LENGTH=353 | 201606	1	2	1	1	1	1	1	0	2	1	0	0	1	1	1	1	0	0	0	0	1	0	0	0	0	0	0	0	0	0	0	0	1	0	0	0	0	0	0	0	6.2	4	4	38.907
AT1G48480.1	AT1G48480.1	19	16	16	AT1G48480.1 | receptor-like kinase 1 | Chr1:17918475-17920743 FORWARD LENGTH=655 | 201606	1	19	16	16	8	6	4	4	3	4	2	4	12	15	13	12	6	3	1	2	2	3	1	3	9	12	10	9	6	3	1	2	2	3	1	3	9	12	10	9	31.5	28.5	28.5	71.13
AT1G48520.1;AT1G48520.3;AT1G48520.2	AT1G48520.1;AT1G48520.3;AT1G48520.2	31;24;23	31;24;23	31;24;23	AT1G48520.1 | GLU-ADT subunit B | Chr1:17940185-17942540 FORWARD LENGTH=550 | 201606;AT1G48520.3 | GLU-ADT subunit B | Chr1:17940185-17942272 FORWARD LENGTH=488 | 201606;AT1G48520.2 | GLU-ADT subunit B | Chr1:17940185-17942075 FORWARD LENGTH=475 | 201606	3	31	31	31	10	10	13	9	6	3	4	4	10	6	6	6	10	10	13	9	6	3	4	4	10	6	6	6	10	10	13	9	6	3	4	4	10	6	6	6	53.6	53.6	53.6	60.94
AT1G48550.2;AT1G48550.1	AT1G48550.2;AT1G48550.1	1;1	1;1	1;1	AT1G48550.2 | Vacuolar protein sorting-associated protein 26 | Chr1:17950792-17952645 REVERSE LENGTH=324 | 201606;AT1G48550.1 | Vacuolar protein sorting-associated protein 26 | Chr1:17950792-17952645 REVERSE LENGTH=327 | 201606	2	1	1	1	0	0	0	0	1	0	0	0	0	0	0	0	0	0	0	0	1	0	0	0	0	0	0	0	0	0	0	0	1	0	0	0	0	0	0	0	6.5	6.5	6.5	35.678
AT1G48570.1	AT1G48570.1	4	4	4	AT1G48570.1 | zinc finger (Ran-binding) family protein | Chr1:17955455-17957661 REVERSE LENGTH=455 | 201606	1	4	4	4	0	0	0	1	1	2	1	1	2	1	1	0	0	0	0	1	1	2	1	1	2	1	1	0	0	0	0	1	1	2	1	1	2	1	1	0	12.5	12.5	12.5	51.817
AT1G48600.1;AT1G48600.2	AT1G48600.1;AT1G48600.2	30;29	27;26	19;18	AT1G48600.1 | S-adenosyl-L-methionine-dependent methyltransferases superfamily protein | Chr1:17966448-17969077 FORWARD LENGTH=475 | 201606;AT1G48600.2 | S-adenosyl-L-methionine-dependent methyltransferases superfamily protein | Chr1:17966074-17969077 FORW	2	30	27	19	12	11	11	11	18	23	21	15	13	11	9	11	9	8	8	8	17	21	18	14	12	9	8	10	4	5	5	5	12	14	12	9	8	6	6	7	60.4	54.1	38.3	54.018
AT1G48620.1	AT1G48620.1	3	3	3	AT1G48620.1 | high mobility group A5 | Chr1:17974148-17976301 REVERSE LENGTH=479 | 201606	1	3	3	3	2	2	0	0	0	0	0	0	0	0	0	0	2	2	0	0	0	0	0	0	0	0	0	0	2	2	0	0	0	0	0	0	0	0	0	0	5.6	5.6	5.6	51.391
AT1G48630.1	AT1G48630.1	19	11	3	AT1G48630.1 | receptor for activated C kinase 1B | Chr1:17981977-17983268 REVERSE LENGTH=326 | 201606	1	19	11	3	7	6	3	4	10	8	11	12	10	10	8	10	4	4	2	2	8	6	7	9	5	6	5	6	1	2	0	0	1	1	1	2	1	1	0	1	50.9	36.8	8.3	35.8
AT1G48650.1;AT1G48650.2	AT1G48650.1;AT1G48650.2	1;1	1;1	1;1	AT1G48650.1 | DEA(D/H)-box RNA helicase family protein | Chr1:17989670-17995169 REVERSE LENGTH=1197 | 201606;AT1G48650.2 | DEA(D/H)-box RNA helicase family protein | Chr1:17989517-17995169 REVERSE LENGTH=1206 | 201606	2	1	1	1	0	0	0	0	0	0	0	0	1	0	1	1	0	0	0	0	0	0	0	0	1	0	1	1	0	0	0	0	0	0	0	0	1	0	1	1	1.3	1.3	1.3	134.25
AT1G48760.3;AT1G48760.2;AT1G48760.1	AT1G48760.3;AT1G48760.2;AT1G48760.1	4;4;4	4;4;4	4;4;4	AT1G48760.3 | delta-adaptin | Chr1:18036652-18039261 REVERSE LENGTH=869 | 201606;AT1G48760.2 | delta-adaptin | Chr1:18036652-18039261 REVERSE LENGTH=869 | 201606;AT1G48760.1 | delta-adaptin | Chr1:18036652-18039261 REVERSE LENGTH=869 | 201606	3	4	4	4	0	0	0	0	2	2	0	0	4	3	3	3	0	0	0	0	2	2	0	0	4	3	3	3	0	0	0	0	2	2	0	0	4	3	3	3	5.5	5.5	5.5	97.153
AT1G48800.1	AT1G48800.1	1	1	1	AT1G48800.1 | Terpenoid cyclases/Protein prenyltransferases superfamily protein | Chr1:18049844-18052975 FORWARD LENGTH=603 | 201606	1	1	1	1	1	0	0	0	0	0	0	0	0	0	0	0	1	0	0	0	0	0	0	0	0	0	0	0	1	0	0	0	0	0	0	0	0	0	0	0	1.7	1.7	1.7	69.655
AT1G48830.2;AT1G48830.1	AT1G48830.2;AT1G48830.1	17;17	15;15	15;15	AT1G48830.2 | Ribosomal protein S7e family protein | Chr1:18059854-18060935 REVERSE LENGTH=191 | 201606;AT1G48830.1 | Ribosomal protein S7e family protein | Chr1:18059854-18060935 REVERSE LENGTH=191 | 201606	2	17	15	15	9	6	7	9	5	5	5	7	5	6	4	4	8	5	6	9	5	4	4	6	4	6	4	4	8	5	6	9	5	4	4	6	4	6	4	4	80.1	72.3	72.3	21.922
AT1G48850.1;AT1G48850.3;AT1G48850.2	AT1G48850.1;AT1G48850.3;AT1G48850.2	9;6;6	9;6;6	9;6;6	AT1G48850.1 | chorismate synthase%2C putative / 5-enolpyruvylshikimate-3-phosphate phospholyase | Chr1:18065154-18067956 REVERSE LENGTH=436 | 201606;AT1G48850.3 | chorismate synthase%2C putative / 5-enolpyruvylshikimate-3-phosphate phospholyase | Chr1:1806	3	9	9	9	7	8	5	4	1	1	0	1	0	0	0	0	7	8	5	4	1	1	0	1	0	0	0	0	7	8	5	4	1	1	0	1	0	0	0	0	27.8	27.8	27.8	47.317
AT1G48860.2;AT1G48860.1	AT1G48860.2;AT1G48860.1	18;18	18;18	5;5	AT1G48860.2 | RNA 3-terminal phosphate cyclase/enolpyruvate transferase%2C alpha/beta | Chr1:18068892-18071074 REVERSE LENGTH=489 | 201606;AT1G48860.1 | RNA 3-terminal phosphate cyclase/enolpyruvate transferase%2C alpha/beta | Chr1:18068892-18071331 REVE	2	18	18	5	6	10	5	10	9	5	4	4	3	2	2	4	6	10	5	10	9	5	4	4	3	2	2	4	1	2	0	2	3	2	0	1	0	0	0	1	45.6	45.6	12.1	52.407
AT1G48900.1;AT1G48900.2;AT5G49500.1;AT1G15310.1;AT5G49500.2	AT1G48900.1;AT1G48900.2	36;31;12;11;6	36;31;12;11;6	36;31;12;11;6	AT1G48900.1 | Signal recognition particle%2C SRP54 subunit protein | Chr1:18084972-18087743 REVERSE LENGTH=495 | 201606;AT1G48900.2 | Signal recognition particle%2C SRP54 subunit protein | Chr1:18085031-18087743 REVERSE LENGTH=431 | 201606	5	36	36	36	21	23	14	17	18	18	15	15	8	7	4	8	21	23	14	17	18	18	15	15	8	7	4	8	21	23	14	17	18	18	15	15	8	7	4	8	72.5	72.5	72.5	54.781
AT1G48920.1	AT1G48920.1	28	28	27	AT1G48920.1 | nucleolin like 1 | Chr1:18098186-18101422 FORWARD LENGTH=557 | 201606	1	28	28	27	7	7	3	7	11	11	9	11	20	21	20	21	7	7	3	7	11	11	9	11	20	21	20	21	7	7	3	7	11	11	9	11	19	20	20	20	39.9	39.9	39.9	58.773
AT1G48950.1	AT1G48950.1	14	13	13	AT1G48950.1 | C3HC zinc finger-like protein | Chr1:18107063-18110108 FORWARD LENGTH=594 | 201606	1	14	13	13	3	3	1	4	8	4	7	4	0	0	1	0	2	2	0	4	7	3	6	3	0	0	1	0	2	2	0	4	7	3	6	3	0	0	1	0	26.6	24.9	24.9	65.233
AT1G49040.1;AT1G49040.3;AT1G49040.4;AT1G49040.2	AT1G49040.1;AT1G49040.3;AT1G49040.4;AT1G49040.2	40;37;32;32	40;37;32;32	40;37;32;32	AT1G49040.1 | stomatal cytokinesis defective / SCD1 protein (SCD1) | Chr1:18139419-18148826 REVERSE LENGTH=1187 | 201606;AT1G49040.3 | stomatal cytokinesis defective / SCD1 protein (SCD1) | Chr1:18140457-18148826 REVERSE LENGTH=1040 | 201606;AT1G49040.4 |	4	40	40	40	17	17	9	6	21	17	19	18	4	7	4	8	17	17	9	6	21	17	19	18	4	7	4	8	17	17	9	6	21	17	19	18	4	7	4	8	32.8	32.8	32.8	131.59
AT1G49140.2;AT1G49140.1	AT1G49140.2;AT1G49140.1	5;5	2;2	2;2	AT1G49140.2 | NADH dehydrogenase ubiquinone 1 beta subcomplex subunit 10-B-like protein (Complex I subunit NDUFS6) | Chr1:18177696-18178269 REVERSE LENGTH=107 | 201606;AT1G49140.1 | NADH dehydrogenase ubiquinone 1 beta subcomplex subunit 10-B-like protein	2	5	2	2	0	0	0	0	2	1	1	1	4	4	4	4	0	0	0	0	1	0	0	0	1	2	1	1	0	0	0	0	1	0	0	0	1	2	1	1	64.5	28	28	12.53
AT1G49240.1;AT2G42090.1	AT1G49240.1	54;2	1;0	1;0	AT1G49240.1 | actin 8 | Chr1:18216539-18217947 FORWARD LENGTH=377 | 201606	2	54	1	1	48	46	48	40	28	30	26	29	22	21	17	24	0	0	0	0	1	0	0	0	0	0	0	0	0	0	0	0	1	0	0	0	0	0	0	0	97.9	5	5	41.862
AT1G49300.2;AT1G49300.1	AT1G49300.2;AT1G49300.1	13;13	4;4	3;3	AT1G49300.2 | RAB GTPase homolog G3E | Chr1:18234842-18236968 FORWARD LENGTH=206 | 201606;AT1G49300.1 | RAB GTPase homolog G3E | Chr1:18234842-18236968 FORWARD LENGTH=206 | 201606	2	13	4	3	5	4	4	6	5	6	8	7	8	11	11	10	0	1	0	1	1	1	2	0	3	4	4	3	0	1	0	0	1	0	2	0	2	3	3	2	53.9	25.7	21.4	22.98
AT1G49340.4;AT1G49340.3;AT1G49340.2;AT1G49340.1	AT1G49340.4;AT1G49340.3;AT1G49340.2;AT1G49340.1	29;29;29;29	29;29;29;29	29;29;29;29	AT1G49340.4 | Phosphatidylinositol 3- and 4-kinase family protein | Chr1:18252355-18263967 FORWARD LENGTH=2021 | 201606;AT1G49340.3 | Phosphatidylinositol 3- and 4-kinase family protein | Chr1:18252355-18263967 FORWARD LENGTH=2021 | 201606;AT1G49340.2 | Ph	4	29	29	29	3	4	1	4	5	2	2	5	15	17	18	14	3	4	1	4	5	2	2	5	15	17	18	14	3	4	1	4	5	2	2	5	15	17	18	14	18.3	18.3	18.3	223.34
AT1G49380.1	AT1G49380.1	4	4	4	AT1G49380.1 | cytochrome c biogenesis protein family | Chr1:18276794-18279204 FORWARD LENGTH=547 | 201606	1	4	4	4	0	0	0	0	0	0	0	0	4	2	2	2	0	0	0	0	0	0	0	0	4	2	2	2	0	0	0	0	0	0	0	0	4	2	2	2	11.3	11.3	11.3	59.392
AT1G49400.1	AT1G49400.1	3	3	3	AT1G49400.1 | Nucleic acid-binding%2C OB-fold-like protein | Chr1:18283156-18283643 FORWARD LENGTH=116 | 201606	1	3	3	3	1	1	0	1	1	1	0	1	0	0	0	0	1	1	0	1	1	1	0	1	0	0	0	0	1	1	0	1	1	1	0	1	0	0	0	0	29.3	29.3	29.3	12.56
AT1G49410.1	AT1G49410.1	3	3	3	AT1G49410.1 | translocase of the outer mitochondrial membrane 6 | Chr1:18286738-18286902 REVERSE LENGTH=54 | 201606	1	3	3	3	0	0	0	1	1	1	1	1	3	3	3	2	0	0	0	1	1	1	1	1	3	3	3	2	0	0	0	1	1	1	1	1	3	3	3	2	37	37	37	6.2653
AT1G49430.1;AT1G49430.2	AT1G49430.1;AT1G49430.2	25;20	25;20	25;20	AT1G49430.1 | long-chain acyl-CoA synthetase 2 | Chr1:18291188-18295641 FORWARD LENGTH=665 | 201606;AT1G49430.2 | long-chain acyl-CoA synthetase 2 | Chr1:18291188-18294350 FORWARD LENGTH=522 | 201606	2	25	25	25	0	0	0	0	9	13	12	15	14	18	15	16	0	0	0	0	9	13	12	15	14	18	15	16	0	0	0	0	9	13	12	15	14	18	15	16	46.3	46.3	46.3	74.388
AT1G49480.3;AT1G49480.2;AT1G49480.1;AT3G18990.1;AT3G18990.2	AT1G49480.3;AT1G49480.2;AT1G49480.1;AT3G18990.1;AT3G18990.2	2;2;2;2;2	2;2;2;2;2	2;2;2;2;2	AT1G49480.3 | related to vernalization1 1 | Chr1:18314596-18315460 REVERSE LENGTH=226 | 201606;AT1G49480.2 | related to vernalization1 1 | Chr1:18314596-18315460 REVERSE LENGTH=226 | 201606;AT1G49480.1 | related to vernalization1 1 | Chr1:18314596-18315460	5	2	2	2	0	0	0	0	1	0	0	0	2	0	2	1	0	0	0	0	1	0	0	0	2	0	2	1	0	0	0	0	1	0	0	0	2	0	2	1	8.8	8.8	8.8	25.85
AT1G49510.1;AT1G49510.3;AT1G49510.2	AT1G49510.1;AT1G49510.3;AT1G49510.2	5;5;4	5;5;4	5;5;4	AT1G49510.1 | embryo defective 1273 | Chr1:18327026-18328147 FORWARD LENGTH=240 | 201606;AT1G49510.3 | embryo defective 1273 | Chr1:18327026-18328147 FORWARD LENGTH=240 | 201606;AT1G49510.2 | embryo defective 1273 | Chr1:18327516-18328147 FORWARD LENGTH=18	3	5	5	5	0	0	1	0	0	0	0	0	3	2	3	2	0	0	1	0	0	0	0	0	3	2	3	2	0	0	1	0	0	0	0	0	3	2	3	2	21.7	21.7	21.7	27.382
AT1G49600.1;AT1G49600.3;AT1G49600.2	AT1G49600.1;AT1G49600.3;AT1G49600.2	11;10;10	11;10;10	7;6;6	AT1G49600.1 | RNA-binding protein 47A | Chr1:18357236-18360150 REVERSE LENGTH=445 | 201606;AT1G49600.3 | RNA-binding protein 47A | Chr1:18357827-18360150 REVERSE LENGTH=450 | 201606;AT1G49600.2 | RNA-binding protein 47A | Chr1:18357827-18360150 REVERSE LEN	3	11	11	7	1	1	0	0	5	4	4	3	4	8	6	5	1	1	0	0	5	4	4	3	4	8	6	5	0	0	0	0	4	3	1	3	3	5	4	4	35.5	35.5	27.9	48.483
AT1G49650.1	AT1G49650.1	6	6	5	AT1G49650.1 | alpha/beta-Hydrolases superfamily protein | Chr1:18377363-18378487 REVERSE LENGTH=374 | 201606	1	6	6	5	5	4	3	4	2	0	0	0	0	0	0	0	5	4	3	4	2	0	0	0	0	0	0	0	4	4	3	3	2	0	0	0	0	0	0	0	20.6	20.6	17.4	41.693
AT1G49660.1	AT1G49660.1	5	4	4	AT1G49660.1 | carboxyesterase 5 | Chr1:18378777-18379736 REVERSE LENGTH=319 | 201606	1	5	4	4	2	0	0	1	3	1	1	1	2	3	2	2	1	0	0	0	3	1	1	1	2	3	2	2	1	0	0	0	3	1	1	1	2	3	2	2	23.2	19.4	19.4	35.196
AT1G49670.1;AT1G49670.2	AT1G49670.1;AT1G49670.2	24;24	24;24	24;24	AT1G49670.1 | ARP protein (REF) | Chr1:18381591-18386021 REVERSE LENGTH=629 | 201606;AT1G49670.2 | ARP protein (REF) | Chr1:18381591-18386021 REVERSE LENGTH=652 | 201606	2	24	24	24	5	9	7	4	9	8	6	5	10	13	10	13	5	9	7	4	9	8	6	5	10	13	10	13	5	9	7	4	9	8	6	5	10	13	10	13	49.8	49.8	49.8	67.943
AT1G49710.1	AT1G49710.1	7	7	5	AT1G49710.1 | fucosyltransferase 12 | Chr1:18391622-18393769 REVERSE LENGTH=513 | 201606	1	7	7	5	0	0	0	0	0	0	0	0	4	3	4	4	0	0	0	0	0	0	0	0	4	3	4	4	0	0	0	0	0	0	0	0	3	2	2	3	18.3	18.3	13.3	57.307
AT1G49730.4;AT1G49730.1	AT1G49730.4;AT1G49730.1	1;1	1;1	1;1	AT1G49730.4 | Protein kinase superfamily protein | Chr1:18402618-18405548 REVERSE LENGTH=623 | 201606;AT1G49730.1 | Protein kinase superfamily protein | Chr1:18402618-18405638 REVERSE LENGTH=693 | 201606	2	1	1	1	0	0	0	0	0	0	0	0	1	1	0	0	0	0	0	0	0	0	0	0	1	1	0	0	0	0	0	0	0	0	0	0	1	1	0	0	3	3	3	68.495
AT1G49740.1;AT3G19310.1	AT1G49740.1	15;2	15;2	15;2	AT1G49740.1 | PLC-like phosphodiesterases superfamily protein | Chr1:18407728-18409468 FORWARD LENGTH=359 | 201606	2	15	15	15	8	8	5	2	9	5	0	8	0	0	0	0	8	8	5	2	9	5	0	8	0	0	0	0	8	8	5	2	9	5	0	8	0	0	0	0	44	44	44	39.825
AT1G49750.1	AT1G49750.1	5	5	5	AT1G49750.1 | Leucine-rich repeat (LRR) family protein | Chr1:18411177-18412779 REVERSE LENGTH=494 | 201606	1	5	5	5	0	2	1	1	1	1	3	1	1	1	2	2	0	2	1	1	1	1	3	1	1	1	2	2	0	2	1	1	1	1	3	1	1	1	2	2	11.5	11.5	11.5	54.407
AT1G49760.2;AT1G49760.1	AT1G49760.2;AT1G49760.1	32;32	32;32	27;27	AT1G49760.2 | poly(A) binding protein 8 | Chr1:18416740-18419753 FORWARD LENGTH=671 | 201606;AT1G49760.1 | poly(A) binding protein 8 | Chr1:18416740-18419753 FORWARD LENGTH=671 | 201606	2	32	32	27	11	4	8	8	15	17	20	18	22	21	21	25	11	4	8	8	15	17	20	18	22	21	21	25	10	4	7	6	13	15	19	16	20	19	19	22	51.9	51.9	46.9	72.779
AT1G49830.1	AT1G49830.1	1	1	1	AT1G49830.1 | basic helix-loop-helix (bHLH) DNA-binding superfamily protein | Chr1:18445111-18446659 REVERSE LENGTH=250 | 201606	1	1	1	1	0	0	0	0	1	0	0	0	0	0	0	0	0	0	0	0	1	0	0	0	0	0	0	0	0	0	0	0	1	0	0	0	0	0	0	0	6.4	6.4	6.4	27.398
AT1G49970.1	AT1G49970.1	17	17	17	AT1G49970.1 | CLP protease proteolytic subunit 1 | Chr1:18501936-18504462 REVERSE LENGTH=387 | 201606	1	17	17	17	10	12	10	12	10	9	12	10	8	8	7	5	10	12	10	12	10	9	12	10	8	8	7	5	10	12	10	12	10	9	12	10	8	8	7	5	39.3	39.3	39.3	42.627
AT1G50020.1	AT1G50020.1	1	1	1	AT1G50020.1 | tubulin alpha-6 chain | Chr1:18520144-18521600 REVERSE LENGTH=209 | 201606	1	1	1	1	0	0	0	0	0	0	0	0	0	0	0	1	0	0	0	0	0	0	0	0	0	0	0	1	0	0	0	0	0	0	0	0	0	0	0	1	7.2	7.2	7.2	23.273
AT1G50030.2;AT1G50030.1	AT1G50030.2;AT1G50030.1	13;13	13;13	13;13	AT1G50030.2 | target of rapamycin | Chr1:18522626-18539619 REVERSE LENGTH=2454 | 201606;AT1G50030.1 | target of rapamycin | Chr1:18522626-18539619 REVERSE LENGTH=2481 | 201606	2	13	13	13	0	0	0	0	1	0	0	0	10	7	5	5	0	0	0	0	1	0	0	0	10	7	5	5	0	0	0	0	1	0	0	0	10	7	5	5	6.6	6.6	6.6	275.97
AT1G50120.1;AT1G50120.2	AT1G50120.1;AT1G50120.2	5;5	5;5	5;5	AT1G50120.1 | immunoglobulin | Chr1:18562302-18566015 FORWARD LENGTH=532 | 201606;AT1G50120.2 | immunoglobulin | Chr1:18562302-18566015 FORWARD LENGTH=562 | 201606	2	5	5	5	0	0	0	0	4	2	4	2	2	1	1	1	0	0	0	0	4	2	4	2	2	1	1	1	0	0	0	0	4	2	4	2	2	1	1	1	12.8	12.8	12.8	59.105
AT1G50140.4;AT1G50140.3;AT1G50140.1;AT1G50140.5;AT1G50140.2	AT1G50140.4;AT1G50140.3;AT1G50140.1;AT1G50140.5;AT1G50140.2	21;21;21;20;20	14;14;14;13;13	14;14;14;13;13	AT1G50140.4 | P-loop containing nucleoside triphosphate hydrolases superfamily protein | Chr1:18569921-18578663 REVERSE LENGTH=1003 | 201606;AT1G50140.3 | P-loop containing nucleoside triphosphate hydrolases superfamily protein | Chr1:18569921-18578663 REV	5	21	14	14	2	0	0	0	15	11	9	9	7	4	5	5	1	0	0	0	11	6	5	4	3	0	1	1	1	0	0	0	11	6	5	4	3	0	1	1	27.7	17.4	17.4	113.28
AT1G50200.1;AT1G50200.2	AT1G50200.1;AT1G50200.2	45;43	45;43	45;43	AT1G50200.1 | Alanyl-tRNA synthetase | Chr1:18591429-18598311 REVERSE LENGTH=1003 | 201606;AT1G50200.2 | Alanyl-tRNA synthetase | Chr1:18591429-18598311 REVERSE LENGTH=1011 | 201606	2	45	45	45	16	20	20	19	20	18	13	18	21	20	19	22	16	20	20	19	20	18	13	18	21	20	19	22	16	20	20	19	20	18	13	18	21	20	19	22	47	47	47	110.49
AT1G50240.3;AT1G50240.2	AT1G50240.3;AT1G50240.2	6;6	6;6	6;6	AT1G50240.3 | kinase family with ARM repeat domain-containing protein | Chr1:18607063-18614094 FORWARD LENGTH=1322 | 201606;AT1G50240.2 | kinase family with ARM repeat domain-containing protein | Chr1:18607063-18614094 FORWARD LENGTH=1322 | 201606	2	6	6	6	0	0	0	0	5	4	0	3	0	2	1	0	0	0	0	0	5	4	0	3	0	2	1	0	0	0	0	0	5	4	0	3	0	2	1	0	6.7	6.7	6.7	145.41
AT1G50250.1	AT1G50250.1	42	11	11	AT1G50250.1 | FTSH protease 1 | Chr1:18614398-18616930 REVERSE LENGTH=716 | 201606	1	42	11	11	14	15	11	13	13	15	15	18	35	36	39	34	2	3	3	2	1	0	1	2	10	11	11	8	2	3	3	2	1	0	1	2	10	11	11	8	57.5	17.9	17.9	76.758
AT1G50320.1	AT1G50320.1	13	13	13	AT1G50320.1 | thioredoxin X | Chr1:18638606-18639464 REVERSE LENGTH=182 | 201606	1	13	13	13	8	11	6	6	4	5	4	2	1	1	2	1	8	11	6	6	4	5	4	2	1	1	2	1	8	11	6	6	4	5	4	2	1	1	2	1	40.1	40.1	40.1	19.648
AT1G50370.1	AT1G50370.1	18	4	4	AT1G50370.1 | Calcineurin-like metallo-phosphoesterase superfamily protein | Chr1:18658894-18661672 FORWARD LENGTH=303 | 201606	1	18	4	4	10	14	10	13	9	6	8	7	2	2	2	3	2	3	2	4	3	1	2	1	0	0	0	0	2	3	2	4	3	1	2	1	0	0	0	0	72.6	16.2	16.2	34.819
AT1G50430.2;AT1G50430.1	AT1G50430.2;AT1G50430.1	3;3	3;3	3;3	AT1G50430.2 | Ergosterol biosynthesis ERG4/ERG24 family | Chr1:18682175-18685555 REVERSE LENGTH=431 | 201606;AT1G50430.1 | Ergosterol biosynthesis ERG4/ERG24 family | Chr1:18682175-18685555 REVERSE LENGTH=432 | 201606	2	3	3	3	0	0	0	0	2	0	2	1	3	1	2	1	0	0	0	0	2	0	2	1	3	1	2	1	0	0	0	0	2	0	2	1	3	1	2	1	9.7	9.7	9.7	49.404
AT1G50450.1	AT1G50450.1	11	11	11	AT1G50450.1 | Saccharopine dehydrogenase | Chr1:18687902-18690348 REVERSE LENGTH=428 | 201606	1	11	11	11	3	1	0	0	0	1	0	0	6	8	7	6	3	1	0	0	0	1	0	0	6	8	7	6	3	1	0	0	0	1	0	0	6	8	7	6	26.9	26.9	26.9	46.559
AT1G50460.1;AT1G50460.2;AT1G50460.3;AT3G20040.1	AT1G50460.1;AT1G50460.2;AT1G50460.3;AT3G20040.1	4;3;3;2	4;3;3;2	4;3;3;2	AT1G50460.1 | hexokinase-like 1 | Chr1:18694031-18697429 FORWARD LENGTH=498 | 201606;AT1G50460.2 | hexokinase-like 1 | Chr1:18694031-18696755 FORWARD LENGTH=365 | 201606;AT1G50460.3 | hexokinase-like 1 | Chr1:18694946-18697429 FORWARD LENGTH=422 | 201606;A	4	4	4	4	0	0	0	0	0	0	0	0	4	2	3	4	0	0	0	0	0	0	0	0	4	2	3	4	0	0	0	0	0	0	0	0	4	2	3	4	9.4	9.4	9.4	54.59
AT1G50480.1;AT2G12280.1	AT1G50480.1	38;6	38;6	38;6	AT1G50480.1 | 10-formyltetrahydrofolate synthetase | Chr1:18702064-18704687 FORWARD LENGTH=634 | 201606	2	38	38	38	24	18	20	17	17	8	10	10	4	3	2	1	24	18	20	17	17	8	10	10	4	3	2	1	24	18	20	17	17	8	10	10	4	3	2	1	51.7	51.7	51.7	67.801
AT1G50500.3;AT1G50500.1;AT1G50500.2;AT1G50500.4;AT1G50500.5	AT1G50500.3;AT1G50500.1;AT1G50500.2;AT1G50500.4;AT1G50500.5	36;36;36;34;29	36;36;36;34;29	36;36;36;34;29	AT1G50500.3 | Membrane trafficking VPS53 family protein | Chr1:18708217-18715597 REVERSE LENGTH=828 | 201606;AT1G50500.1 | Membrane trafficking VPS53 family protein | Chr1:18708217-18715597 REVERSE LENGTH=828 | 201606;AT1G50500.2 | Membrane trafficking VPS	5	36	36	36	20	17	14	14	19	15	10	12	4	6	5	5	20	17	14	14	19	15	10	12	4	6	5	5	20	17	14	14	19	15	10	12	4	6	5	5	50	50	50	92.529
AT1G50510.1	AT1G50510.1	2	2	2	AT1G50510.1 | indigoidine synthase A family protein | Chr1:18716578-18719060 FORWARD LENGTH=330 | 201606	1	2	2	2	1	1	0	2	0	0	0	0	0	0	0	0	1	1	0	2	0	0	0	0	0	0	0	0	1	1	0	2	0	0	0	0	0	0	0	0	7.6	7.6	7.6	34.799
AT1G50570.2;AT1G50570.1	AT1G50570.2;AT1G50570.1	5;5	4;4	4;4	AT1G50570.2 | Calcium-dependent lipid-binding (CaLB domain) family protein | Chr1:18726400-18727566 REVERSE LENGTH=388 | 201606;AT1G50570.1 | Calcium-dependent lipid-binding (CaLB domain) family protein | Chr1:18726400-18727566 REVERSE LENGTH=388 | 201606	2	5	4	4	0	0	0	0	3	2	0	0	1	1	2	1	0	0	0	0	2	2	0	0	1	1	2	1	0	0	0	0	2	2	0	0	1	1	2	1	17.8	15.2	15.2	42.152
AT1G50575.1	AT1G50575.1	5	5	5	AT1G50575.1 | Putative lysine decarboxylase family protein | Chr1:18728862-18730296 REVERSE LENGTH=306 | 201606	1	5	5	5	1	1	1	0	3	3	3	3	1	1	1	2	1	1	1	0	3	3	3	3	1	1	1	2	1	1	1	0	3	3	3	3	1	1	1	2	20.9	20.9	20.9	33.971
AT1G50600.3;AT1G50600.1;AT1G50600.2;AT2G04890.1;AT5G48150.4;AT5G48150.3;AT5G48150.2;AT5G48150.1	AT1G50600.3;AT1G50600.1;AT1G50600.2	15;15;15;1;1;1;1;1	15;15;15;1;1;1;1;1	15;15;15;1;1;1;1;1	AT1G50600.3 | scarecrow-like 5 | Chr1:18737398-18738978 REVERSE LENGTH=526 | 201606;AT1G50600.1 | scarecrow-like 5 | Chr1:18737398-18739547 REVERSE LENGTH=597 | 201606;AT1G50600.2 | scarecrow-like 5 | Chr1:18737398-18739559 REVERSE LENGTH=601 | 201606	8	15	15	15	7	8	4	5	4	1	1	0	1	1	0	0	7	8	4	5	4	1	1	0	1	1	0	0	7	8	4	5	4	1	1	0	1	1	0	0	38	38	38	58.626
AT1G50670.3;AT1G50670.2;AT1G50670.1	AT1G50670.3;AT1G50670.2;AT1G50670.1	7;7;7	7;7;7	7;7;7	AT1G50670.3 | OTU-like cysteine protease family protein | Chr1:18775086-18776552 REVERSE LENGTH=208 | 201606;AT1G50670.2 | OTU-like cysteine protease family protein | Chr1:18775086-18776552 REVERSE LENGTH=208 | 201606;AT1G50670.1 | OTU-like cysteine protea	3	7	7	7	4	2	3	2	3	1	3	2	2	1	1	3	4	2	3	2	3	1	3	2	2	1	1	3	4	2	3	2	3	1	3	2	2	1	1	3	29.8	29.8	29.8	23.425
AT1G50710.1	AT1G50710.1	4	4	4	AT1G50710.1 | HAUS augmin-like complex subunit | Chr1:18784719-18787615 REVERSE LENGTH=423 | 201606	1	4	4	4	1	0	0	0	3	0	0	0	0	1	0	0	1	0	0	0	3	0	0	0	0	1	0	0	1	0	0	0	3	0	0	0	0	1	0	0	12.8	12.8	12.8	47.769
AT1G50730.2;AT1G50730.3;AT1G50730.1	AT1G50730.2;AT1G50730.3;AT1G50730.1	4;4;3	4;4;3	4;4;3	AT1G50730.2 | hypothetical protein | Chr1:18795275-18802098 FORWARD LENGTH=908 | 201606;AT1G50730.3 | hypothetical protein | Chr1:18795275-18802098 FORWARD LENGTH=909 | 201606;AT1G50730.1 | hypothetical protein | Chr1:18795275-18802098 FORWARD LENGTH=923 |	3	4	4	4	0	0	0	0	4	2	0	0	0	0	0	0	0	0	0	0	4	2	0	0	0	0	0	0	0	0	0	0	4	2	0	0	0	0	0	0	5.9	5.9	5.9	102.53
AT1G50900.1	AT1G50900.1	6	6	6	AT1G50900.1 | Ankyrin repeat family protein | Chr1:18866272-18867014 FORWARD LENGTH=175 | 201606	1	6	6	6	4	1	1	5	1	0	1	1	0	0	0	0	4	1	1	5	1	0	1	1	0	0	0	0	4	1	1	5	1	0	1	1	0	0	0	0	48.6	48.6	48.6	19.189
AT1G50920.1	AT1G50920.1	8	8	6	AT1G50920.1 | Nucleolar GTP-binding protein | Chr1:18870555-18872570 FORWARD LENGTH=671 | 201606	1	8	8	6	0	0	0	1	4	3	1	1	2	0	0	1	0	0	0	1	4	3	1	1	2	0	0	1	0	0	0	1	3	3	1	1	1	0	0	1	15.4	15.4	12.7	76.848
AT1G50940.1	AT1G50940.1	8	8	8	AT1G50940.1 | electron transfer flavoprotein alpha | Chr1:18878038-18879939 REVERSE LENGTH=363 | 201606	1	8	8	8	6	4	3	6	1	0	1	0	0	0	0	0	6	4	3	6	1	0	1	0	0	0	0	0	6	4	3	6	1	0	1	0	0	0	0	0	37.7	37.7	37.7	38.407
AT1G50970.3;AT1G50970.2;AT1G50970.1	AT1G50970.3;AT1G50970.2;AT1G50970.1	2;2;2	2;2;2	2;2;2	AT1G50970.3 | Membrane trafficking VPS53 family protein | Chr1:18896767-18900268 FORWARD LENGTH=475 | 201606;AT1G50970.2 | Membrane trafficking VPS53 family protein | Chr1:18896506-18900268 FORWARD LENGTH=514 | 201606;AT1G50970.1 | Membrane trafficking VPS	3	2	2	2	1	0	0	0	1	1	1	1	0	1	1	0	1	0	0	0	1	1	1	1	0	1	1	0	1	0	0	0	1	1	1	1	0	1	1	0	3.2	3.2	3.2	53.885
AT5G54640.1;AT4G27230.2;AT4G27230.1;AT1G51060.1	AT5G54640.1;AT4G27230.2;AT4G27230.1;AT1G51060.1	4;4;4;4	1;1;1;1	1;1;1;1	AT5G54640.1 | Histone superfamily protein | Chr5:22196540-22197279 FORWARD LENGTH=130 | 201606;AT4G27230.2 | histone H2A 2 | Chr4:13637515-13638325 REVERSE LENGTH=131 | 201606;AT4G27230.1 | histone H2A 2 | Chr4:13637515-13638325 REVERSE LENGTH=131 | 201606	4	4	1	1	3	3	3	3	3	3	2	3	3	3	3	3	0	0	0	1	1	1	1	1	1	1	1	1	0	0	0	1	1	1	1	1	1	1	1	1	35.4	17.7	17.7	13.658
AT1G51080.1	AT1G51080.1	1	1	1	AT1G51080.1 | golgin family A protein | Chr1:18929883-18930740 REVERSE LENGTH=285 | 201606	1	1	1	1	0	0	0	0	0	0	0	0	1	0	1	0	0	0	0	0	0	0	0	0	1	0	1	0	0	0	0	0	0	0	0	0	1	0	1	0	4.9	4.9	4.9	33.091
AT1G51100.1	AT1G51100.1	6	6	6	AT1G51100.1 | potassium/sodium hyperpolarization-activated cyclic nucleotide-gated channel protein | Chr1:18934342-18934977 FORWARD LENGTH=211 | 201606	1	6	6	6	3	2	1	1	1	5	3	4	1	1	2	1	3	2	1	1	1	5	3	4	1	1	2	1	3	2	1	1	1	5	3	4	1	1	2	1	28	28	28	24.161
AT1G51110.1	AT1G51110.1	19	19	19	AT1G51110.1 | Plastid-lipid associated protein PAP / fibrillin family protein | Chr1:18935380-18937484 FORWARD LENGTH=409 | 201606	1	19	19	19	3	1	0	3	2	3	3	2	11	15	11	12	3	1	0	3	2	3	3	2	11	15	11	12	3	1	0	3	2	3	3	2	11	15	11	12	50.9	50.9	50.9	45.765
AT1G51160.3;AT1G51160.2;AT1G51160.1	AT1G51160.3;AT1G51160.2;AT1G51160.1	4;4;4	4;4;4	4;4;4	AT1G51160.3 | SNARE-like superfamily protein | Chr1:18950057-18951560 FORWARD LENGTH=169 | 201606;AT1G51160.2 | SNARE-like superfamily protein | Chr1:18950057-18951560 FORWARD LENGTH=169 | 201606;AT1G51160.1 | SNARE-like superfamily protein | Chr1:18950057	3	4	4	4	1	0	0	1	2	2	3	2	2	2	1	2	1	0	0	1	2	2	3	2	2	2	1	2	1	0	0	1	2	2	3	2	2	2	1	2	28.4	28.4	28.4	18.965
AT1G51350.1	AT1G51350.1	4	4	4	AT1G51350.1 | ARM repeat superfamily protein | Chr1:19035851-19038738 FORWARD LENGTH=666 | 201606	1	4	4	4	1	1	1	0	0	0	1	1	0	0	0	0	1	1	1	0	0	0	1	1	0	0	0	0	1	1	1	0	0	0	1	1	0	0	0	0	9.8	9.8	9.8	72.392
AT1G51500.1;AT3G21090.1;AT1G51460.1	AT1G51500.1;AT3G21090.1	10;5;2	9;4;1	9;4;1	AT1G51500.1 | ABC-2 type transporter family protein | Chr1:19097967-19100972 REVERSE LENGTH=687 | 201606;AT3G21090.1 | ABC-2 type transporter family protein | Chr3:7391497-7394933 REVERSE LENGTH=691 | 201606	3	10	9	9	0	0	0	0	0	1	0	0	7	8	5	6	0	0	0	0	0	1	0	0	6	8	4	5	0	0	0	0	0	1	0	0	6	8	4	5	13.4	13.4	13.4	76.45
AT1G51510.1	AT1G51510.1	3	3	3	AT1G51510.1 | RNA-binding (RRM/RBD/RNP motifs) family protein | Chr1:19103072-19104753 REVERSE LENGTH=202 | 201606	1	3	3	3	1	0	1	1	0	0	0	0	0	1	0	0	1	0	1	1	0	0	0	0	0	1	0	0	1	0	1	1	0	0	0	0	0	1	0	0	16.3	16.3	16.3	22.438
AT1G51540.1	AT1G51540.1	1	1	1	AT1G51540.1 | Galactose oxidase/kelch repeat superfamily protein | Chr1:19115702-19117381 FORWARD LENGTH=415 | 201606	1	1	1	1	0	0	0	0	0	0	0	0	1	1	1	1	0	0	0	0	0	0	0	0	1	1	1	1	0	0	0	0	0	0	0	0	1	1	1	1	3.1	3.1	3.1	46.747
AT1G51560.1	AT1G51560.1	11	9	9	AT1G51560.1 | Pyridoxamine 5-phosphate oxidase family protein | Chr1:19119900-19121859 REVERSE LENGTH=392 | 201606	1	11	9	9	7	8	7	4	7	4	5	3	1	1	0	1	5	6	6	4	5	2	4	1	0	0	0	0	5	6	6	4	5	2	4	1	0	0	0	0	45.2	39.8	39.8	43.582
AT1G51570.1;AT5G12970.1	AT1G51570.1	16;1	16;1	8;0	AT1G51570.1 | Calcium-dependent lipid-binding (CaLB domain) plant phosphoribosyltransferase family protein | Chr1:19122358-19124688 REVERSE LENGTH=776 | 201606	2	16	16	8	0	0	0	0	1	3	0	0	12	8	10	6	0	0	0	0	1	3	0	0	12	8	10	6	0	0	0	0	0	0	0	0	6	2	3	2	22.7	22.7	11.9	89.153
AT1G51590.1;AT1G51590.2	AT1G51590.1;AT1G51590.2	11;7	11;7	9;5	AT1G51590.1 | alpha-mannosidase 1 | Chr1:19128315-19132132 REVERSE LENGTH=560 | 201606;AT1G51590.2 | alpha-mannosidase 1 | Chr1:19128315-19131406 REVERSE LENGTH=456 | 201606	2	11	11	9	0	0	0	0	0	2	0	0	7	6	9	7	0	0	0	0	0	2	0	0	7	6	9	7	0	0	0	0	0	0	0	0	5	4	7	5	22.7	22.7	18	63.531
AT1G51630.1	AT1G51630.1	17	17	13	AT1G51630.1 | O-fucosyltransferase family protein | Chr1:19142141-19144082 REVERSE LENGTH=423 | 201606	1	17	17	13	5	2	1	2	2	3	4	5	9	10	11	12	5	2	1	2	2	3	4	5	9	10	11	12	4	1	1	2	1	2	3	4	7	8	9	10	44.7	44.7	38.8	47.142
AT1G51650.1	AT1G51650.1	6	6	6	AT1G51650.1 | ATP synthase epsilon chain | Chr1:19152680-19153641 FORWARD LENGTH=70 | 201606	1	6	6	6	5	5	2	3	3	4	4	3	5	5	5	5	5	5	2	3	3	4	4	3	5	5	5	5	5	5	2	3	3	4	4	3	5	5	5	5	81.4	81.4	81.4	7.8319
AT1G51660.1	AT1G51660.1	6	2	2	AT1G51660.1 | mitogen-activated protein kinase kinase 4 | Chr1:19154575-19155675 FORWARD LENGTH=366 | 201606	1	6	2	2	3	3	2	2	5	3	2	3	5	5	5	5	0	0	0	0	2	1	0	1	2	2	2	2	0	0	0	0	2	1	0	1	2	2	2	2	21.9	6.8	6.8	40.116
AT1G51680.1;AT1G51680.3;AT1G51680.2	AT1G51680.1;AT1G51680.3;AT1G51680.2	13;12;10	13;12;10	12;11;9	AT1G51680.1 | 4-coumarate:CoA ligase 1 | Chr1:19159007-19161464 REVERSE LENGTH=561 | 201606;AT1G51680.3 | 4-coumarate:CoA ligase 1 | Chr1:19159080-19161464 REVERSE LENGTH=539 | 201606;AT1G51680.2 | 4-coumarate:CoA ligase 1 | Chr1:19159647-19161464 REVERSE	3	13	13	12	6	2	3	4	4	1	0	0	0	0	0	0	6	2	3	4	4	1	0	0	0	0	0	0	5	2	3	4	4	1	0	0	0	0	0	0	26.6	26.6	25.3	61.053
AT1G51690.4;AT1G51690.1;AT1G51690.5;AT1G51690.2;AT1G51690.3	AT1G51690.4;AT1G51690.1;AT1G51690.5;AT1G51690.2;AT1G51690.3	11;11;11;10;10	11;11;11;10;10	10;10;10;9;9	AT1G51690.4 | protein phosphatase 2A 55 kDa regulatory subunit B alpha isoform | Chr1:19166218-19169974 FORWARD LENGTH=513 | 201606;AT1G51690.1 | protein phosphatase 2A 55 kDa regulatory subunit B alpha isoform | Chr1:19166218-19169974 FORWARD LENGTH=513 |	5	11	11	10	0	2	1	3	5	5	3	4	2	1	1	2	0	2	1	3	5	5	3	4	2	1	1	2	0	1	1	2	5	5	3	4	2	1	1	2	28.7	28.7	27.1	56.934
AT1G51710.1;AT1G51710.2;AT3G21280.2;AT3G21280.1	AT1G51710.1;AT1G51710.2	25;21;7;7	25;21;7;7	25;21;7;7	AT1G51710.1 | ubiquitin-specific protease 6 | Chr1:19175805-19179894 REVERSE LENGTH=482 | 201606;AT1G51710.2 | ubiquitin-specific protease 6 | Chr1:19175805-19179399 REVERSE LENGTH=443 | 201606	4	25	25	25	5	3	7	2	17	17	11	14	8	6	8	6	5	3	7	2	17	17	11	14	8	6	8	6	5	3	7	2	17	17	11	14	8	6	8	6	57.9	57.9	57.9	53.695
AT1G51730.1	AT1G51730.1	5	5	5	AT1G51730.1 | Ubiquitin-conjugating enzyme family protein | Chr1:19186812-19188638 REVERSE LENGTH=252 | 201606	1	5	5	5	1	0	0	3	1	1	0	0	0	0	0	0	1	0	0	3	1	1	0	0	0	0	0	0	1	0	0	3	1	1	0	0	0	0	0	0	18.3	18.3	18.3	28.705
AT1G51760.1;AT1G51780.1	AT1G51760.1	10;1	10;1	10;1	AT1G51760.1 | peptidase M20/M25/M40 family protein | Chr1:19199562-19201424 FORWARD LENGTH=440 | 201606	2	10	10	10	7	4	0	4	2	0	0	0	2	2	3	0	7	4	0	4	2	0	0	0	2	2	3	0	7	4	0	4	2	0	0	0	2	2	3	0	31.6	31.6	31.6	48.263
AT1G51800.1;AT1G51880.1;AT1G51880.2;AT1G51880.3	AT1G51800.1	14;3;3;3	12;1;1;1	12;1;1;1	AT1G51800.1 | Leucine-rich repeat protein kinase family protein | Chr1:19214203-19217833 FORWARD LENGTH=894 | 201606	4	14	12	12	0	0	0	0	0	2	1	1	7	10	8	8	0	0	0	0	0	1	0	0	6	9	6	7	0	0	0	0	0	1	0	0	6	9	6	7	17.1	15.3	15.3	99.637
AT1G51805.1;AT1G51805.2;AT1G51820.2;AT1G51830.1;AT1G51830.2;AT5G59650.1;AT5G59680.1;AT5G59650.2	AT1G51805.1;AT1G51805.2	17;16;4;3;3;2;2;2	13;12;0;0;0;1;1;1	13;12;0;0;0;1;1;1	AT1G51805.1 | Leucine-rich repeat protein kinase family protein | Chr1:19221187-19225590 REVERSE LENGTH=884 | 201606;AT1G51805.2 | Leucine-rich repeat protein kinase family protein | Chr1:19221187-19225590 REVERSE LENGTH=860 | 201606	8	17	13	13	2	1	0	1	1	2	1	1	13	7	12	8	2	1	0	1	1	1	0	0	10	5	9	7	2	1	0	1	1	1	0	0	10	5	9	7	23.2	19.1	19.1	98.075
AT1G51840.5;AT1G51840.4;AT1G51840.3;AT1G51840.2;AT1G51840.1	AT1G51840.5;AT1G51840.4;AT1G51840.3;AT1G51840.2;AT1G51840.1	1;1;1;1;1	1;1;1;1;1	1;1;1;1;1	AT1G51840.5 | kinase-like protein | Chr1:19249449-19250171 REVERSE LENGTH=207 | 201606;AT1G51840.4 | kinase-like protein | Chr1:19249449-19250171 REVERSE LENGTH=207 | 201606;AT1G51840.3 | kinase-like protein | Chr1:19249449-19250171 REVERSE LENGTH=207 | 20	5	1	1	1	0	0	0	1	0	0	0	0	0	0	0	0	0	0	0	1	0	0	0	0	0	0	0	0	0	0	0	1	0	0	0	0	0	0	0	0	8.7	8.7	8.7	23.569
AT1G51850.2;AT1G51850.1;AT1G51820.1	AT1G51850.2;AT1G51850.1	17;16;5	17;16;5	13;12;1	AT1G51850.2 | Leucine-rich repeat protein kinase family protein | Chr1:19252964-19256783 REVERSE LENGTH=885 | 201606;AT1G51850.1 | Leucine-rich repeat protein kinase family protein | Chr1:19252964-19256783 REVERSE LENGTH=865 | 201606	3	17	17	13	0	0	0	0	0	1	1	1	12	9	14	7	0	0	0	0	0	1	1	1	12	9	14	7	0	0	0	0	0	0	0	0	9	7	11	6	23.7	23.7	19.7	98.329
AT1G51940.1	AT1G51940.1	2	2	2	AT1G51940.1 | protein kinase family protein / peptidoglycan-binding LysM domain-containing protein | Chr1:19296092-19298941 REVERSE LENGTH=651 | 201606	1	2	2	2	0	0	0	0	0	1	0	0	1	1	0	0	0	0	0	0	0	1	0	0	1	1	0	0	0	0	0	0	0	1	0	0	1	1	0	0	4.9	4.9	4.9	71.444
AT1G51980.1;AT1G51980.2	AT1G51980.1;AT1G51980.2	35;27	35;27	24;20	AT1G51980.1 | Insulinase (Peptidase family M16) protein | Chr1:19323692-19326771 REVERSE LENGTH=503 | 201606;AT1G51980.2 | Insulinase (Peptidase family M16) protein | Chr1:19323929-19326771 REVERSE LENGTH=451 | 201606	2	35	35	24	15	15	12	12	15	20	23	20	28	29	28	30	15	15	12	12	15	20	23	20	28	29	28	30	8	9	6	6	11	13	15	12	19	20	19	21	78.9	78.9	62.6	54.401
AT1G52000.2;AT1G52000.1	AT1G52000.2;AT1G52000.1	2;2	1;1	1;1	AT1G52000.2 | Mannose-binding lectin superfamily protein | Chr1:19333352-19335700 REVERSE LENGTH=730 | 201606;AT1G52000.1 | Mannose-binding lectin superfamily protein | Chr1:19333352-19335700 REVERSE LENGTH=730 | 201606	2	2	1	1	0	0	0	1	0	0	0	0	2	0	1	2	0	0	0	0	0	0	0	0	1	0	0	1	0	0	0	0	0	0	0	0	1	0	0	1	3	1.9	1.9	73.938
AT1G52100.1;AT1G52100.4;AT1G52100.3;AT1G52100.5;AT1G52100.2	AT1G52100.1;AT1G52100.4;AT1G52100.3;AT1G52100.5;AT1G52100.2	23;19;19;19;19	23;19;19;19;19	21;17;17;17;17	AT1G52100.1 | Mannose-binding lectin superfamily protein | Chr1:19383291-19385123 REVERSE LENGTH=437 | 201606;AT1G52100.4 | Mannose-binding lectin superfamily protein | Chr1:19383665-19385123 REVERSE LENGTH=368 | 201606;AT1G52100.3 | Mannose-binding lectin	5	23	23	21	0	0	0	0	0	0	0	0	20	20	19	18	0	0	0	0	0	0	0	0	20	20	19	18	0	0	0	0	0	0	0	0	18	19	17	16	59	59	54.5	47.657
AT1G52160.1	AT1G52160.1	4	2	2	AT1G52160.1 | tRNAse Z3 | Chr1:19420911-19424419 REVERSE LENGTH=890 | 201606	1	4	2	2	2	3	0	1	0	0	0	0	0	0	0	1	1	1	0	0	0	0	0	0	0	0	0	1	1	1	0	0	0	0	0	0	0	0	0	1	4	2	2	98.639
AT1G52190.1	AT1G52190.1	4	4	4	AT1G52190.1 | Major facilitator superfamily protein | Chr1:19434671-19438673 FORWARD LENGTH=607 | 201606	1	4	4	4	0	0	0	0	0	0	0	0	4	1	3	3	0	0	0	0	0	0	0	0	4	1	3	3	0	0	0	0	0	0	0	0	4	1	3	3	8.1	8.1	8.1	66.903
AT1G52200.1	AT1G52200.1	1	1	1	AT1G52200.1 | PLAC8 family protein | Chr1:19442271-19443407 REVERSE LENGTH=190 | 201606	1	1	1	1	0	0	0	0	0	0	0	0	1	1	1	1	0	0	0	0	0	0	0	0	1	1	1	1	0	0	0	0	0	0	0	0	1	1	1	1	11.1	11.1	11.1	21.179
AT1G52220.1;AT1G52220.2;AT1G52220.4	AT1G52220.1;AT1G52220.2	3;2;1	3;2;1	1;0;1	AT1G52220.1 | CURVATURE THYLAKOID protein | Chr1:19453770-19454605 REVERSE LENGTH=156 | 201606;AT1G52220.2 | CURVATURE THYLAKOID protein | Chr1:19453770-19454605 REVERSE LENGTH=155 | 201606	3	3	3	1	1	1	0	0	0	1	0	0	2	1	2	3	1	1	0	0	0	1	0	0	2	1	2	3	0	0	0	0	0	0	0	0	0	0	0	1	26.3	26.3	15.4	16.945
AT1G52230.1	AT1G52230.1	8	2	2	AT1G52230.1 | photosystem I subunit H2 | Chr1:19454902-19455508 FORWARD LENGTH=145 | 201606	1	8	2	2	6	4	4	2	3	3	3	3	6	6	6	6	0	0	0	0	1	1	1	1	2	2	2	2	0	0	0	0	1	1	1	1	2	2	2	2	33.8	17.9	17.9	15.273
AT1G52260.1	AT1G52260.1	5	3	3	AT1G52260.1 | PDI-like 1-5 | Chr1:19460694-19463346 FORWARD LENGTH=537 | 201606	1	5	3	3	1	1	1	0	3	0	0	0	1	1	0	0	0	0	0	0	3	0	0	0	0	0	0	0	0	0	0	0	3	0	0	0	0	0	0	0	12.1	8	8	60.157
AT1G52280.1	AT1G52280.1	7	1	1	AT1G52280.1 | RAB GTPase homolog G3D | Chr1:19468150-19469449 REVERSE LENGTH=206 | 201606	1	7	1	1	3	2	5	4	3	5	3	5	5	5	6	7	0	0	0	0	0	0	0	0	1	0	0	1	0	0	0	0	0	0	0	0	1	0	0	1	30.1	6.8	6.8	23.069
AT1G52290.2;AT1G52290.1;AT5G40540.3;AT5G40540.2;AT5G40540.4;AT5G01850.1;AT1G66750.1;AT5G40540.1;AT5G01850.2;AT3G50720.1;AT1G18040.1;AT1G73690.1;AT5G66710.1	AT1G52290.2;AT1G52290.1	4;4;1;1;1;1;1;1;1;1;1;1;1	2;2;0;0;0;0;0;0;0;0;0;0;0	1;1;0;0;0;0;0;0;0;0;0;0;0	AT1G52290.2 | Protein kinase superfamily protein | Chr1:19470801-19472362 REVERSE LENGTH=383 | 201606;AT1G52290.1 | Protein kinase superfamily protein | Chr1:19470251-19472362 REVERSE LENGTH=509 | 201606	13	4	2	1	1	1	0	0	1	1	1	1	3	4	2	3	0	0	0	0	0	0	0	0	1	2	1	1	0	0	0	0	0	0	0	0	0	1	1	1	12.3	7.6	3.1	42.008
AT1G52300.1;AT3G16080.1;AT1G15250.2;AT1G15250.1;AT3G16080.2	AT1G52300.1;AT3G16080.1;AT1G15250.2;AT1G15250.1	8;7;5;5;3	8;7;5;5;3	8;7;5;5;3	AT1G52300.1 | Zinc-binding ribosomal protein family protein | Chr1:19475213-19476152 REVERSE LENGTH=95 | 201606;AT3G16080.1 | Zinc-binding ribosomal protein family protein | Chr3:5454892-5455677 FORWARD LENGTH=95 | 201606;AT1G15250.2 | Zinc-binding ribosom	5	8	8	8	3	3	2	2	4	3	3	2	2	3	4	2	3	3	2	2	4	3	3	2	2	3	4	2	3	3	2	2	4	3	3	2	2	3	4	2	55.8	55.8	55.8	10.84
AT1G52320.1;AT1G52320.5;AT1G52320.2;AT1G52320.4;AT1G52320.3;AT4G30130.4;AT4G30130.2;AT4G39790.1;AT2G17110.1	AT1G52320.1;AT1G52320.5;AT1G52320.2;AT1G52320.4;AT1G52320.3	5;5;5;4;4;1;1;1;1	5;5;5;4;4;1;1;1;1	4;4;4;3;3;0;0;0;0	AT1G52320.1 | kinesin-like protein | Chr1:19484490-19487204 FORWARD LENGTH=775 | 201606;AT1G52320.5 | kinesin-like protein | Chr1:19484421-19487204 FORWARD LENGTH=798 | 201606;AT1G52320.2 | kinesin-like protein | Chr1:19484421-19487204 FORWARD LENGTH=798 |	9	5	5	4	0	1	0	0	0	1	0	0	2	4	3	3	0	1	0	0	0	1	0	0	2	4	3	3	0	1	0	0	0	1	0	0	2	3	3	3	7.6	7.6	6.7	87.82
AT1G52340.1	AT1G52340.1	1	1	1	AT1G52340.1 | NAD(P)-binding Rossmann-fold superfamily protein | Chr1:19489997-19491527 REVERSE LENGTH=285 | 201606	1	1	1	1	1	1	0	0	0	0	0	0	0	0	0	0	1	1	0	0	0	0	0	0	0	0	0	0	1	1	0	0	0	0	0	0	0	0	0	0	4.2	4.2	4.2	30.272
AT1G52360.3;AT1G52360.4;AT1G52360.1;AT1G52360.2	AT1G52360.3;AT1G52360.4;AT1G52360.1;AT1G52360.2	56;56;56;52	56;56;56;52	24;24;24;24	AT1G52360.3 | Coatomer%2C beta subunit | Chr1:19499282-19505718 FORWARD LENGTH=922 | 201606;AT1G52360.4 | Coatomer%2C beta subunit | Chr1:19499282-19505397 FORWARD LENGTH=926 | 201606;AT1G52360.1 | Coatomer%2C beta subunit | Chr1:19499282-19505397 FORWA	4	56	56	24	32	36	27	26	20	20	18	21	25	25	23	20	32	36	27	26	20	20	18	21	25	25	23	20	10	13	11	11	2	3	3	1	6	6	5	5	60.6	60.6	30.9	104.22
AT1G52380.4;AT1G52380.3;AT1G52380.2;AT1G52380.1	AT1G52380.4;AT1G52380.3;AT1G52380.2;AT1G52380.1	5;5;5;5	5;5;5;5	5;5;5;5	AT1G52380.4 | NUP50 (Nucleoporin 50 kDa) protein | Chr1:19509979-19511301 FORWARD LENGTH=440 | 201606;AT1G52380.3 | NUP50 (Nucleoporin 50 kDa) protein | Chr1:19509979-19511301 FORWARD LENGTH=440 | 201606;AT1G52380.2 | NUP50 (Nucleoporin 50 kDa) protein | C	4	5	5	5	2	3	2	1	1	0	0	0	0	0	0	0	2	3	2	1	1	0	0	0	0	0	0	0	2	3	2	1	1	0	0	0	0	0	0	0	13.4	13.4	13.4	46.592
AT1G52400.1;AT1G52400.3;AT1G52400.2	AT1G52400.1;AT1G52400.3;AT1G52400.2	18;18;16	16;16;14	15;15;13	AT1G52400.1 | beta glucosidase 18 | Chr1:19515250-19517930 FORWARD LENGTH=528 | 201606;AT1G52400.3 | beta glucosidase 18 | Chr1:19515250-19517930 FORWARD LENGTH=528 | 201606;AT1G52400.2 | beta glucosidase 18 | Chr1:19515250-19517646 FORWARD LENGTH=461 | 20	3	18	16	15	2	2	2	1	2	2	2	3	16	13	16	16	1	1	1	0	1	1	1	2	14	11	14	14	1	0	1	0	1	1	0	1	13	10	13	13	50.2	48.5	47.2	60.459
AT1G52410.2;AT1G52410.1	AT1G52410.2;AT1G52410.1	18;17	18;17	18;17	AT1G52410.2 | TSK-associating protein 1 | Chr1:19520762-19525361 FORWARD LENGTH=759 | 201606;AT1G52410.1 | TSK-associating protein 1 | Chr1:19520762-19525361 FORWARD LENGTH=755 | 201606	2	18	18	18	11	9	7	15	3	0	1	1	0	0	0	0	11	9	7	15	3	0	1	1	0	0	0	0	11	9	7	15	3	0	1	1	0	0	0	0	35	35	35	84.375
AT1G52420.1	AT1G52420.1	7	7	5	AT1G52420.1 | UDP-Glycosyltransferase superfamily protein | Chr1:19528667-19531035 FORWARD LENGTH=670 | 201606	1	7	7	5	0	0	0	0	0	0	0	0	5	5	4	2	0	0	0	0	0	0	0	0	5	5	4	2	0	0	0	0	0	0	0	0	3	4	2	1	11.3	11.3	8.5	75.635
AT1G52510.1;AT1G52510.2	AT1G52510.1;AT1G52510.2	24;18	24;18	24;18	AT1G52510.1 | alpha/beta-Hydrolases superfamily protein | Chr1:19563039-19565260 REVERSE LENGTH=380 | 201606;AT1G52510.2 | alpha/beta-Hydrolases superfamily protein | Chr1:19563039-19564599 REVERSE LENGTH=236 | 201606	2	24	24	24	16	15	13	14	13	13	14	14	10	10	10	11	16	15	13	14	13	13	14	14	10	10	10	11	16	15	13	14	13	13	14	14	10	10	10	11	57.6	57.6	57.6	41.839
AT1G52540.2;AT1G52540.1	AT1G52540.2;AT1G52540.1	3;3	3;3	1;1	AT1G52540.2 | Protein kinase superfamily protein | Chr1:19570298-19571571 REVERSE LENGTH=347 | 201606;AT1G52540.1 | Protein kinase superfamily protein | Chr1:19570298-19571884 REVERSE LENGTH=350 | 201606	2	3	3	1	0	0	0	0	0	0	0	0	2	2	1	2	0	0	0	0	0	0	0	0	2	2	1	2	0	0	0	0	0	0	0	0	1	1	0	0	11.2	11.2	2.3	39.658
AT1G52560.2;AT1G52560.1	AT1G52560.2;AT1G52560.1	2;2	2;2	2;2	AT1G52560.2 | HSP20-like chaperones superfamily protein | Chr1:19574783-19575766 REVERSE LENGTH=225 | 201606;AT1G52560.1 | HSP20-like chaperones superfamily protein | Chr1:19574783-19575766 REVERSE LENGTH=232 | 201606	2	2	2	2	0	0	0	0	0	0	0	0	1	1	2	1	0	0	0	0	0	0	0	0	1	1	2	1	0	0	0	0	0	0	0	0	1	1	2	1	9.3	9.3	9.3	25.713
AT1G52570.3;AT1G52570.2;AT1G52570.1	AT1G52570.3;AT1G52570.2;AT1G52570.1	12;12;12	2;2;2	2;2;2	AT1G52570.3 | phospholipase D alpha 2 | Chr1:19583940-19586551 REVERSE LENGTH=810 | 201606;AT1G52570.2 | phospholipase D alpha 2 | Chr1:19583940-19586551 REVERSE LENGTH=810 | 201606;AT1G52570.1 | phospholipase D alpha 2 | Chr1:19583940-19586551 REVERSE LEN	3	12	2	2	5	5	4	5	2	1	2	1	4	2	4	2	1	0	0	1	0	0	0	0	0	0	1	0	1	0	0	1	0	0	0	0	0	0	1	0	14.2	5.8	5.8	91.597
AT1G52590.1	AT1G52590.1	1	1	1	AT1G52590.1 | Putative thiol-disulfide oxidoreductase DCC | Chr1:19589224-19590231 REVERSE LENGTH=172 | 201606	1	1	1	1	0	0	0	0	0	0	0	0	1	1	1	1	0	0	0	0	0	0	0	0	1	1	1	1	0	0	0	0	0	0	0	0	1	1	1	1	8.7	8.7	8.7	19.708
AT1G52600.1	AT1G52600.1	7	7	7	AT1G52600.1 | Peptidase S24/S26A/S26B/S26C family protein | Chr1:19590612-19592486 FORWARD LENGTH=180 | 201606	1	7	7	7	0	0	0	0	2	2	1	2	5	4	5	6	0	0	0	0	2	2	1	2	5	4	5	6	0	0	0	0	2	2	1	2	5	4	5	6	40.6	40.6	40.6	20.021
AT1G52670.1	AT1G52670.1	6	6	6	AT1G52670.1 | Single hybrid motif superfamily protein | Chr1:19615119-19617420 REVERSE LENGTH=274 | 201606	1	6	6	6	3	1	2	4	2	2	1	3	0	1	1	0	3	1	2	4	2	2	1	3	0	1	1	0	3	1	2	4	2	2	1	3	0	1	1	0	26.3	26.3	26.3	29.573
AT1G52730.2;AT1G52730.1;AT1G52730.3;AT1G15470.2;AT1G15470.1	AT1G52730.2;AT1G52730.1;AT1G52730.3	10;10;9;2;2	2;2;1;0;0	2;2;1;0;0	AT1G52730.2 | Transducin/WD40 repeat-like superfamily protein | Chr1:19642866-19644978 FORWARD LENGTH=343 | 201606;AT1G52730.1 | Transducin/WD40 repeat-like superfamily protein | Chr1:19642866-19644978 FORWARD LENGTH=343 | 201606;AT1G52730.3 | Transducin/W	5	10	2	2	6	6	5	4	6	6	4	3	3	2	2	4	1	1	1	1	1	2	1	1	0	0	0	1	1	1	1	1	1	2	1	1	0	0	0	1	33.2	7.3	7.3	37.754
AT1G52740.1;AT4G13570.1;AT4G13570.2	AT1G52740.1	5;2;2	4;2;2	1;0;0	AT1G52740.1 | histone H2A protein 9 | Chr1:19645409-19646221 FORWARD LENGTH=134 | 201606	3	5	4	1	2	2	2	1	3	2	1	2	3	4	3	1	1	1	1	0	2	1	1	1	2	3	2	0	1	1	1	0	0	0	0	0	0	0	0	0	51.5	44.8	21.6	14.271
AT1G52760.1	AT1G52760.1	11	11	11	AT1G52760.1 | lysophospholipase 2 | Chr1:19651378-19652576 FORWARD LENGTH=332 | 201606	1	11	11	11	6	4	4	7	4	5	3	2	9	9	9	7	6	4	4	7	4	5	3	2	9	9	9	7	6	4	4	7	4	5	3	2	9	9	9	7	40.4	40.4	40.4	36.975
AT1G52780.1	AT1G52780.1	21	21	21	AT1G52780.1 | PII%2C uridylyltransferase (DUF2921) | Chr1:19658846-19662025 FORWARD LENGTH=1059 | 201606	1	21	21	21	0	0	0	0	2	1	2	0	14	12	13	12	0	0	0	0	2	1	2	0	14	12	13	12	0	0	0	0	2	1	2	0	14	12	13	12	22.3	22.3	22.3	119.96
AT1G52930.1	AT1G52930.1	7	7	3	AT1G52930.1 | Ribosomal RNA processing Brix domain protein | Chr1:19711261-19713103 FORWARD LENGTH=320 | 201606	1	7	7	3	0	1	0	0	5	2	2	4	2	1	1	2	0	1	0	0	5	2	2	4	2	1	1	2	0	0	0	0	2	0	1	3	0	0	0	1	24.1	24.1	13.4	36.696
AT1G53000.1;AT1G53000.2	AT1G53000.1;AT1G53000.2	14;14	14;14	14;14	AT1G53000.1 | Nucleotide-diphospho-sugar transferases superfamily protein | Chr1:19745330-19747133 REVERSE LENGTH=290 | 201606;AT1G53000.2 | Nucleotide-diphospho-sugar transferases superfamily protein | Chr1:19745330-19747804 REVERSE LENGTH=313 | 201606	2	14	14	14	2	1	1	1	2	4	3	4	9	12	8	10	2	1	1	1	2	4	3	4	9	12	8	10	2	1	1	1	2	4	3	4	9	12	8	10	67.2	67.2	67.2	32.245
AT1G53120.2;AT1G53120.1	AT1G53120.2;AT1G53120.1	4;4	4;4	4;4	AT1G53120.2 | RNA-binding S4 domain-containing protein | Chr1:19792798-19794605 FORWARD LENGTH=319 | 201606;AT1G53120.1 | RNA-binding S4 domain-containing protein | Chr1:19792798-19794605 FORWARD LENGTH=320 | 201606	2	4	4	4	0	0	0	0	2	2	0	3	1	1	1	2	0	0	0	0	2	2	0	3	1	1	1	2	0	0	0	0	2	2	0	3	1	1	1	2	13.2	13.2	13.2	34.468
AT1G53165.1;AT1G53165.2;AT1G53165.3;AT3G15220.1	AT1G53165.1;AT1G53165.2;AT1G53165.3	11;11;11;4	11;11;11;4	11;11;11;4	AT1G53165.1 | Protein kinase superfamily protein | Chr1:19814386-19819233 FORWARD LENGTH=680 | 201606;AT1G53165.2 | Protein kinase superfamily protein | Chr1:19814386-19819233 FORWARD LENGTH=684 | 201606;AT1G53165.3 | Protein kinase superfamily protein | C	4	11	11	11	5	3	0	3	6	4	0	2	2	0	2	5	5	3	0	3	6	4	0	2	2	0	2	5	5	3	0	3	6	4	0	2	2	0	2	5	20.1	20.1	20.1	75.446
AT1G53210.1	AT1G53210.1	10	10	10	AT1G53210.1 | sodium/calcium exchanger family protein / calcium-binding EF hand family protein | Chr1:19844790-19847533 FORWARD LENGTH=585 | 201606	1	10	10	10	2	2	1	1	5	7	4	5	10	8	8	8	2	2	1	1	5	7	4	5	10	8	8	8	2	2	1	1	5	7	4	5	10	8	8	8	21	21	21	63.416
AT1G53240.1;AT3G15020.2;AT3G15020.1	AT1G53240.1;AT3G15020.2;AT3G15020.1	16;8;8	14;6;6	14;6;6	AT1G53240.1 | Lactate/malate dehydrogenase family protein | Chr1:19854966-19856802 REVERSE LENGTH=341 | 201606;AT3G15020.2 | Lactate/malate dehydrogenase family protein | Chr3:5056139-5057865 FORWARD LENGTH=316 | 201606;AT3G15020.1 | Lactate/malate dehydro	3	16	14	14	15	12	13	12	13	11	8	9	7	9	9	8	13	10	11	11	12	10	7	7	6	7	7	6	13	10	11	11	12	10	7	7	6	7	7	6	56.3	53.1	53.1	35.804
AT1G53280.1;AT1G53280.2	AT1G53280.1;AT1G53280.2	22;17	22;17	22;17	AT1G53280.1 | Class I glutamine amidotransferase-like superfamily protein | Chr1:19864942-19867341 REVERSE LENGTH=438 | 201606;AT1G53280.2 | Class I glutamine amidotransferase-like superfamily protein | Chr1:19865280-19867341 REVERSE LENGTH=376 | 201606	2	22	22	22	17	17	10	8	11	9	2	6	5	6	6	5	17	17	10	8	11	9	2	6	5	6	6	5	17	17	10	8	11	9	2	6	5	6	6	5	50.2	50.2	50.2	46.99
AT1G53310.3;AT1G53310.2;AT1G53310.1	AT1G53310.3;AT1G53310.2;AT1G53310.1	63;63;63	28;28;28	24;24;24	AT1G53310.3 | phosphoenolpyruvate carboxylase 1 | Chr1:19884261-19888070 REVERSE LENGTH=967 | 201606;AT1G53310.2 | phosphoenolpyruvate carboxylase 1 | Chr1:19884261-19888070 REVERSE LENGTH=967 | 201606;AT1G53310.1 | phosphoenolpyruvate carboxylase 1 | Chr1	3	63	28	24	27	30	20	28	35	31	22	28	28	23	23	25	10	12	8	11	16	13	5	12	9	9	10	7	7	8	7	10	13	10	2	9	6	6	8	5	66.8	37.5	31.6	110.28
AT1G53430.1;AT1G53430.2;AT1G53420.1	AT1G53430.1;AT1G53430.2	24;23;1	24;23;1	13;12;0	AT1G53430.1 | Leucine-rich repeat transmembrane protein kinase | Chr1:19935298-19940959 FORWARD LENGTH=1038 | 201606;AT1G53430.2 | Leucine-rich repeat transmembrane protein kinase | Chr1:19936073-19940959 FORWARD LENGTH=997 | 201606	3	24	24	13	2	1	1	1	3	4	2	2	15	16	16	9	2	1	1	1	3	4	2	2	15	16	16	9	2	0	0	1	0	1	0	0	8	9	9	4	28.1	28.1	16.1	114.94
AT1G53440.1	AT1G53440.1	16	4	4	AT1G53440.1 | Leucine-rich repeat transmembrane protein kinase | Chr1:19945959-19951562 FORWARD LENGTH=1035 | 201606	1	16	4	4	0	1	1	0	3	4	3	3	11	11	10	9	0	0	0	0	0	0	0	0	3	3	3	3	0	0	0	0	0	0	0	0	3	3	3	3	18.7	5.5	5.5	114.85
AT1G53500.1	AT1G53500.1	35	22	15	AT1G53500.1 | NAD-dependent epimerase/dehydratase family protein | Chr1:19967157-19969239 REVERSE LENGTH=667 | 201606	1	35	22	15	6	6	8	3	27	23	28	28	17	18	15	19	2	1	2	1	15	12	17	18	9	7	10	10	1	0	1	0	11	7	11	11	5	2	5	4	62.1	40	29.5	75.225
AT1G53510.1;AT3G14720.3;AT3G14720.2;AT3G14720.1;AT4G01595.1	AT1G53510.1;AT3G14720.3;AT3G14720.2;AT3G14720.1	9;5;5;5;1	5;2;2;2;1	4;1;1;1;1	AT1G53510.1 | mitogen-activated protein kinase 18 | Chr1:19970961-19974158 REVERSE LENGTH=615 | 201606;AT3G14720.3 | MAP kinase 19 | Chr3:4946057-4948158 FORWARD LENGTH=425 | 201606;AT3G14720.2 | MAP kinase 19 | Chr3:4946057-4948158 FORWARD LENGTH=425 | 20	5	9	5	4	2	1	0	0	7	4	1	3	2	0	0	0	1	1	0	0	4	3	0	2	1	0	0	0	1	1	0	0	3	2	0	1	1	0	0	0	16.1	9.6	7.8	69.351
AT1G53520.1	AT1G53520.1	14	14	14	AT1G53520.1 | Chalcone-flavanone isomerase family protein | Chr1:19976485-19977915 REVERSE LENGTH=287 | 201606	1	14	14	14	8	9	7	9	7	6	2	0	0	0	0	0	8	9	7	9	7	6	2	0	0	0	0	0	8	9	7	9	7	6	2	0	0	0	0	0	40.4	40.4	40.4	30.729
AT1G53540.1	AT1G53540.1	8	6	1	AT1G53540.1 | HSP20-like chaperones superfamily protein | Chr1:19980510-19980983 FORWARD LENGTH=157 | 201606	1	8	6	1	2	3	3	2	3	3	4	3	3	5	6	4	1	1	1	2	2	2	3	2	2	4	5	3	0	0	0	0	1	0	0	0	0	0	1	0	44.6	36.3	5.7	17.604
AT1G53580.1;AT1G53580.2	AT1G53580.1;AT1G53580.2	3;2	3;2	3;2	AT1G53580.1 | glyoxalase II 3 | Chr1:19991542-19993250 REVERSE LENGTH=294 | 201606;AT1G53580.2 | glyoxalase II 3 | Chr1:19991542-19993250 REVERSE LENGTH=294 | 201606	2	3	3	3	1	1	1	1	1	0	0	0	0	0	0	0	1	1	1	1	1	0	0	0	0	0	0	0	1	1	1	1	1	0	0	0	0	0	0	0	16.3	16.3	16.3	32.332
AT1G53590.1;AT3G14590.4;AT3G14590.5;AT3G14590.1;AT3G14590.3;AT3G14590.2	AT1G53590.1	5;1;1;1;1;1	5;1;1;1;1;1	5;1;1;1;1;1	AT1G53590.1 | Calcium-dependent lipid-binding (CaLB domain) family protein | Chr1:19996556-20000127 FORWARD LENGTH=751 | 201606	6	5	5	5	0	0	0	0	1	0	0	0	3	2	4	2	0	0	0	0	1	0	0	0	3	2	4	2	0	0	0	0	1	0	0	0	3	2	4	2	8.1	8.1	8.1	84.9
AT1G53645.1	AT1G53645.1	7	7	7	AT1G53645.1 | hydroxyproline-rich glycoprotein family protein | Chr1:20026434-20028587 REVERSE LENGTH=523 | 201606	1	7	7	7	1	1	1	3	3	1	0	1	0	1	0	0	1	1	1	3	3	1	0	1	0	1	0	0	1	1	1	3	3	1	0	1	0	1	0	0	13.4	13.4	13.4	56.918
AT1G53670.2;AT1G53670.1	AT1G53670.2;AT1G53670.1	4;4	4;4	4;4	AT1G53670.2 | methionine sulfoxide reductase B 1 | Chr1:20036687-20038074 FORWARD LENGTH=195 | 201606;AT1G53670.1 | methionine sulfoxide reductase B 1 | Chr1:20036687-20038074 FORWARD LENGTH=202 | 201606	2	4	4	4	3	3	2	3	1	0	0	0	0	0	0	0	3	3	2	3	1	0	0	0	0	0	0	0	3	3	2	3	1	0	0	0	0	0	0	0	15.9	15.9	15.9	21.854
AT1G53710.2;AT1G53710.1	AT1G53710.2;AT1G53710.1	1;1	1;1	1;1	AT1G53710.2 | Calcineurin-like metallo-phosphoesterase superfamily protein | Chr1:20053662-20056271 REVERSE LENGTH=448 | 201606;AT1G53710.1 | Calcineurin-like metallo-phosphoesterase superfamily protein | Chr1:20053339-20056271 REVERSE LENGTH=528 | 201606	2	1	1	1	0	0	0	0	0	0	0	0	1	0	1	1	0	0	0	0	0	0	0	0	1	0	1	1	0	0	0	0	0	0	0	0	1	0	1	1	4.2	4.2	4.2	51.166
AT1G53730.1;AT1G53730.2	AT1G53730.1;AT1G53730.2	8;7	4;4	4;4	AT1G53730.1 | STRUBBELIG-receptor family 6 | Chr1:20061771-20065475 FORWARD LENGTH=719 | 201606;AT1G53730.2 | STRUBBELIG-receptor family 6 | Chr1:20061771-20065475 FORWARD LENGTH=720 | 201606	2	8	4	4	2	1	0	0	1	1	0	0	5	4	3	4	1	0	0	0	0	1	0	0	3	4	3	3	1	0	0	0	0	1	0	0	3	4	3	3	13.5	9.5	9.5	78.084
AT1G53750.1;AT1G53780.3;AT1G53780.4;AT1G53780.1;AT1G53780.2	AT1G53750.1	48;6;6;6;6	47;5;5;5;5	47;5;5;5;5	AT1G53750.1 | regulatory particle triple-A 1A | Chr1:20065921-20068324 REVERSE LENGTH=426 | 201606	5	48	47	47	33	33	23	25	23	29	27	31	14	17	17	20	32	32	22	24	23	29	26	30	14	17	17	19	32	32	22	24	23	29	26	30	14	17	17	19	85.2	85.2	85.2	47.803
AT1G53760.1;AT1G53760.2	AT1G53760.1;AT1G53760.2	3;2	3;2	3;2	AT1G53760.1 | K+-H+ exchange-like protein | Chr1:20069159-20070918 REVERSE LENGTH=272 | 201606;AT1G53760.2 | K+-H+ exchange-like protein | Chr1:20069266-20070918 REVERSE LENGTH=212 | 201606	2	3	3	3	0	0	0	0	0	1	0	1	0	3	2	2	0	0	0	0	0	1	0	1	0	3	2	2	0	0	0	0	0	1	0	1	0	3	2	2	22.1	22.1	22.1	30.606
AT1G53840.1;AT3G14300.1	AT1G53840.1	12;1	12;1	12;1	AT1G53840.1 | pectin methylesterase 1 | Chr1:20101533-20103458 FORWARD LENGTH=586 | 201606	2	12	12	12	4	3	2	3	4	2	2	2	5	4	9	8	4	3	2	3	4	2	2	2	5	4	9	8	4	3	2	3	4	2	2	2	5	4	9	8	29.2	29.2	29.2	64.148
AT1G53850.2;AT1G53850.1	AT1G53850.2;AT1G53850.1	13;13	13;13	3;3	AT1G53850.2 | 20S proteasome alpha subunit E1 | Chr1:20104131-20105792 REVERSE LENGTH=237 | 201606;AT1G53850.1 | 20S proteasome alpha subunit E1 | Chr1:20104131-20105792 REVERSE LENGTH=237 | 201606	2	13	13	3	4	2	2	3	5	3	1	1	1	3	2	2	4	2	2	3	5	3	1	1	1	3	2	2	0	0	0	1	2	1	0	0	0	1	0	0	53.6	53.6	15.2	25.947
AT1G53880.1;AT1G53900.1;AT1G53900.3;AT1G53900.2	AT1G53880.1;AT1G53900.1;AT1G53900.3;AT1G53900.2	2;2;2;2	2;2;2;2	2;2;2;2	AT1G53880.1 | translation initiation factor eIF-2B subunit alpha | Chr1:20115961-20118269 FORWARD LENGTH=385 | 201606;AT1G53900.1 | Eukaryotic translation initiation factor 2B (eIF-2B) family protein | Chr1:20127634-20130834 FORWARD LENGTH=580 | 201606;AT1	4	2	2	2	0	0	0	0	1	0	0	2	0	1	1	1	0	0	0	0	1	0	0	2	0	1	1	1	0	0	0	0	1	0	0	2	0	1	1	1	5.5	5.5	5.5	42.811
AT1G54000.1	AT1G54000.1	14	13	12	AT1G54000.1 | GDSL-like Lipase/Acylhydrolase superfamily protein | Chr1:20154548-20156365 REVERSE LENGTH=391 | 201606	1	14	13	12	2	3	2	3	2	4	3	4	12	13	12	14	2	3	2	3	2	4	2	4	11	12	11	13	1	2	1	3	2	3	1	3	10	11	10	12	51.4	47.3	45.3	43.194
AT1G54010.1	AT1G54010.1	18	18	17	AT1G54010.1 | GDSL-like Lipase/Acylhydrolase superfamily protein | Chr1:20158854-20160747 REVERSE LENGTH=386 | 201606	1	18	18	17	6	5	3	6	5	5	8	7	16	17	16	16	6	5	3	6	5	5	8	7	16	17	16	16	6	5	3	6	5	5	7	7	15	16	15	15	57	57	52.8	43.143
AT1G54030.1;AT1G54030.2	AT1G54030.1;AT1G54030.2	12;10	12;10	12;10	AT1G54030.1 | GDSL-like Lipase/Acylhydrolase superfamily protein | Chr1:20167685-20169476 FORWARD LENGTH=417 | 201606;AT1G54030.2 | GDSL-like Lipase/Acylhydrolase superfamily protein | Chr1:20167685-20169094 FORWARD LENGTH=313 | 201606	2	12	12	12	0	0	1	1	0	2	1	1	9	12	8	9	0	0	1	1	0	2	1	1	9	12	8	9	0	0	1	1	0	2	1	1	9	12	8	9	32.4	32.4	32.4	46.082
AT1G54050.2;AT1G54050.1	AT1G54050.2;AT1G54050.1	10;10	10;10	10;10	AT1G54050.2 | HSP20-like chaperones superfamily protein | Chr1:20179558-20180122 REVERSE LENGTH=155 | 201606;AT1G54050.1 | HSP20-like chaperones superfamily protein | Chr1:20179558-20180122 REVERSE LENGTH=155 | 201606	2	10	10	10	6	6	5	4	3	4	5	5	1	2	1	1	6	6	5	4	3	4	5	5	1	2	1	1	6	6	5	4	3	4	5	5	1	2	1	1	66.5	66.5	66.5	17.363
AT1G54080.1;AT1G54080.2	AT1G54080.1;AT1G54080.2	9;9	3;3	3;3	AT1G54080.1 | oligouridylate-binding protein 1A | Chr1:20183923-20186824 REVERSE LENGTH=426 | 201606;AT1G54080.2 | oligouridylate-binding protein 1A | Chr1:20183923-20186824 REVERSE LENGTH=430 | 201606	2	9	3	3	1	2	1	1	5	6	5	5	7	9	7	9	0	0	0	0	2	2	0	3	3	3	2	3	0	0	0	0	2	2	0	3	3	3	2	3	20	7.5	7.5	47.233
AT1G54090.1	AT1G54090.1	12	12	9	AT1G54090.1 | exocyst subunit exo70 family protein D2 | Chr1:20189737-20191605 FORWARD LENGTH=622 | 201606	1	12	12	9	0	0	0	0	8	5	1	4	4	3	3	6	0	0	0	0	8	5	1	4	4	3	3	6	0	0	0	0	5	3	1	2	3	2	2	5	27.3	27.3	21.4	70.77
AT1G54100.2;AT1G54100.1	AT1G54100.2;AT1G54100.1	17;17	17;17	17;17	AT1G54100.2 | aldehyde dehydrogenase 7B4 | Chr1:20195435-20198853 REVERSE LENGTH=508 | 201606;AT1G54100.1 | aldehyde dehydrogenase 7B4 | Chr1:20195435-20198853 REVERSE LENGTH=508 | 201606	2	17	17	17	12	11	8	8	5	4	4	4	2	1	1	3	12	11	8	8	5	4	4	4	2	1	1	3	12	11	8	8	5	4	4	4	2	1	1	3	30.3	30.3	30.3	54.208
AT1G54140.1	AT1G54140.1	2	2	2	AT1G54140.1 | TATA binding protein associated factor 21kDa subunit | Chr1:20214076-20214869 REVERSE LENGTH=183 | 201606	1	2	2	2	2	1	1	0	0	0	0	0	0	0	0	0	2	1	1	0	0	0	0	0	0	0	0	0	2	1	1	0	0	0	0	0	0	0	0	0	13.1	13.1	13.1	20.597
AT1G54170.1	AT1G54170.1	3	3	3	AT1G54170.1 | CTC-interacting domain 3 | Chr1:20221353-20224919 REVERSE LENGTH=587 | 201606	1	3	3	3	0	0	0	0	0	0	1	1	2	3	2	1	0	0	0	0	0	0	1	1	2	3	2	1	0	0	0	0	0	0	1	1	2	3	2	1	6.3	6.3	6.3	65.389
AT1G54220.2;AT1G54220.1	AT1G54220.2;AT1G54220.1	9;9	6;6	6;6	AT1G54220.2 | Dihydrolipoamide acetyltransferase%2C long form protein | Chr1:20246460-20250208 REVERSE LENGTH=539 | 201606;AT1G54220.1 | Dihydrolipoamide acetyltransferase%2C long form protein | Chr1:20246460-20250208 REVERSE LENGTH=539 | 201606	2	9	6	6	5	5	4	0	2	2	0	2	1	1	0	1	3	3	2	0	1	1	0	1	0	0	0	0	3	3	2	0	1	1	0	1	0	0	0	0	16	10.2	10.2	58.467
AT1G54270.1	AT1G54270.1	46	10	0	AT1G54270.1 | eif4a-2 | Chr1:20260495-20262018 FORWARD LENGTH=412 | 201606	1	46	10	0	35	33	34	29	31	34	35	33	27	26	31	28	7	5	6	5	8	8	8	9	4	4	8	6	0	0	0	0	0	0	0	0	0	0	0	0	84.7	26	0	46.762
AT1G54320.1;AT3G12740.1;AT1G79450.2;AT1G16360.1;AT1G16360.4;AT1G79450.1;AT1G16360.2	AT1G54320.1	9;3;2;2;2;2;2	9;3;2;2;2;2;2	9;3;2;2;2;2;2	AT1G54320.1 | LEM3 (ligand-effect modulator 3) family protein / CDC50 family protein | Chr1:20275732-20277793 REVERSE LENGTH=349 | 201606	7	9	9	9	1	0	0	0	0	0	0	0	5	4	3	4	1	0	0	0	0	0	0	0	5	4	3	4	1	0	0	0	0	0	0	0	5	4	3	4	28.7	28.7	28.7	38.954
AT1G54350.1	AT1G54350.1	4	4	4	AT1G54350.1 | ABC transporter family protein | Chr1:20286917-20290245 FORWARD LENGTH=706 | 201606	1	4	4	4	0	0	0	0	0	0	0	0	3	0	3	2	0	0	0	0	0	0	0	0	3	0	3	2	0	0	0	0	0	0	0	0	3	0	3	2	6.7	6.7	6.7	80.053
AT1G54360.3;AT1G54360.1;AT1G54360.2;AT1G54360.5;AT1G54360.4;AT1G54360.6	AT1G54360.3;AT1G54360.1;AT1G54360.2;AT1G54360.5;AT1G54360.4;AT1G54360.6	2;2;2;1;1;1	2;2;2;1;1;1	2;2;2;1;1;1	AT1G54360.3 | TBP-ASSOCIATED FACTOR 6B | Chr1:20290600-20293160 FORWARD LENGTH=497 | 201606;AT1G54360.1 | TBP-ASSOCIATED FACTOR 6B | Chr1:20290600-20293160 FORWARD LENGTH=504 | 201606;AT1G54360.2 | TBP-ASSOCIATED FACTOR 6B | Chr1:20290600-20293160 FORWARD	6	2	2	2	0	0	0	0	2	1	0	0	0	0	0	0	0	0	0	0	2	1	0	0	0	0	0	0	0	0	0	0	2	1	0	0	0	0	0	0	5.6	5.6	5.6	55.713
AT1G54410.1	AT1G54410.1	3	3	3	AT1G54410.1 | dehydrin family protein | Chr1:20310305-20310601 REVERSE LENGTH=98 | 201606	1	3	3	3	1	2	1	1	1	0	2	2	3	3	3	3	1	2	1	1	1	0	2	2	3	3	3	3	1	2	1	1	1	0	2	2	3	3	3	3	28.6	28.6	28.6	10.796
AT1G54490.2;AT1G54490.1	AT1G54490.2;AT1G54490.1	3;3	3;3	3;3	AT1G54490.2 | exoribonuclease 4 | Chr1:20350697-20356650 FORWARD LENGTH=889 | 201606;AT1G54490.1 | exoribonuclease 4 | Chr1:20350300-20356650 FORWARD LENGTH=947 | 201606	2	3	3	3	1	0	0	1	3	0	0	0	0	0	0	0	1	0	0	1	3	0	0	0	0	0	0	0	1	0	0	1	3	0	0	0	0	0	0	0	6.2	6.2	6.2	101.18
AT1G54500.1	AT1G54500.1	5	5	5	AT1G54500.1 | Rubredoxin-like superfamily protein | Chr1:20357084-20357671 REVERSE LENGTH=195 | 201606	1	5	5	5	0	0	0	0	0	0	0	0	4	2	2	3	0	0	0	0	0	0	0	0	4	2	2	3	0	0	0	0	0	0	0	0	4	2	2	3	33.3	33.3	33.3	21.874
AT1G54520.1	AT1G54520.1	14	14	14	AT1G54520.1 | myelin-associated oligodendrocyte basic protein | Chr1:20363565-20365874 FORWARD LENGTH=391 | 201606	1	14	14	14	1	1	1	1	2	6	4	3	9	8	10	9	1	1	1	1	2	6	4	3	9	8	10	9	1	1	1	1	2	6	4	3	9	8	10	9	39.6	39.6	39.6	42.843
AT1G54570.1;AT3G02030.1;AT3G02030.2	AT1G54570.1	33;1;1	33;1;1	33;1;1	AT1G54570.1 | Esterase/lipase/thioesterase family protein | Chr1:20380649-20384953 REVERSE LENGTH=704 | 201606	3	33	33	33	14	15	10	11	11	15	8	13	13	13	11	11	14	15	10	11	11	15	8	13	13	13	11	11	14	15	10	11	11	15	8	13	13	13	11	11	56.5	56.5	56.5	78.203
AT1G54580.1	AT1G54580.1	4	4	3	AT1G54580.1 | acyl carrier protein 2 | Chr1:20389572-20390770 FORWARD LENGTH=136 | 201606	1	4	4	3	2	1	1	1	1	0	0	0	1	2	1	1	2	1	1	1	1	0	0	0	1	2	1	1	1	0	0	0	1	0	0	0	1	2	1	1	44.1	44.1	33.1	14.528
[truncated: 6,068 more rows]
[truncated: 84 more columns]

## Sheet: S1B Processed_data
Accession	Maj.Prot.ID	Description	RFP_1	RFP_2	RFP_3	RFP_4	PORC_1	PORC_2	PORC_3	PORC_4	PORCSG_1	PORCSG_2	PORCSG_3	PORCSG_4	anova.p	anova.p.adj	TukeyHSD_PORC_vs_RFP	TukeyHSD_PORCSG_vs_RFP	TukeyHSD_PORCSG_vs_PORC	RFP	PORC	PORCSG	Average_PORC	Average_PORCSG	Average_RFP	Ratio_PORC_vs_PORCSG	Ratio_PORC_vs_RFP	Ratio_PORCSG_vs_RFP	ProteinID	location_consensus
[truncated: 5,949 more rows]

[truncated: 1 more sheets: S1C ShinyGo_PORC-cpSG_Plastidal]
